# Supplementary material for: Blood biomarkers for memory: toward early detection of risk for Alzheimer disease, pharmacogenomics, and repurposed drugs
Source: Mol Psychiatry. 2019 Dec 2;25(8):1651–72. doi: 10.1038/s41380-019-0602-2 (PMC7387316; doi:10.1038/s41380-019-0602-2)
Supplement: Supplementary file 3 — Supplementary Information-Complete Data and Analyses [file 41380_2019_602_MOESM3_ESM.xlsx]

## Sheet: Demographic and Clinical Data
Demographics														Demographics																Demographics																Demographics
Participant ID	Participant ID visit number	Diagnosis	Gender (M/F)	Age at testing (Years)	Ethnicity	HVLT3 Memory Retention	Discovery Cohort	Test Cohort Memory Retention State (HVLT3)	Test Cohort Future Neuropsych Postitive Testing	Length of follow-up (days)	Time to Future Neuropsych Positive visits	Neuropsych Test Date	Neuropsych Test Results
phchp039	phchp039v1	BP	M	52	Caucasian	47	No	Yes	Yes	4393	674	2008-09-24	1 = MCI
phchp039	phchp039v3	BP	M	52	Caucasian	56	No	Yes	Yes	4155	436	2008-09-24	1 = MCI
phchp205	phchp205v1	PTSD	F	54	Caucasian	48	No	Yes	Yes	2586	559	2013-05-13	3 = other cognitive disorder but not MCI or ADRD
phchp205	phchp205v2	PTSD	F	54	Caucasian	55	No	Yes	Yes	2480	453	2013-05-13	3 = other cognitive disorder but not MCI or ADRD
phchp205	phchp205v3	PTSD	F	54	Caucasian	48	No	Yes	Yes	2388	361	2013-05-13	3 = other cognitive disorder but not MCI or ADRD
phchp289	phchp289v1	PTSD	F	50	Caucasian	20	No	Yes	Yes	2247	1043	2015-08-14	1 = MCI
phchp098	phchp098v1	SZ	M	59	African American	45	No	Yes	Yes	3417	2638	2016-10-12	2 = ADRD
phchp165	phchp165v1	SZ	M	60	African American	37	No	Yes	Yes	2800	2206	2017-04-15	1 = MCI
phchp165	phchp165v2	SZ	M	60	African American	43	No	Yes	Yes	2709	2115	2017-04-15	1 = MCI
phchp165	phchp165v3	SZ	M	61	African American	36	No	Yes	Yes	2618	2024	2017-04-15	1 = MCI
phchp027	phchp027v1	SZA	M	40	Caucasian	42	No	Yes	Yes	4503	4299	2018-05-10	3 = other cognitive disorder but not MCI or ADRD
phchp006	phchp006v1	SZA	M	52	African American	44	No	Yes	Yes	4651	4651
phchp006	phchp006v2	SZA	M	52	African American	44	No	Yes	Yes	4566	4566
phchp017	phchp017v2	SZA	M	53	African American	55	No	Yes	Yes	4459	4459
phchp017	phchp017v3	SZA	M	54	African American	47	No	Yes	Yes	4288	4288
phchp020	phchp020v1	BP	M	62	Caucasian	43	No	Yes	Yes	4540	4540
phchp020	phchp020v2	BP	M	62	Caucasian	43	No	Yes	Yes	4459	4459
phchp020	phchp020v3	BP	M	63	Caucasian	50	No	Yes	Yes	4322	4322
phchp041	phchp041v1	SZ	M	62	African American	55	No	Yes	Yes	4375	4375
phchp047	phchp047v1	SZA	M	57	African American	43	No	Yes	Yes	4260	4260
phchp047	phchp047v2	SZA	M	57	African American	37	No	Yes	Yes	4168	4168
phchp047	phchp047v3	SZA	M	58	African American	32	No	Yes	Yes	4076	4076
phchp051	phchp051v1	SZA	M	52	Caucasian	31	No	Yes	Yes	4244	4244
phchp060	phchp060v1	SZ	M	62	Caucasian	20	No	Yes	Yes	4186	4186
phchp068	phchp068v1	SZA	M	57	African American	45	No	Yes	Yes	4118	4118
phchp068	phchp068v2	SZA	M	57	African American	39	No	Yes	Yes	3987	3987
phchp068	phchp068v3	SZA	M	57	African American	43	No	Yes	Yes	3892	3892
phchp081	phchp081v1	SZA	M	53	African American	46	No	Yes	Yes	3990	3990
phchp081	phchp081v3	SZA	M	53	African American	55	No	Yes	Yes	3768	3768
phchp096	phchp096v1	SZ	M	55	African American	35	No	Yes	Yes	3447	3447
phchp096	phchp096v3	SZ	M	56	African American	41	No	Yes	Yes	3273	3273
phchp096	phchp096v4	SZ	M	58	African American	35	No	Yes	Yes	2566	2566
phchp101	phchp101v1	SZA	M	74	Caucasian	21	No	Yes	Yes	3364	3364
phchp105	phchp105v1	SZA	M	59	Caucasian	64	No	Yes	Yes	3321	3321
phchp114	phchp114v1	SZA	M	54	African American	20	No	Yes	Yes	3067	3067
phchp115	phchp115v1	BP	M	67	Caucasian	47	No	Yes	Yes	3165	3165
phchp115	phchp115v2	BP	M	67	Caucasian	42	No	Yes	Yes	3062	3062
phchp115	phchp115v3	BP	M	68	Caucasian	45	No	Yes	Yes	2961	2961
phchp120	phchp120v1	SZ	M	51	Caucasian	80	No	Yes	Yes	3122	3122
phchp120	phchp120v2	SZ	M	51	Caucasian	80	No	Yes	Yes	3038	3038
phchp120	phchp120v3	SZ	M	51	Caucasian	80	No	Yes	Yes	2947	2947
phchp122	phchp122v1	BP	M	51	Caucasian	56	No	Yes	Yes	3027	3027
phchp122	phchp122v2	BP	M	51	Caucasian	49	No	Yes	Yes	2948	2948
phchp133	phchp133v1	SZ	M	55	Caucasian	49	No	Yes	Yes	3006	3006
phchp143	phchp143v1	BP	F	62	African American	39	No	Yes	Yes	2949	2949
phchp143	phchp143v2	BP	F	63	African American	40	No	Yes	Yes	2849	2849
phchp143	phchp143v3	BP	F	63	African American	36	No	Yes	Yes	2760	2760
phchp144	phchp144v1	SZ	M	56	African American	35	No	Yes	Yes	2849	2849
phchp164	phchp164v1	MDD	F	48	Caucasian	49	No	Yes	Yes	2801	2801
phchp164	phchp164v2	MDD	F	49	Caucasian	56	No	Yes	Yes	2681	2681
phchp164	phchp164v3	MDD	F	49	Caucasian	47	No	Yes	Yes	2583	2583
phchp174	phchp174v1	MDD	M	54	Caucasian	55	No	Yes	Yes	2775	2775
phchp191	phchp191v1	SZA	M	58	African American	49	No	Yes	Yes	2702	2702
phchp191	phchp191v2	SZA	M	58	African American	55	No	Yes	Yes	2607	2607
phchp191	phchp191v3	SZA	M	59	African American	47	No	Yes	Yes	2503	2503
phchp197	phchp197v1	SZ	M	56	Caucasian	64	No	Yes	Yes	2646	2646
phchp197	phchp197v2	SZ	M	57	Caucasian	55	No	Yes	Yes	2275	2275
phchp197	phchp197v3	SZ	M	57	Caucasian	55	No	Yes	Yes	2177	2177
phchp197	phchp197v4	SZ	M	58	Caucasian	55	No	Yes	Yes	2040	2040
phchp198	phchp198v1	MDD	M	61	Caucasian	46	No	Yes	Yes	2626	2626
phchp198	phchp198v2	MDD	M	61	Caucasian	40	No	Yes	Yes	2537	2537
phchp198	phchp198v4	MDD	M	62	Caucasian	40	No	Yes	Yes	2361	2361
phchp203	phchp203v1	MOOD	M	59	African American	47	No	Yes	Yes	2599	2599
phchp203	phchp203v2	MOOD	M	59	African American	41	No	Yes	Yes	2508	2508
phchp206	phchp206v1	MDD	M	59	African American	32	No	Yes	Yes	2587	2587
phchp212	phchp212v1	MDD	M	56	African American	75	No	Yes	Yes	2527	2527
phchp212	phchp212v2	MDD	M	56	African American	75	No	Yes	Yes	2447	2447
phchp222	phchp222v2	SZ	M	60	Caucasian	46	No	Yes	Yes	2233	2233
phchp222	phchp222v3	SZ	M	61	Caucasian	43	No	Yes	Yes	2144	2144
phchp224	phchp224v1	BP	M	59	Caucasian	21	No	Yes	Yes	2480	2480
phchp229	phchp229v1	PTSD	M	55	African American	31	No	Yes	Yes	2459	2459
phchp236	phchp236v1	MDD	M	51	Caucasian	47	No	Yes	Yes	2451	2451
phchp236	phchp236v2	MDD	M	51	Caucasian	56	No	Yes	Yes	2359	2359
phchp236	phchp236v3	MDD	M	54	Caucasian	48	No	Yes	Yes	1593	1593
phchp243	phchp243v1	PTSD	M	50	African American	48	No	Yes	Yes	2387	2387
phchp243	phchp243v2	PTSD	M	50	African American	41	No	Yes	Yes	2200	2200
phchp243	phchp243v3	PTSD	M	52	African American	48	No	Yes	Yes	1600	1600
phchp243	phchp243v4	PTSD	M	54	African American	55	No	Yes	Yes	917	917
phchp247	phchp247v1	MDD	M	55	African American	20	No	Yes	Yes	2445	2445
phchp248	phchp248v1	SZ	M	52	African American	20	No	Yes	Yes	2440	2440
phchp248	phchp248v2	SZ	M	52	African American	20	No	Yes	Yes	2341	2341
phchp248	phchp248v3	SZ	M	53	African American	23	No	Yes	Yes	2249	2249
phchp248	phchp248v5	SZ	M	55	African American	20	No	Yes	Yes	1218	1218
phchp283	phchp283v1	SZ	M	51	Caucasian	65	No	Yes	Yes	2104	2104
phchp285	phchp285v1	BP	F	56	Caucasian	47	No	Yes	Yes	2086	2086
phchp285	phchp285v2	BP	F	56	Caucasian	48	No	Yes	Yes	1948	1948
phchp291	phchp291v3	SZ	F	47	Caucasian	55	No	Yes	Yes	1449	1449
phchp291	phchp291v4	SZ	F	48	Caucasian	56	No	Yes	Yes	1312	1312
phchp291	phchp291v5	SZ	F	48	Caucasian	57	No	Yes	Yes	1197	1197
phchp295	phchp295v1	SZ	M	52	African American	37	No	Yes	Yes	2195	2195
phchp296	phchp296v3	BP	M	50	Caucasian	47	No	Yes	Yes	1362	1362
phchp304	phchp304v1	MDD	M	52	Caucasian	65	No	Yes	Yes	1932	1932
phchp304	phchp304v2	MDD	M	52	Caucasian	66	No	Yes	Yes	1834	1834
phchp304	phchp304v3	MDD	M	52	Caucasian	76	No	Yes	Yes	1676	1676
phchp307	phchp307v1	PTSD	F	53	Caucasian	90	No	Yes	Yes	1492	1492
phchp314	phchp314v1	BP	M	54	Caucasian	55	No	Yes	Yes	1808	1808
phchp314	phchp314v2	BP	M	54	Caucasian	55	No	Yes	Yes	1704	1704
phchp314	phchp314v3	BP	M	54	Caucasian	48	No	Yes	Yes	1613	1613
phchp315	phchp315v1	MDD	M	62	Caucasian	40	No	Yes	Yes	1778	1778
phchp336	phchp336v2	MDD	M	61	African American	39	No	Yes	Yes	1394	1394
phchp336	phchp336v3	MDD	M	62	African American	39	No	Yes	Yes	1289	1289
phchp340	phchp340v2	MDD	F	51	Caucasian	56	No	Yes	Yes	1491	1491
phchp340	phchp340v3	MDD	F	52	Caucasian	65	No	Yes	Yes	1369	1369
phchp343	phchp343v1	MDD	M	52	Caucasian	56	No	Yes	Yes	1557	1557
phchp343	phchp343v2	MDD	M	52	Caucasian	56	No	Yes	Yes	1465	1465
phchp343	phchp343v3	MDD	M	53	Caucasian	63	No	Yes	Yes	1299	1299
phchp348	phchp348v1	BP	M	52	Caucasian	35	No	Yes	Yes	1543	1543
phchp360	phchp360v1	BP	F	56	Caucasian	48	No	Yes	Yes	1355	1355
phchp360	phchp360v3	BP	F	57	Caucasian	55	No	Yes	Yes	1106	1106
phchp365	phchp365v1	MDD	M	59	African American	37	No	Yes	Yes	1234	1234
phchp366	phchp366v1	SZ	M	56	Caucasian	25	No	Yes	Yes	1183	1183
phchp014	phchp014v1	PSYCH	M	55	African American	55	No	Yes		4592	4592
phchp005	phchp005v1	SZA	M	45	Caucasian	44	No	Yes		4678	4678
phchp005	phchp005v2	SZA	M	45	Caucasian	47	No	Yes		4547	4547
phchp005	phchp005v3	SZA	M	45	Caucasian	55	No	Yes		4452	4452
phchp008	phchp008v1	SZ	M	47	African American	69	No	Yes		4636	4636
phchp022	phchp022v1	SZ	M	48	Caucasian	56	No	Yes		4524	4524
phchp022	phchp022v2	SZ	M	48	Caucasian	56	No	Yes		4421	4421
phchp024	phchp024v1	SZA	M	49	African American	32	No	Yes		4512	4512
phchp025	phchp025v1	SZ	M	42	Caucasian	55	No	Yes		4510	4510
phchp030	phchp030v1	BP	M	49	Caucasian	47	No	Yes		4484	4484
phchp030	phchp030v3	BP	M	49	Caucasian	48	No	Yes		4256	4256
phchp033	phchp033v1	SZA	M	48	Caucasian	28	No	Yes		4454	4454
phchp057	phchp057v1	SZA	M	47	Caucasian	55	No	Yes		4193	4193
phchp076	phchp076v1	SZA	F	41	African American	55	No	Yes		4008	4008
phchp076	phchp076v2	SZA	F	41	African American	47	No	Yes		3906	3906
phchp076	phchp076v3	SZA	F	41	African American	47	No	Yes		3826	3826
phchp080	phchp080v1	BP	M	44	Caucasian	48	No	Yes		3908	3908
phchp092	phchp092v1	BP	M	45	African American	42	No	Yes		3661	3661
phchp092	phchp092v2	BP	M	46	African American	42	No	Yes		3528	3528
phchp092	phchp092v3	BP	M	46	African American	48	No	Yes		3453	3453
phchp094	phchp094v1	BP	M	41	African American	55	No	Yes		3504	3504
phchp100	phchp100v1	BP	M	28	Caucasian	36	No	Yes		3385	3385
phchp113	phchp113v1	BP	M	37	Caucasian	55	No	Yes		3164	3164
phchp116	phchp116v1	SZA	M	47	Caucasian	40	No	Yes		3152	3152
phchp139	phchp139v1	SZ	M	24	Caucasian	20	No	Yes		2971	2971
phchp147	phchp147v1	BP	M	38	Caucasian	55	No	Yes		2872	2872
phchp147	phchp147v2	BP	M	38	Caucasian	55	No	Yes		2782	2782
phchp147	phchp147v3	BP	M	38	Caucasian	55	No	Yes		2695	2695
phchp148	phchp148v1	SZ	M	25	Caucasian	24	No	Yes		2828	2828
phchp152	phchp152v1	BP	M	45	Caucasian	20	No	Yes		2921	2921
phchp156	phchp156v1	BP	F	35	Caucasian	39	No	Yes		2809	2809
phchp158	phchp158v1	BP	M	23	African American	36	No	Yes		2828	2828
phchp167	phchp167v1	MDD	M	49	Caucasian	28	No	Yes		2795	2795
phchp169	phchp169v1	SZA	M	50	African American	20	No	Yes		2793	2793
phchp171	phchp171v1	BP	M	36	Caucasian	28	No	Yes		2755	2755
phchp171	phchp171v2	BP	M	36	Caucasian	31	No	Yes		2629	2629
phchp173	phchp173v1	MDD	M	48	Caucasian	56	No	Yes		2605	2605
phchp173	phchp173v2	MDD	M	49	Caucasian	56	No	Yes		2516	2516
phchp173	phchp173v3	MDD	M	49	Caucasian	56	No	Yes		2425	2425
phchp175	phchp175v1	SZA	M	42	Caucasian	20	No	Yes		2774	2774
phchp177	phchp177v1	SZ	F	39	Caucasian	43	No	Yes		2762	2762
phchp177	phchp177v2	SZ	F	39	Caucasian	48	No	Yes		2653	2653
phchp178	phchp178v1	BP	M	49	Caucasian	56	No	Yes		2744	2744
phchp182	phchp182v1	MDD	M	39	Caucasian	55	No	Yes		2732	2732
phchp182	phchp182v2	MDD	M	39	Caucasian	55	No	Yes		2635	2635
phchp182	phchp182v3	MDD	M	40	Caucasian	62	No	Yes		2544	2544
phchp207	phchp207v1	SZ	M	48	African American	20	No	Yes		2565	2565
phchp234	phchp234v1	BP	M	44	Caucasian	55	No	Yes		2452	2452
phchp234	phchp234v2	BP	M	45	Caucasian	49	No	Yes		2242	2242
phchp234	phchp234v3	BP	M	45	Caucasian	55	No	Yes		2151	2151
phchp237	phchp237v1	PTSD	M	39	Caucasian	62	No	Yes		2454	2454
phchp237	phchp237v2	PTSD	M	39	Caucasian	55	No	Yes		2338	2338
phchp265	phchp265v1	PTSD	M	43	Caucasian	39	No	Yes		2118	2118
phchp266	phchp266v1	MOOD	M	41	Caucasian	55	No	Yes		2411	2411
phchp266	phchp266v2	MOOD	M	42	Caucasian	55	No	Yes		2310	2310
phchp266	phchp266v3	MOOD	M	42	Caucasian	50	No	Yes		2214	2214
phchp291	phchp291v1	SZ	F	45	Caucasian	48	No	Yes		2207	2207
phchp291	phchp291v2	SZ	F	46	Caucasian	55	No	Yes		2067	2067
phchp293	phchp293v1	BP	M	43	Caucasian	55	No	Yes		2184	2184
phchp293	phchp293v2	BP	M	44	Caucasian	55	No	Yes		2082	2082
phchp296	phchp296v1	BP	M	48	Caucasian	41	No	Yes		2104	2104
phchp296	phchp296v2	BP	M	49	Caucasian	47	No	Yes		1836	1836
phchp323	phchp323v3	PTSD	M	33	Caucasian	35	No	Yes		1547	1547
phchp324	phchp324v1	MDD	M	33	African American	36	No	Yes		1767	1767
phchp327	phchp327v1	MDD	M	42	Caucasian	33	No	Yes		1754	1754
phchp330	phchp330v1	BP	F	45	Caucasian	22	No	Yes		1694	1694
phchp341	phchp341v2	MDD	M	45	Caucasian	55	No	Yes		1479	1479
phchp341	phchp341v3	MDD	M	45	Caucasian	56	No	Yes		1379	1379
phchp341	phchp341v4	MDD	M	46	Caucasian	48	No	Yes		1113	1113
phchp341	phchp341v5	MDD	M	46	Caucasian	56	No	Yes		980	980
phchp351	phchp351v1	MDD	M	44	Caucasian	50	No	Yes		1498	1498
phchp351	phchp351v2	MDD	M	44	Caucasian	44	No	Yes		1400	1400
phchp353	phchp353v1	PTSD	F	45	Caucasian	55	No	Yes		1474	1474
phchp356	phchp356v1	BP	M	40	Caucasian	38	No	Yes		1446	1446
phchp357	phchp357v1	BP	M	45	Caucasian	55	No	Yes		1445	1445
phchp357	phchp357v2	BP	M	45	Caucasian	56	No	Yes		1351	1351
phchp357	phchp357v3	BP	M	45	Caucasian	49	No	Yes		1212	1212
phchp357	phchp357v4	BP	M	45	Caucasian	55	No	Yes		1120	1120
phchp357	phchp357v5	BP	M	46	Caucasian	55	No	Yes		966	966
phchp361	phchp361v1	PTSD	F	59	African American	38	No	Yes		1361	1361
phchp361	phchp361v2	PTSD	F	60	African American	38	No	Yes		1236	1236
phchp361	phchp361v3	PTSD	F	60	African American	43	No	Yes		1113	1113
phchp364	phchp364v1	PTSD	F	40	Caucasian	55	No	Yes		1232	1232
phchp368	phchp368v1	MDD	F	43	Caucasian	39	No	Yes		1155	1155
phchp368	phchp368v2	MDD	F	44	Caucasian	42	No	Yes		812	812
phchp018	phchp018v1	SZA	F	54	Caucasian	55	No	Yes
phchp023	phchp023v1	BP	M	52	Caucasian	56	No	Yes
phchp023	phchp023v2	BP	M	52	Caucasian	48	No	Yes
phchp023	phchp023v3	BP	M	52	Caucasian	56	No	Yes
phchp029	phchp029v1	MDD	M	56	Caucasian	48	No	Yes
phchp034	phchp034v1	BP	F	51	Asian American	56	No	Yes
phchp034	phchp034v2	BP	F	52	Asian American	56	No	Yes
phchp034	phchp034v3	BP	F	52	Asian American	56	No	Yes
phchp037	phchp037v1	BP	F	52	Caucasian	56	No	Yes
phchp063	phchp063v1	SZ	F	46	African American	68	No	Yes
phchp064	phchp064v1	BP	F	59	African American	46	No	Yes
phchp064	phchp064v3	BP	F	59	African American	46	No	Yes
phchp071	phchp071v1	SZA	F	50	African American	38	No	Yes
phchp078	phchp078v1	BP	F	62	Caucasian	30	No	Yes
phchp097	phchp097v3	SZA	F	26	Caucasian	38	No	Yes
phchp102	phchp102v1	SZA	M	56	Caucasian	55	No	Yes
phchp102	phchp102v2	SZA	M	56	Caucasian	46	No	Yes
phchp102	phchp102v3	SZA	M	56	Caucasian	55	No	Yes
phchp103	phchp103v1	SZA	M	61	Caucasian	20	No	Yes
phchp130	phchp130v1	MDD	F	42	Caucasian	55	No	Yes
phchp130	phchp130v2	MDD	F	42	Caucasian	50	No	Yes
phchp130	phchp130v3	MDD	F	42	Caucasian	55	No	Yes
phchp180	phchp180v1	BP	F	47	Caucasian	46	No	Yes
phchp180	phchp180v2	BP	F	47	Caucasian	47	No	Yes
phchp180	phchp180v3	BP	F	47	Caucasian	48	No	Yes
phchp223	phchp223v1	SZA	F	60	Caucasian	55	No	Yes
phchp223	phchp223v2	SZA	F	60	Caucasian	49	No	Yes
phchp223	phchp223v3	SZA	F	61	Caucasian	55	No	Yes
phchp225	phchp225v1	PSYCH	M	58	African American	40	No	Yes
phchp231	phchp231v1	MDD	M	55	Caucasian	57	No	Yes
phchp232	phchp232v1	SZA	F	38	Caucasian	55	No	Yes
phchp232	phchp232v2	SZA	F	38	Caucasian	55	No	Yes
phchp232	phchp232v3	SZA	F	38	Caucasian	55	No	Yes
phchp239	phchp239v1	SZA	F	54	African American	23	No	Yes
phchp239	phchp239v2	SZA	F	54	African American	21	No	Yes
phchp239	phchp239v3	SZA	F	54	African American	25	No	Yes
phchp241	phchp241v1	BP	M	52	Caucasian	20	No	Yes
phchp286	phchp286v1	BP	M	54	Caucasian	47	No	Yes
phchp286	phchp286v2	BP	M	54	Caucasian	55	No	Yes
phchp286	phchp286v3	BP	M	55	Caucasian	55	No	Yes
phchp331	phchp331v1	BP	M	53	Caucasian	25	No	Yes
phchp003	phchp003v2	SZ	M	50	African American	20	Yes	No	No
phchp003	phchp003v3	SZ	M	50	African American	46	Yes	No	No
phchp003	phchp003v5	SZ	M	59	African American	43	Yes	No	No
phchp004	phchp004v2	SZA	M	60	African American	32	Yes	No	No
phchp004	phchp004v3	SZA	M	60	African American	41	Yes	No	No
phchp004	phchp004v4	SZA	M	63	African American	20	Yes	No	No
phchp009	phchp009v1	SZ	M	55	African American	37	Yes	No	No
phchp009	phchp009v3	SZ	M	56	African American	45	Yes	No	No
phchp010	phchp010v1	SZA	M	45	Caucasian	44	Yes	No	No
phchp010	phchp010v2	SZA	M	45	Caucasian	61	Yes	No	No
phchp010	phchp010v3	SZA	M	45	Caucasian	69	Yes	No	No
phchp012	phchp012v1	SZA	M	55	Caucasian	32	Yes	No	No
phchp012	phchp012v2	SZA	M	55	Caucasian	75	Yes	No	No
phchp012	phchp012v3	SZA	M	55	Caucasian	55	Yes	No	No
phchp013	phchp013v1	SZA	M	53	African American	20	Yes	No	No
phchp013	phchp013v3	SZA	M	54	African American	55	Yes	No	No
phchp016	phchp016v1	SZ	M	54	African American	20	Yes	No	No
phchp016	phchp016v2	SZ	M	54	African American	55	Yes	No	No
phchp016	phchp016v3	SZ	M	54	African American	47	Yes	No	No
phchp019	phchp019v1	SZ	M	50	African American	67	Yes	No	No
phchp019	phchp019v2	SZ	M	51	African American	56	Yes	No	No
phchp019	phchp019v3	SZ	M	51	African American	38	Yes	No	No
phchp019	phchp019v5	SZ	M	59	African American	42	Yes	No	No
phchp021	phchp021v1	SZA	M	48	Hispanic	21	Yes	No	No
phchp021	phchp021v2	SZA	M	49	Hispanic	56	Yes	No	No
phchp021	phchp021v3	SZA	M	49	Hispanic	48	Yes	No	No
phchp026	phchp026v1	SZA	M	49	African American	47	Yes	No	No
phchp026	phchp026v2	SZA	M	49	African American	46	Yes	No	No
phchp026	phchp026v3	SZA	M	49	African American	56	Yes	No	No
phchp028	phchp028v1	BP	F	50	Asian	23	Yes	No	No
phchp028	phchp028v2	BP	F	50	Asian	39	Yes	No	No
phchp031	phchp031v1	BP	M	51	Caucasian	39	Yes	No	No
phchp031	phchp031v2	BP	M	51	Caucasian	47	Yes	No	No
phchp031	phchp031v3	BP	M	52	Caucasian	20	Yes	No	No
phchp035	phchp035v1	BP	F	36	Caucasian	36	Yes	No	No
phchp035	phchp035v2	BP	F	37	Caucasian	57	Yes	No	No
phchp035	phchp035v3	BP	F	37	Caucasian	57	Yes	No	No
phchp038	phchp038v1	SZA	M	58	African American	40	Yes	No	No
phchp038	phchp038v2	SZA	M	58	African American	43	Yes	No	No
phchp038	phchp038v3	SZA	M	59	African American	55	Yes	No	No
phchp040	phchp040v1	SZA	M	50	Caucasian	56	Yes	No	No
phchp040	phchp040v2	SZA	M	50	Caucasian	38	Yes	No	No
phchp040	phchp040v3	SZA	M	50	Caucasian	47	Yes	No	No
phchp042	phchp042v1	SZA	M	43	Caucasian	71	Yes	No	No
phchp042	phchp042v2	SZA	M	43	Caucasian	22	Yes	No	No
phchp042	phchp042v3	SZA	M	44	Caucasian	49	Yes	No	No
phchp046	phchp046v1	SZA	M	45	Caucasian	33	Yes	No	No
phchp046	phchp046v2	SZA	M	45	Caucasian	27	Yes	No	No
phchp046	phchp046v3	SZA	M	45	Caucasian	29	Yes	No	No
phchp048	phchp048v1	SZA	M	56	African American	55	Yes	No	No
phchp048	phchp048v2	SZA	M	57	African American	41	Yes	No	No
phchp048	phchp048v3	SZA	M	57	African American	63	Yes	No	No
phchp049	phchp049v1	SZA	M	46	Caucasian	49	Yes	No	No
phchp049	phchp049v2	SZA	M	47	Caucasian	31	Yes	No	No
phchp052	phchp052v1	SZ	M	60	Caucasian	48	Yes	No	No
phchp052	phchp052v2	SZ	M	60	Caucasian	80	Yes	No	No
phchp052	phchp052v3	SZ	M	60	Caucasian	49	Yes	No	No
phchp053	phchp053v1	BP	M	58	Caucasian	55	Yes	No	No
phchp053	phchp053v2	BP	M	58	Caucasian	63	Yes	No	No
phchp053	phchp053v3	BP	M	58	Caucasian	37	Yes	No	No
phchp055	phchp055v1	BP	F	46	Caucasian	31	Yes	No	No
phchp055	phchp055v2	BP	F	46	Caucasian	55	Yes	No	No
phchp055	phchp055v3	BP	F	46	Caucasian	55	Yes	No	No
phchp058	phchp058v1	SZ	M	56	African American	20	Yes	No	No
phchp058	phchp058v2	SZ	M	56	African American	47	Yes	No	No
phchp058	phchp058v3	SZ	M	56	African American	47	Yes	No	No
phchp061	phchp061v1	SZ	M	49	Caucasian	28	Yes	No	No
phchp061	phchp061v2	SZ	M	49	Caucasian	67	Yes	No	No
phchp061	phchp061v3	SZ	M	50	Caucasian	56	Yes	No	No
phchp062	phchp062v1	SZ	M	56	Caucasian	25	Yes	No	No
phchp062	phchp062v2	SZ	M	56	Caucasian	45	Yes	No	No
phchp062	phchp062v3	SZ	M	57	Caucasian	29	Yes	No	No
phchp065	phchp065v1	SZA	M	62	Caucasian	25	Yes	No	No
phchp065	phchp065v2	SZA	M	62	Caucasian	20	Yes	No	No
phchp065	phchp065v3	SZA	M	62	Caucasian	33	Yes	No	No
phchp067	phchp067v1	BP	M	39	Caucasian	25	Yes	No	No
phchp067	phchp067v3	BP	M	40	Caucasian	55	Yes	No	No
phchp069	phchp069v1	SZ	M	47	Caucasian	48	Yes	No	No
phchp069	phchp069v2	SZ	M	47	Caucasian	56	Yes	No	No
phchp069	phchp069v3	SZ	M	48	Caucasian	44	Yes	No	No
phchp070	phchp070v1	SZ	M	52	African American	56	Yes	No	No
phchp070	phchp070v2	SZ	M	52	African American	75	Yes	No	No
phchp070	phchp070v3	SZ	M	52	African American	45	Yes	No	No
phchp070	phchp070v4	SZ	M	56	African American	55	Yes	No	No
phchp070	phchp070v5	SZ	M	56	African American	45	Yes	No	No
phchp070	phchp070v6	SZ	M	57	African American	45	Yes	No	No
phchp072	phchp072v1	SZA	M	60	Caucasian	48	Yes	No	No
phchp072	phchp072v2	SZA	M	60	Caucasian	55	Yes	No	No
phchp072	phchp072v3	SZA	M	60	Caucasian	80	Yes	No	No
phchp073	phchp073v1	SZA	M	50	Caucasian	20	Yes	No	No
phchp073	phchp073v3	SZA	M	50	Caucasian	72	Yes	No	No
phchp074	phchp074v1	SZA	F	46	African American	39	Yes	No	No
phchp074	phchp074v2	SZA	F	46	African American	27	Yes	No	No
phchp074	phchp074v3	SZA	F	46	African American	42	Yes	No	No
phchp075	phchp075v1	SZA	M	57	Caucasian	69	Yes	No	No
phchp075	phchp075v3	SZA	M	58	Caucasian	37	Yes	No	No
phchp079	phchp079v1	BP	M	44	Caucasian	48	Yes	No	No
phchp079	phchp079v2	BP	M	44	Caucasian	55	Yes	No	No
phchp079	phchp079v3	BP	M	45	Caucasian	50	Yes	No	No
phchp079	phchp079v4	BP	M	49	Caucasian	76	Yes	No	No
phchp079	phchp079v5	BP	M	50	Caucasian	47	Yes	No	No
phchp079	phchp079v6	BP	M	50	Caucasian	55	Yes	No	No
phchp083	phchp083v1	SZ	M	50	African American	44	Yes	No	No
phchp083	phchp083v2	SZ	M	50	African American	35	Yes	No	No
phchp083	phchp083v3	SZ	M	51	African American	46	Yes	No	No
phchp084	phchp084v1	BP	F	49	Caucasian	49	Yes	No	No
phchp084	phchp084v2	BP	F	49	Caucasian	65	Yes	No	No
phchp084	phchp084v3	BP	F	50	Caucasian	56	Yes	No	No
phchp084	phchp084v4	BP	F	57	Caucasian	48	Yes	No	No
phchp085	phchp085v1	SZA	M	57	Caucasian	32	Yes	No	No
phchp085	phchp085v2	SZA	M	57	Caucasian	43	Yes	No	No
phchp085	phchp085v3	SZA	M	57	Caucasian	38	Yes	No	No
phchp086	phchp086v1	SZ	M	49	Caucasian	42	Yes	No	No
phchp086	phchp086v2	SZ	M	49	Caucasian	35	Yes	No	No
phchp086	phchp086v3	SZ	M	49	Caucasian	56	Yes	No	No
phchp087	phchp087v1	SZA	M	65	Caucasian	49	Yes	No	No
phchp087	phchp087v2	SZA	M	66	Caucasian	65	Yes	No	No
phchp087	phchp087v3	SZA	M	66	Caucasian	49	Yes	No	No
phchp088	phchp088v1	BP	M	44	Caucasian	20	Yes	No	No
phchp088	phchp088v2	BP	M	45	Caucasian	22	Yes	No	No
phchp088	phchp088v3	BP	M	45	Caucasian	55	Yes	No	No
phchp088	phchp088v5	BP	M	50	Caucasian	20	Yes	No	No
phchp088	phchp088v6	BP	M	51	Caucasian	20	Yes	No	No
phchp089	phchp089v1	SZA	M	33	Caucasian	31	Yes	No	No
phchp089	phchp089v2	SZA	M	33	Caucasian	48	Yes	No	No
phchp089	phchp089v4	SZA	M	38	Caucasian	30	Yes	No	No
phchp091	phchp091v1	SZA	M	55	Caucasian	55	Yes	No	No
phchp091	phchp091v3	SZA	M	55	Caucasian	20	Yes	No	No
phchp093	phchp093v1	BP	M	51	Caucasian	20	Yes	No	No
phchp093	phchp093v2	BP	M	51	Caucasian	35	Yes	No	No
phchp093	phchp093v3	BP	M	52	Caucasian	20	Yes	No	No
phchp093	phchp093v4	BP	M	56	Caucasian	39	Yes	No	No
phchp093	phchp093v5	BP	M	57	Caucasian	35	Yes	No	No
phchp093	phchp093v6	BP	M	57	Caucasian	20	Yes	No	No
phchp099	phchp099v1	SZ	M	49	Caucasian	43	Yes	No	No
phchp099	phchp099v2	SZ	M	49	Caucasian	54	Yes	No	No
phchp099	phchp099v3	SZ	M	49	Caucasian	56	Yes	No	No
phchp106	phchp106v1	BP	F	28	Mixed	45	Yes	No	No
phchp106	phchp106v2	BP	F	28	Mixed	55	Yes	No	No
phchp106	phchp106v3	BP	F	29	Mixed	55	Yes	No	No
phchp108	phchp108v1	SZ	M	42	Caucasian	20	Yes	No	No
phchp108	phchp108v3	SZ	M	43	Caucasian	55	Yes	No	No
phchp109	phchp109v1	BP	M	22	Caucasian	24	Yes	No	No
phchp109	phchp109v2	BP	M	25	Caucasian	53	Yes	No	No
phchp112	phchp112v1	BP	M	46	Caucasian	55	Yes	No	No
phchp112	phchp112v2	BP	M	46	Caucasian	46	Yes	No	No
phchp112	phchp112v3	BP	M	47	Caucasian	56	Yes	No	No
phchp117	phchp117v1	BP	M	43	Caucasian	37	Yes	No	No
phchp117	phchp117v2	BP	M	43	Caucasian	49	Yes	No	No
phchp117	phchp117v3	BP	M	43	Caucasian	48	Yes	No	No
phchp118	phchp118v1	SZA	M	46	African American	33	Yes	No	No
phchp118	phchp118v2	SZA	M	47	African American	48	Yes	No	No
phchp118	phchp118v4	SZA	M	50	African American	32	Yes	No	No
phchp119	phchp119v2	SZA	M	56	African American	67	Yes	No	No
phchp119	phchp119v3	SZA	M	56	African American	39	Yes	No	No
phchp121	phchp121v1	MOOD	M	55	Caucasian	20	Yes	No	No
phchp121	phchp121v2	MOOD	M	56	Caucasian	39	Yes	No	No
phchp121	phchp121v3	MOOD	M	56	Caucasian	20	Yes	No	No
phchp124	phchp124v1	BP	M	53	Caucasian	40	Yes	No	No
phchp124	phchp124v2	BP	M	54	Caucasian	55	Yes	No	No
phchp127	phchp127v1	SZA	F	58	Caucasian	64	Yes	No	No
phchp127	phchp127v2	SZA	F	58	Caucasian	55	Yes	No	No
phchp127	phchp127v3	SZA	F	59	Caucasian	43	Yes	No	No
phchp128	phchp128v1	BP	M	45	Caucasian	31	Yes	No	No
phchp128	phchp128v2	BP	M	45	Caucasian	41	Yes	No	No
phchp129	phchp129v1	SZA	M	22	Caucasian	44	Yes	No	No
phchp129	phchp129v3	SZA	M	27	Caucasian	20	Yes	No	No
phchp131	phchp131v1	SZ	F	54	African American	20	Yes	No	No
phchp131	phchp131v2	SZ	F	55	African American	40	Yes	No	No
phchp131	phchp131v3	SZ	F	56	African American	21	Yes	No	No
phchp132	phchp132v1	BP	M	51	Caucasian	20	Yes	No	No
phchp132	phchp132v2	BP	M	51	Caucasian	20	Yes	No	No
phchp132	phchp132v3	BP	M	52	Caucasian	74	Yes	No	No
phchp132	phchp132v4	BP	M	54	Caucasian	20	Yes	No	No
phchp132	phchp132v5	BP	M	54	Caucasian	47	Yes	No	No
phchp132	phchp132v6	BP	M	55	Caucasian	31	Yes	No	No
phchp134	phchp134v1	BP	M	59	Caucasian	32	Yes	No	No
phchp134	phchp134v2	BP	M	59	Caucasian	62	Yes	No	No
phchp134	phchp134v3	BP	M	59	Caucasian	50	Yes	No	No
phchp134	phchp134v4	BP	M	61	Caucasian	50	Yes	No	No
phchp134	phchp134v5	BP	M	62	Caucasian	50	Yes	No	No
phchp134	phchp134v6	BP	M	62	Caucasian	55	Yes	No	No
phchp136	phchp136v1	BP	M	41	Caucasian	26	Yes	No	No
phchp136	phchp136v2	BP	M	41	Caucasian	55	Yes	No	No
phchp136	phchp136v3	BP	M	41	Caucasian	48	Yes	No	No
phchp138	phchp138v1	MOOD	M	59	African American	55	Yes	No	No
phchp138	phchp138v2	MOOD	M	59	African American	38	Yes	No	No
phchp138	phchp138v3	MOOD	M	59	African American	37	Yes	No	No
phchp140	phchp140v1	BP	M	38	Caucasian	22	Yes	No	No
phchp140	phchp140v2	BP	M	38	Caucasian	47	Yes	No	No
phchp140	phchp140v3	BP	M	38	Caucasian	55	Yes	No	No
phchp140	phchp140v4	BP	M	40	Caucasian	37	Yes	No	No
phchp141	phchp141v1	BP	F	47	Caucasian	55	Yes	No	No
phchp141	phchp141v2	BP	F	47	Caucasian	68	Yes	No	No
phchp141	phchp141v3	BP	F	47	Caucasian	57	Yes	No	No
phchp142	phchp142v1	BP	M	55	Caucasian	65	Yes	No	No
phchp142	phchp142v2	BP	M	55	Caucasian	40	Yes	No	No
phchp142	phchp142v3	BP	M	55	Caucasian	41	Yes	No	No
phchp142	phchp142v4	BP	M	57	Caucasian	50	Yes	No	No
phchp142	phchp142v5	BP	M	57	Caucasian	55	Yes	No	No
phchp142	phchp142v6	BP	M	58	Caucasian	50	Yes	No	No
phchp149	phchp149v1	MOOD	M	45	Caucasian	39	Yes	No	No
phchp149	phchp149v2	MOOD	M	45	Caucasian	20	Yes	No	No
phchp150	phchp150v1	SZA	M	61	Caucasian	49	Yes	No	No
phchp150	phchp150v2	SZA	M	61	Caucasian	43	Yes	No	No
phchp150	phchp150v3	SZA	M	62	Caucasian	20	Yes	No	No
phchp151	phchp151v1	SZ	M	24	Caucasian	24	Yes	No	No
phchp151	phchp151v2	SZ	M	24	Caucasian	53	Yes	No	No
phchp151	phchp151v3	SZ	M	24	Caucasian	36	Yes	No	No
phchp153	phchp153v1	BP	M	55	Caucasian	66	Yes	No	No
phchp153	phchp153v2	BP	M	55	Caucasian	64	Yes	No	No
phchp153	phchp153v3	BP	M	56	Caucasian	48	Yes	No	No
phchp153	phchp153v4	BP	M	57	Caucasian	64	Yes	No	No
phchp153	phchp153v6	BP	M	58	Caucasian	65	Yes	No	No
phchp154	phchp154v1	PSYCH	M	51	African American	39	Yes	No	No
phchp154	phchp154v2	PSYCH	M	51	African American	20	Yes	No	No
phchp154	phchp154v3	PSYCH	M	52	African American	28	Yes	No	No
phchp155	phchp155v1	MDD	M	37	Caucasian	55	Yes	No	No
phchp155	phchp155v2	MDD	M	37	Caucasian	74	Yes	No	No
phchp157	phchp157v1	BP	M	57	African American	55	Yes	No	No
phchp157	phchp157v2	BP	M	57	African American	71	Yes	No	No
phchp157	phchp157v3	BP	M	58	African American	50	Yes	No	No
phchp160	phchp160v1	SZA	F	41	Caucasian	38	Yes	No	No
phchp160	phchp160v2	SZA	F	41	Caucasian	55	Yes	No	No
phchp160	phchp160v3	SZA	F	41	Caucasian	47	Yes	No	No
phchp161	phchp161v1	MDD	M	54	African American	37	Yes	No	No
phchp161	phchp161v2	MDD	M	54	African American	48	Yes	No	No
phchp161	phchp161v3	MDD	M	54	African American	40	Yes	No	No
phchp162	phchp162v1	MDD	M	57	Caucasian	70	Yes	No	No
phchp162	phchp162v2	MDD	M	57	Caucasian	35	Yes	No	No
phchp162	phchp162v3	MDD	M	57	Caucasian	55	Yes	No	No
phchp166	phchp166v1	BP	M	56	Caucasian	68	Yes	No	No
phchp166	phchp166v2	BP	M	56	Caucasian	48	Yes	No	No
phchp166	phchp166v3	BP	M	56	Caucasian	55	Yes	No	No
phchp166	phchp166v4	BP	M	58	Caucasian	55	Yes	No	No
phchp166	phchp166v5	BP	M	58	Caucasian	47	Yes	No	No
phchp166	phchp166v6	BP	M	59	Caucasian	80	Yes	No	No
phchp168	phchp168v1	MDD	M	48	African American	35	Yes	No	No
phchp168	phchp168v2	MDD	M	48	African American	39	Yes	No	No
phchp168	phchp168v3	MDD	M	49	African American	47	Yes	No	No
phchp172	phchp172v1	BP	F	24	Caucasian	80	Yes	No	No
phchp172	phchp172v2	BP	F	24	Caucasian	62	Yes	No	No
phchp172	phchp172v3	BP	F	25	Caucasian	53	Yes	No	No
phchp176	phchp176v1	SZ	M	23	African American	80	Yes	No	No
phchp176	phchp176v2	SZ	M	24	African American	45	Yes	No	No
phchp179	phchp179v1	BP	M	36	Caucasian	67	Yes	No	No
phchp179	phchp179v2	BP	M	37	Caucasian	41	Yes	No	No
phchp179	phchp179v4	BP	M	37	Caucasian	41	Yes	No	No
phchp181	phchp181v1	BP	F	28	Caucasian	48	Yes	No	No
phchp181	phchp181v3	BP	F	28	Caucasian	39	Yes	No	No
phchp181	phchp181v4	BP	F	29	Caucasian	46	Yes	No	No
phchp183	phchp183v1	BP	M	48	Caucasian	80	Yes	No	No
phchp183	phchp183v2	BP	M	48	Caucasian	56	Yes	No	No
phchp184	phchp184v1	BP	M	64	Caucasian	57	Yes	No	No
phchp184	phchp184v2	BP	M	64	Caucasian	47	Yes	No	No
phchp184	phchp184v3	BP	M	64	Caucasian	40	Yes	No	No
phchp185	phchp185v1	SZA	M	51	African American	32	Yes	No	No
phchp185	phchp185v2	SZA	M	51	African American	42	Yes	No	No
phchp185	phchp185v3	SZA	M	52	African American	20	Yes	No	No
phchp186	phchp186v1	BP	M	43	Caucasian	55	Yes	No	No
phchp186	phchp186v2	BP	M	44	Caucasian	48	Yes	No	No
phchp186	phchp186v3	BP	M	44	Caucasian	50	Yes	No	No
phchp186	phchp186v4	BP	M	46	Caucasian	61	Yes	No	No
phchp186	phchp186v5	BP	M	48	Caucasian	63	Yes	No	No
phchp187	phchp187v1	SZ	M	49	African American	20	Yes	No	No
phchp187	phchp187v2	SZ	M	49	African American	42	Yes	No	No
phchp188	phchp188v1	PSYCH	M	48	African American	29	Yes	No	No
phchp188	phchp188v2	PSYCH	M	49	African American	20	Yes	No	No
phchp188	phchp188v3	PSYCH	M	54	African American	37	Yes	No	No
phchp189	phchp189v1	SZ	M	25	Caucasian	20	Yes	No	No
phchp189	phchp189v3	SZ	M	25	Caucasian	41	Yes	No	No
phchp190	phchp190v1	BP	M	49	Caucasian	25	Yes	No	No
phchp190	phchp190v2	BP	M	49	Caucasian	47	Yes	No	No
phchp190	phchp190v3	BP	M	50	Caucasian	47	Yes	No	No
phchp190	phchp190v4	BP	M	54	Caucasian	35	Yes	No	No
phchp192	phchp192v1	SZA	M	55	African American	45	Yes	No	No
phchp192	phchp192v2	SZA	M	56	African American	31	Yes	No	No
phchp192	phchp192v3	SZA	M	56	African American	37	Yes	No	No
phchp193	phchp193v1	BP	M	39	Hispanic	70	Yes	No	No
phchp193	phchp193v3	BP	M	39	Hispanic	55	Yes	No	No
phchp193	phchp193v4	BP	M	40	Hispanic	49	Yes	No	No
phchp194	phchp194v1	MDD	M	47	Caucasian	47	Yes	No	No
phchp194	phchp194v2	MDD	M	47	Caucasian	40	Yes	No	No
phchp194	phchp194v3	MDD	M	47	Caucasian	22	Yes	No	No
phchp195	phchp195v1	SZ	M	52	Caucasian	56	Yes	No	No
phchp195	phchp195v2	SZ	M	53	Caucasian	23	Yes	No	No
phchp195	phchp195v3	SZ	M	53	Caucasian	39	Yes	No	No
phchp196	phchp196v1	MDD	M	56	African American	55	Yes	No	No
phchp196	phchp196v3	MDD	M	57	African American	20	Yes	No	No
phchp199	phchp199v1	SZ	M	49	African American	42	Yes	No	No
phchp199	phchp199v2	SZ	M	49	African American	66	Yes	No	No
phchp199	phchp199v3	SZ	M	50	African American	47	Yes	No	No
phchp200	phchp200v1	MDD	M	56	Caucasian	48	Yes	No	No
phchp200	phchp200v2	MDD	M	57	Caucasian	62	Yes	No	No
phchp200	phchp200v3	MDD	M	57	Caucasian	55	Yes	No	No
phchp204	phchp204v1	BP	F	49	Caucasian	47	Yes	No	No
phchp204	phchp204v2	BP	F	49	Caucasian	56	Yes	No	No
phchp204	phchp204v3	BP	F	49	Caucasian	45	Yes	No	No
phchp208	phchp208v1	MDD	M	56	African American	47	Yes	No	No
phchp208	phchp208v2	MDD	M	56	African American	46	Yes	No	No
phchp208	phchp208v3	MDD	M	58	African American	30	Yes	No	No
phchp209	phchp209v2	PTSD	M	54	African American	41	Yes	No	No
phchp209	phchp209v3	PTSD	M	54	African American	25	Yes	No	No
phchp210	phchp210v1	BP	M	43	Caucasian	35	Yes	No	No
phchp210	phchp210v2	BP	M	43	Caucasian	39	Yes	No	No
phchp210	phchp210v3	BP	M	44	Caucasian	26	Yes	No	No
phchp211	phchp211v1	SZ	M	62	Caucasian	39	Yes	No	No
phchp211	phchp211v2	SZ	M	62	Caucasian	30	Yes	No	No
phchp211	phchp211v3	SZ	M	62	Caucasian	30	Yes	No	No
phchp213	phchp213v1	PTSD	M	62	Caucasian	46	Yes	No	No
phchp213	phchp213v2	PTSD	M	62	Caucasian	57	Yes	No	No
phchp213	phchp213v3	PTSD	M	62	Caucasian	55	Yes	No	No
phchp214	phchp214v1	PTSD	F	52	Caucasian	33	Yes	No	No
phchp214	phchp214v2	PTSD	F	53	Caucasian	55	Yes	No	No
phchp214	phchp214v3	PTSD	F	57	Caucasian	39	Yes	No	No
phchp215	phchp215v1	PTSD	F	58	Caucasian	20	Yes	No	No
phchp215	phchp215v2	PTSD	F	58	Caucasian	41	Yes	No	No
phchp215	phchp215v3	PTSD	F	61	Caucasian	20	Yes	No	No
phchp216	phchp216v1	MOOD	M	50	African American	56	Yes	No	No
phchp216	phchp216v2	MOOD	M	51	African American	45	Yes	No	No
phchp216	phchp216v3	MOOD	M	51	African American	46	Yes	No	No
phchp219	phchp219v1	BP	M	61	Caucasian	55	Yes	No	No
phchp219	phchp219v2	BP	M	61	Caucasian	55	Yes	No	No
phchp219	phchp219v3	BP	M	62	Caucasian	34	Yes	No	No
phchp221	phchp221v1	MDD	M	51	African American	35	Yes	No	No
phchp221	phchp221v2	MDD	M	51	African American	47	Yes	No	No
phchp221	phchp221v3	MDD	M	52	African American	56	Yes	No	No
phchp227	phchp227v1	MDD	M	55	Caucasian	64	Yes	No	No
phchp227	phchp227v2	MDD	M	55	Caucasian	37	Yes	No	No
phchp227	phchp227v3	MDD	M	55	Caucasian	33	Yes	No	No
phchp235	phchp235v1	MDD	M	54	African American	23	Yes	No	No
phchp235	phchp235v2	MDD	M	55	African American	21	Yes	No	No
phchp235	phchp235v3	MDD	M	55	African American	29	Yes	No	No
phchp238	phchp238v1	MDD	M	62	Caucasian	34	Yes	No	No
phchp238	phchp238v2	MDD	M	63	Caucasian	67	Yes	No	No
phchp238	phchp238v3	MDD	M	63	Caucasian	55	Yes	No	No
phchp240	phchp240v1	MDD	F	55	Caucasian	21	Yes	No	No
phchp240	phchp240v2	MDD	F	55	Caucasian	55	Yes	No	No
phchp240	phchp240v3	MDD	F	56	Caucasian	55	Yes	No	No
phchp242	phchp242v1	MDD	M	55	African American	32	Yes	No	No
phchp242	phchp242v2	MDD	M	57	African American	55	Yes	No	No
phchp242	phchp242v3	MDD	M	57	African American	43	Yes	No	No
phchp253	phchp253v1	BP	M	25	Caucasian	45	Yes	No	No
phchp253	phchp253v2	BP	M	26	Caucasian	45	Yes	No	No
phchp253	phchp253v3	BP	M	26	Caucasian	20	Yes	No	No
phchp254	phchp254v1	MDD	F	49	Caucasian	38	Yes	No	No
phchp254	phchp254v2	MDD	F	49	Caucasian	80	Yes	No	No
phchp254	phchp254v3	MDD	F	50	Caucasian	47	Yes	No	No
phchp258	phchp258v1	BP	F	52	Caucasian	49	Yes	No	No
phchp258	phchp258v2	BP	F	52	Caucasian	35	Yes	No	No
phchp258	phchp258v3	BP	F	54	Caucasian	47	Yes	No	No
phchp259	phchp259v1	MDD	M	56	Caucasian	44	Yes	No	No
phchp259	phchp259v2	MDD	M	57	Caucasian	46	Yes	No	No
phchp259	phchp259v3	MDD	M	57	Caucasian	35	Yes	No	No
phchp270	phchp270v1	BP	M	36	Caucasian	32	Yes	No	No
phchp270	phchp270v2	BP	M	36	Caucasian	48	Yes	No	No
phchp270	phchp270v3	BP	M	41	Caucasian	49	Yes	No	No
phchp270	phchp270v4	BP	M	41	Caucasian	55	Yes	No	No
phchp270	phchp270v5	BP	M	42	Caucasian	55	Yes	No	No
phchp270	phchp270v6	BP	M	44	Caucasian	37	Yes	No	No
phchp273	phchp273v1	BP	M	27	Caucasian	21	Yes	No	No
phchp273	phchp273v2	BP	M	28	Caucasian	42	Yes	No	No
phchp274	phchp274v1	BP	M	48	Caucasian	47	Yes	No	No
phchp274	phchp274v2	BP	M	48	Caucasian	33	Yes	No	No
phchp274	phchp274v3	BP	M	48	Caucasian	35	Yes	No	No
phchp274	phchp274v4	BP	M	50	Caucasian	55	Yes	No	No
phchp275	phchp275v1	SZ	M	63	Caucasian	75	Yes	No	No
phchp275	phchp275v3	SZ	M	63	Caucasian	20	Yes	No	No
phchp276	phchp276v1	SZ	M	59	African American	44	Yes	No	No
phchp276	phchp276v2	SZ	M	59	African American	35	Yes	No	No
phchp276	phchp276v4	SZ	M	61	African American	73	Yes	No	No
phchp277	phchp277v1	SZ	M	49	Caucasian	47	Yes	No	No
phchp277	phchp277v2	SZ	M	50	Caucasian	35	Yes	No	No
phchp277	phchp277v3	SZ	M	50	Caucasian	56	Yes	No	No
phchp277	phchp277v4	SZ	M	52	Caucasian	67	Yes	No	No
phchp277	phchp277v5	SZ	M	52	Caucasian	45	Yes	No	No
phchp279	phchp279v1	SZ	M	60	African American	43	Yes	No	No
phchp279	phchp279v2	SZ	M	61	African American	21	Yes	No	No
phchp279	phchp279v4	SZ	M	61	African American	69	Yes	No	No
phchp282	phchp282v1	SZ	M	56	Caucasian	55	Yes	No	No
phchp282	phchp282v3	SZ	M	57	Caucasian	33	Yes	No	No
phchp282	phchp282v4	SZ	M	58	Caucasian	55	Yes	No	No
phchp282	phchp282v5	SZ	M	59	Caucasian	48	Yes	No	No
phchp287	phchp287v1	SZA	M	59	Caucasian	43	Yes	No	No
phchp287	phchp287v2	SZA	M	60	Caucasian	55	Yes	No	No
phchp287	phchp287v3	SZA	M	60	Caucasian	64	Yes	No	No
phchp290	phchp290v1	BP	M	55	Caucasian	45	Yes	No	No
phchp290	phchp290v2	BP	M	55	Caucasian	37	Yes	No	No
phchp290	phchp290v3	BP	M	55	Caucasian	41	Yes	No	No
phchp292	phchp292v1	BP	M	42	Caucasian	38	Yes	No	No
phchp292	phchp292v2	BP	M	42	Caucasian	47	Yes	No	No
phchp292	phchp292v3	BP	M	42	Caucasian	42	Yes	No	No
phchp297	phchp297v1	SZA	M	54	African American	31	Yes	No	No
phchp297	phchp297v2	SZA	M	55	African American	64	Yes	No	No
phchp297	phchp297v4	SZA	M	57	African American	45	Yes	No	No
phchp298	phchp298v1	SZA	M	56	Caucasian	40	Yes	No	No
phchp298	phchp298v2	SZA	M	56	Caucasian	55	Yes	No	No
phchp298	phchp298v3	SZA	M	56	Caucasian	48	Yes	No	No
phchp299	phchp299v1	PTSD	M	54	Caucasian	37	Yes	No	No
phchp299	phchp299v2	PTSD	M	54	Caucasian	62	Yes	No	No
phchp299	phchp299v4	PTSD	M	55	Caucasian	31	Yes	No	No
phchp299	phchp299v5	PTSD	M	56	Caucasian	55	Yes	No	No
phchp300	phchp300v1	BP	M	47	Caucasian	55	Yes	No	No
phchp300	phchp300v2	BP	M	47	Caucasian	55	Yes	No	No
phchp300	phchp300v3	BP	M	48	Caucasian	47	Yes	No	No
phchp300	phchp300v4	BP	M	49	Caucasian	56	Yes	No	No
phchp300	phchp300v5	BP	M	50	Caucasian	80	Yes	No	No
phchp300	phchp300v6	BP	M	50	Caucasian	55	Yes	No	No
phchp302	phchp302v1	BP	M	61	Caucasian	26	Yes	No	No
phchp302	phchp302v2	BP	M	61	Caucasian	50	Yes	No	No
phchp302	phchp302v3	BP	M	61	Caucasian	55	Yes	No	No
phchp302	phchp302v5	BP	M	62	Caucasian	55	Yes	No	No
phchp302	phchp302v6	BP	M	63	Caucasian	55	Yes	No	No
phchp308	phchp308v1	SZA	M	47	African American	31	Yes	No	No
phchp308	phchp308v2	SZA	M	47	African American	26	Yes	No	No
phchp308	phchp308v3	SZA	M	48	African American	39	Yes	No	No
phchp308	phchp308v4	SZA	M	49	African American	31	Yes	No	No
phchp309	phchp309v1	PTSD	F	27	Caucasian	48	Yes	No	No
phchp309	phchp309v2	PTSD	F	28	Caucasian	40	Yes	No	No
phchp309	phchp309v3	PTSD	F	28	Caucasian	55	Yes	No	No
phchp310	phchp310v1	MOOD	M	54	African American	28	Yes	No	No
phchp310	phchp310v2	MOOD	M	54	African American	55	Yes	No	No
phchp310	phchp310v3	MOOD	M	54	African American	55	Yes	No	No
phchp311	phchp311v1	MDD	F	60	African American	32	Yes	No	No
phchp311	phchp311v2	MDD	F	61	African American	63	Yes	No	No
phchp311	phchp311v3	MDD	F	61	African American	40	Yes	No	No
phchp312	phchp312v1	BP	M	64	Caucasian	57	Yes	No	No
phchp312	phchp312v2	BP	M	65	Caucasian	41	Yes	No	No
phchp312	phchp312v3	BP	M	65	caucasian	66	Yes	No	No
phchp313	phchp313v1	PTSD	M	46	African American	20	Yes	No	No
phchp313	phchp313v3	PTSD	M	46	African American	55	Yes	No	No
phchp316	phchp316v1	BP	M	50	Caucasian	56	Yes	No	No
phchp316	phchp316v2	BP	M	50	Caucasian	49	Yes	No	No
phchp316	phchp316v3	BP	M	51	Caucasian	56	Yes	No	No
phchp316	phchp316v4	BP	M	51	Caucasian	55	Yes	No	No
phchp316	phchp316v5	BP	M	51	Caucasian	80	Yes	No	No
phchp316	phchp316v6	BP	M	52	Caucasian	20	Yes	No	No
phchp318	phchp318v1	MDD	F	57	Caucasian	55	Yes	No	No
phchp318	phchp318v2	MDD	F	57	Caucasian	43	Yes	No	No
phchp318	phchp318v3	MDD	F	58	Caucasian	40	Yes	No	No
phchp319	phchp319v1	PTSD	M	42	African American	55	Yes	No	No
phchp319	phchp319v3	PTSD	M	43	African American	37	Yes	No	No
phchp319	phchp319v5	PTSD	M	44	African American	63	Yes	No	No
phchp319	phchp319v6	PTSD	M	44	African American	55	Yes	No	No
phchp320	phchp320v1	BP	M	58	African American	20	Yes	No	No
phchp320	phchp320v2	BP	M	58	African American	24	Yes	No	No
phchp325	phchp325v1	PTSD	M	44	Caucasian	22	Yes	No	No
phchp325	phchp325v3	PTSD	M	44	Caucasian	55	Yes	No	No
phchp325	phchp325v4	PTSD	M	46	Caucasian	40	Yes	No	No
phchp328	phchp328v1	MDD	F	37	Caucasian	49	Yes	No	No
phchp328	phchp328v3	MDD	F	38	Caucasian	22	Yes	No	No
phchp329	phchp329v2	SZA	M	50	African American	35	Yes	No	No
phchp329	phchp329v3	SZA	M	51	African American	44	Yes	No	No
phchp332	phchp332v1	SZA	F	47	African American	47	Yes	No	No
phchp332	phchp332v2	SZA	F	48	African American	64	Yes	No	No
phchp333	phchp333v1	PTSD	M	38	Caucasian	61	Yes	No	No
phchp333	phchp333v2	PTSD	M	38	Caucasian	48	Yes	No	No
phchp333	phchp333v3	PTSD	M	39	Caucasian	64	Yes	No	No
phchp333	phchp333v4	PTSD	M	39	Caucasian	62	Yes	No	No
phchp334	phchp334v1	BP	F	50	Caucasian	20	Yes	No	No
phchp334	phchp334v2	BP	F	50	Caucasian	38	Yes	No	No
phchp334	phchp334v3	BP	F	51	Caucasian	31	Yes	No	No
phchp338	phchp338v1	BP	F	51	Caucasian	39	Yes	No	No
phchp338	phchp338v2	BP	F	51	Caucasian	28	Yes	No	No
phchp338	phchp338v3	BP	F	51	Caucasian	28	Yes	No	No
phchp338	phchp338v5	BP	F	52	Caucasian	56	Yes	No	No
phchp342	phchp342v1	MDD	M	52	Caucasian	48	Yes	No	No
phchp342	phchp342v2	MDD	M	52	Caucasian	56	Yes	No	No
phchp342	phchp342v3	MDD	M	52	Caucasian	40	Yes	No	No
phchp345	phchp345v1	PTSD	M	33	Caucasian	22	Yes	No	No
phchp345	phchp345v2	PTSD	M	34	Caucasian	23	Yes	No	No
phchp345	phchp345v3	PTSD	M	34	Caucasian	57	Yes	No	No
phchp346	phchp346v1	PTSD	F	36	African American	28	Yes	No	No
phchp346	phchp346v2	PTSD	F	37	African American	35	Yes	No	No
phchp346	phchp346v3	PTSD	F	37	African American	20	Yes	No	No
phchp349	phchp349v1	PSYCH	M	58	Caucasian	43	Yes	No	No
phchp349	phchp349v2	PSYCH	M	58	Caucasian	78	Yes	No	No
phchp349	phchp349v3	PSYCH	M	59	Caucasian	47	Yes	No	No
phchp350	phchp350v2	BP	M	48	Caucasian	35	Yes	No	No
phchp350	phchp350v3	BP	M	49	Caucasian	25	Yes	No	No
phchp350	phchp350v4	BP	M	49	Caucasian	47	Yes	No	No
phchp355	phchp355v1	MDD	F	50	Caucasian	83	Yes	No	No
phchp355	phchp355v2	MDD	F	50	Caucasian	20	Yes	No	No
phchp358	phchp358v1	PTSD	M	52	Hispanic	32	Yes	No	No
phchp358	phchp358v2	PTSD	M	52	Hispanic	23	Yes	No	No
phchp358	phchp358v3	PTSD	M	53	Hispanic	45	Yes	No	No
phchp359	phchp359v1	PTSD	F	56	Caucasian	46	Yes	No	No
phchp359	phchp359v2	PTSD	F	56	Caucasian	63	Yes	No	No
phchp359	phchp359v3	PTSD	F	57	Caucasian	55	Yes	No	No
phchp362	phchp362v1	MDD	M	54	Caucasian	55	Yes	No	No
phchp362	phchp362v2	MDD	M	54	Caucasian	56	Yes	No	No
phchp362	phchp362v3	MDD	M	55	Caucasian	25	Yes	No	No
phchp363	phchp363v1	MDD	M	46	African American	39	Yes	No	No
phchp363	phchp363v2	MDD	M	48	African American	28	Yes	No	No
phchp367	phchp367v1	BP	M	48	Caucasian	20	Yes	No	No
phchp367	phchp367v2	BP	M	49	Caucasian	46	Yes	No	No
phchp095	phchp095v1	BP	M	28	Caucasian	47	No			3521	3521
phchp095	phchp095v2	BP	M	29	Caucasian	55	No			3423	3423
phchp095	phchp095v3	BP	M	29	Caucasian	53	No			3325	3325
phchp217	phchp217v1	PTSD	M	36	African American	55	No			2472	2472
phchp226	phchp226v1	MDD	M	29	Caucasian	47	No			2381	2381
phchp226	phchp226v2	MDD	M	29	Caucasian	55	No			2299	2299
phchp226	phchp226v3	MDD	M	30	Caucasian	49	No			1941	1941
phchp335	phchp335v1	MDD	M	25	Caucasian	55	No			1631	1631
phchp337	phchp337v2	PTSD	M	34	Caucasian	57	No			1344	1344
phchp337	phchp337v3	PTSD	M	35	Caucasian	55	No			1190	1190
phchp344	phchp344v1	PTSD	M	33	Caucasian	41	No			1561	1561
phchp352	phchp352v1	MDD	M	24	African American	45	No			1493	1493
phchp352	phchp352v2	MDD	M	24	African American	46	No			1366	1366
phchp352	phchp352v3	MDD	M	25	African American	55	No			1235	1235
phchp003	phchp003v1	SZ	M	49	African American		No
phchp003	phchp003v4	SZ	M	57	African American		No
phchp004	phchp004v1	SZA	M	55	African American		No
phchp043	phchp043v1	BP	F	30	Caucasian	55	No
phchp043	phchp043v2	BP	F	31	Caucasian	47	No
phchp043	phchp043v3	BP	F	31	Caucasian	49	No
phchp056	phchp056v1	BP	M	36	Caucasian	85	No
phchp073	phchp073v2	SZA	M	50	Caucasian	56	No
phchp075	phchp075v2	SZA	M	58	Caucasian	49	No
phchp088	phchp088v4	BP	M	49	Caucasian	25	No
phchp091	phchp091v2	SZA	M	55	Caucasian	41	No
phchp097	phchp097v1	SZA	F	25	Caucasian	44	No
phchp097	phchp097v2	SZA	F	26	Caucasian	45	No
phchp108	phchp108v2	SZ	M	42	Caucasian	36	No
phchp129	phchp129v2	SZA	M	25	Caucasian	36	No
phchp149	phchp149v3	MOOD	M	46	Caucasian		No
phchp170	phchp170v1	MDD	F	26	Caucasian	45	No
phchp170	phchp170v2	MDD	F	26	Caucasian	53	No
phchp170	phchp170v3	MDD	F	26	Caucasian	46	No
phchp196	phchp196v2	MDD	M	56	African American	41	No
phchp209	phchp209v1	PTSD	M	54	African American		No
phchp275	phchp275v2	SZ	M	63	Caucasian	36	No
phchp276	phchp276v3	SZ	M	59	African American	55	No
phchp279	phchp279v3	SZ	M	61	African American	55	No
phchp282	phchp282v2	SZ	M	57	Caucasian	41	No
phchp285	phchp285v3	BP	F	57	Caucasian		No
phchp294	phchp294v1	BP	F	20	Caucasian	41	No
phchp297	phchp297v3	SZA	M	55	African American		No
phchp298	phchp298v4	SZA	M	58	Caucasian	63	No
phchp299	phchp299v3	PTSD	M	54	Caucasian	40	No
phchp302	phchp302v4	BP	M	62	Caucasian	100	No
phchp313	phchp313v2	PTSD	M	46	African American	42	No
phchp319	phchp319v2	PTSD	M	42	African American	42	No
phchp319	phchp319v4	PTSD	M	42	African American	48	No
phchp320	phchp320v3	BP	M	59	African American		No
phchp322	phchp322v1	BP	M	26	Caucasian		No
phchp323	phchp323v1	PTSD	M	32	Caucasian		No
phchp323	phchp323v2	PTSD	M	33	Caucasian		No
phchp325	phchp325v2	PTSD	M	44	Caucasian		No
phchp328	phchp328v2	MDD	F	38	Caucasian	40	No
phchp332	phchp332v3	SZA	F	48	African American		No
phchp337	phchp337v1	PTSD	M	34	Caucasian		No
phchp338	phchp338v4	BP	F	52	Caucasian	35	No
phchp340	phchp340v1	MDD	F	51	Caucasian		No
phchp341	phchp341v1	MDD	M	45	Caucasian		No
phchp350	phchp350v1	BP	M	48	Caucasian		No

## Sheet: AP and DE Discovery
	APscores	AP Percentile	AP Internal Score	AP Change		DEscores	DE Percentile	DE Internal Score	DE Change
233869_x_at	-44.5	53.2934	4	D	233869_x_at	-72.5	86.8263	6	D
1557512_at	-62	74.2515	4	D	1557512_at	-74	88.6228	6	D
215850_s_at	-48	57.485	4	D	215850_s_at	-81.5	97.6048	6	D
217193_x_at	34	47.2222	2	I	217193_x_at	89.5	98.895	6	I
244442_at	31.5	43.75	2	I	244442_at	79	87.2928	6	I
1568849_at	32	44.4444	2	I	1568849_at	75.5	83.4254	6	I
231548_at	28	38.8889	2	I	231548_at	74.5	82.3204	6	I
223372_at	-33.5	40.1198	2	D	223372_at	74	81.768	6	I
217799_x_at	30	41.6667	2	I	217799_x_at	73	80.663	6	I
222358_x_at	-41	49.1018	2	D	222358_x_at	-67.5	80.8383	6	D
239902_at	-31.5	37.7246	2	D	239902_at	-69	82.6347	6	D
1568801_at	-34	40.7186	2	D	1568801_at	-70.5	84.4311	6	D
1562368_at	-41	49.1018	2	D	1562368_at	-72.5	86.8263	6	D
235063_at	-28	33.5329	2	D	235063_at	-74.5	89.2216	6	D
243788_at	-38	45.509	2	D	243788_at	-78	93.4132	6	D
220789_s_at	-41	49.1018	2	D	220789_s_at	-79.5	95.2096	6	D
213813_x_at	4.5	6.25	0		213813_x_at	90.5	100	6	I
1566916_at	0	0	0		1566916_at	88.5	97.7901	6	I
221943_x_at	0	0	0		221943_x_at	87.5	96.6851	6	I
226920_at	21.5	29.8611	0		226920_at	87	96.1326	6	I
1563657_at	18.5	25.6944	0		1563657_at	85.5	94.4751	6	I
242400_at	0	0	0		242400_at	85.5	94.4751	6	I
209972_s_at	-1.5	1.79641	0		209972_s_at	84	92.8177	6	I
1554030_at	2.5	3.47222	0		1554030_at	83	91.7127	6	I
244776_at	0	0	0		244776_at	83	91.7127	6	I
1553656_at	0	0	0		1553656_at	82	90.6077	6	I
226830_x_at	9.5	13.1944	0		226830_x_at	81.5	90.0552	6	I
231637_at	0	0	0		231637_at	81.5	90.0552	6	I
241617_x_at	-6.5	7.78443	0		241617_x_at	81.5	90.0552	6	I
228634_s_at	2	2.77778	0		228634_s_at	81	89.5028	6	I
206835_at	6	8.33333	0		206835_at	80.5	88.9503	6	I
1569338_at	2	2.77778	0		1569338_at	79.5	87.8453	6	I
216864_at	0.5	0.694444	0		216864_at	79.5	87.8453	6	I
224321_at	0	0	0		224321_at	79.5	87.8453	6	I
1557768_at	17	23.6111	0		1557768_at	78.5	86.7403	6	I
1553720_a_at	0	0	0		1553720_a_at	77	85.0829	6	I
234751_s_at	0	0	0		234751_s_at	76.5	84.5304	6	I
241609_at	0	0	0		241609_at	76	83.9779	6	I
228989_at	-2	2.39521	0		228989_at	76	83.9779	6	I
238260_at	-3	3.59281	0		238260_at	76	83.9779	6	I
1570252_at	0	0	0		1570252_at	75	82.8729	6	I
237610_at	-2	2.39521	0		237610_at	75	82.8729	6	I
1556699_at	7.5	10.4167	0		1556699_at	74.5	82.3204	6	I
231481_at	3	4.16667	0		231481_at	74.5	82.3204	6	I
1556397_at	0	0	0		1556397_at	74.5	82.3204	6	I
215103_at	0	0	0		215103_at	74.5	82.3204	6	I
217515_s_at	0	0	0		217515_s_at	74.5	82.3204	6	I
1553521_at	-13	15.5689	0		1553521_at	74.5	82.3204	6	I
1569637_at	7	9.72222	0		1569637_at	74	81.768	6	I
209890_at	3	4.16667	0		209890_at	74	81.768	6	I
1562187_at	0	0	0		1562187_at	74	81.768	6	I
212338_at	3.5	4.86111	0		212338_at	73.5	81.2155	6	I
203945_at	2.5	3.47222	0		203945_at	73.5	81.2155	6	I
229824_at	-1	1.1976	0		229824_at	73.5	81.2155	6	I
230661_at	2.5	3.47222	0		230661_at	73	80.663	6	I
1554974_at	0	0	0		1554974_at	73	80.663	6	I
206323_x_at	-0.5	0.598802	0		206323_x_at	73	80.663	6	I
243561_at	5	6.94444	0		243561_at	-67	80.2395	6	D
220788_s_at	2	2.77778	0		220788_s_at	-67	80.2395	6	D
205153_s_at	-22	26.3473	0		205153_s_at	-67	80.2395	6	D
200701_at	0	0	0		200701_at	-67.5	80.8383	6	D
240282_at	0	0	0		240282_at	-67.5	80.8383	6	D
237005_at	-15.5	18.5629	0		237005_at	-67.5	80.8383	6	D
1562511_at	-16.5	19.7605	0		1562511_at	-67.5	80.8383	6	D
219382_at	-11	13.1737	0		219382_at	-68	81.4371	6	D
222252_x_at	-13.5	16.1677	0		222252_x_at	-68	81.4371	6	D
212902_at	7.5	10.4167	0		212902_at	-68.5	82.0359	6	D
209571_at	6	8.33333	0		209571_at	-68.5	82.0359	6	D
200941_at	4	5.55556	0		200941_at	-68.5	82.0359	6	D
242413_at	-9	10.7784	0		242413_at	-68.5	82.0359	6	D
1562391_at	-16.5	19.7605	0		1562391_at	-69	82.6347	6	D
216101_at	5.5	7.63889	0		216101_at	-69.5	83.2335	6	D
207474_at	-6	7.18563	0		207474_at	-69.5	83.2335	6	D
214181_x_at	0	0	0		214181_x_at	-70	83.8323	6	D
201245_s_at	-1	1.1976	0		201245_s_at	-70	83.8323	6	D
232485_at	-10	11.976	0		232485_at	-70	83.8323	6	D
227668_at	-17	20.3593	0		227668_at	-70	83.8323	6	D
203610_s_at	4	5.55556	0		203610_s_at	-71	85.0299	6	D
228902_at	2.5	3.47222	0		228902_at	-71	85.0299	6	D
1562505_at	-3	3.59281	0		1562505_at	-71	85.0299	6	D
232883_at	-9.5	11.3772	0		232883_at	-71	85.0299	6	D
242369_x_at	-1	1.1976	0		242369_x_at	-72	86.2275	6	D
233360_at	1.5	2.08333	0		233360_at	-72.5	86.8263	6	D
227014_at	4	5.55556	0		227014_at	-73.5	88.024	6	D
201704_at	-27.5	32.9341	0		201704_at	-73.5	88.024	6	D
1557581_x_at	-9	10.7784	0		1557581_x_at	-74.5	89.2216	6	D
219627_at	5	6.94444	0		219627_at	-75	89.8204	6	D
1561923_a_at	-4.5	5.38922	0		1561923_a_at	-75	89.8204	6	D
228620_at	-8.5	10.1796	0		228620_at	-75	89.8204	6	D
229510_at	-14.5	17.3653	0		229510_at	-75.5	90.4192	6	D
215639_at	-24.5	29.3413	0		215639_at	-75.5	90.4192	6	D
200682_s_at	0	0	0		200682_s_at	-76	91.018	6	D
223819_x_at	5.5	7.63889	0		223819_x_at	-76.5	91.6168	6	D
211581_x_at	4	5.55556	0		211581_x_at	-76.5	91.6168	6	D
235084_x_at	4	5.55556	0		235084_x_at	-76.5	91.6168	6	D
205308_at	-15	17.9641	0		205308_at	-77	92.2156	6	D
217586_x_at	4.5	6.25	0		217586_x_at	-77.5	92.8144	6	D
1563076_x_at	-9.5	11.3772	0		1563076_x_at	-80	95.8084	6	D
218337_at	-14	16.7665	0		218337_at	-81	97.006	6	D
220711_at	-5.5	6.58683	0		220711_at	-83.5	100	6	D
1568938_at	62.5	86.8056	6	I	1568938_at	52	57.4586	4	I
243008_at	-70.5	84.4311	6	D	243008_at	-53.5	64.0719	4	D
240659_x_at	-81.5	97.6048	6	D	240659_x_at	-66.5	79.6407	4	D
217428_s_at	48.5	67.3611	4	I	217428_s_at	66	72.9282	4	I
1562456_at	51	70.8333	4	I	1562456_at	64.5	71.2707	4	I
1569237_at	38.5	53.4722	4	I	1569237_at	61.5	67.9558	4	I
206184_at	37	51.3889	4	I	206184_at	58.5	64.6409	4	I
234500_at	52.5	72.9167	4	I	234500_at	54	59.6685	4	I
204375_at	38.5	53.4722	4	I	204375_at	53.5	59.116	4	I
215860_at	41	56.9444	4	I	215860_at	53	58.5635	4	I
1552900_a_at	44	61.1111	4	I	1552900_a_at	52	57.4586	4	I
215886_x_at	37	51.3889	4	I	215886_x_at	51	56.3536	4	I
1556003_a_at	53	73.6111	4	I	1556003_a_at	49	54.1436	4	I
229832_x_at	49	68.0556	4	I	229832_x_at	49	54.1436	4	I
220663_at	43.5	60.4167	4	I	220663_at	49	54.1436	4	I
1566725_at	43	59.7222	4	I	1566725_at	48	53.0387	4	I
215959_at	37	51.3889	4	I	215959_at	48	53.0387	4	I
242748_at	-42.5	50.8982	4	D	242748_at	47.5	52.4862	4	I
240474_x_at	37	51.3889	4	I	240474_x_at	47	51.9337	4	I
238834_at	51.5	71.5278	4	I	238834_at	46	50.8287	4	I
1556281_at	40	55.5556	4	I	1556281_at	46	50.8287	4	I
235285_at	36	50	4	I	235285_at	45.5	50.2762	4	I
219722_s_at	-60	71.8563	4	D	219722_s_at	-42	50.2994	4	D
230469_at	-42.5	50.8982	4	D	230469_at	-42.5	50.8982	4	D
202065_s_at	-50.5	60.479	4	D	202065_s_at	-42.5	50.8982	4	D
238875_at	-43	51.497	4	D	238875_at	-43	51.497	4	D
242637_at	-46.5	55.6886	4	D	242637_at	-43	51.497	4	D
1556602_at	-52.5	62.8743	4	D	1556602_at	-43	51.497	4	D
204545_at	-60	71.8563	4	D	204545_at	-43	51.497	4	D
202619_s_at	-43.5	52.0958	4	D	202619_s_at	-44	52.6946	4	D
232791_at	-45	53.8922	4	D	232791_at	-44	52.6946	4	D
243222_at	-51.5	61.6766	4	D	243222_at	-44	52.6946	4	D
238412_at	-42.5	50.8982	4	D	238412_at	-44.5	53.2934	4	D
240232_at	-42.5	50.8982	4	D	240232_at	-45	53.8922	4	D
226149_at	-43.5	52.0958	4	D	226149_at	-45.5	54.491	4	D
236951_at	-44	52.6946	4	D	236951_at	-46.5	55.6886	4	D
233765_at	-47	56.2874	4	D	233765_at	-46.5	55.6886	4	D
1554306_at	-51	61.0778	4	D	1554306_at	-46.5	55.6886	4	D
231820_x_at	-52.5	62.8743	4	D	231820_x_at	-47	56.2874	4	D
1570350_at	-52	62.2754	4	D	1570350_at	-47.5	56.8862	4	D
215595_x_at	-44	52.6946	4	D	215595_x_at	-48.5	58.0838	4	D
214760_at	-48.5	58.0838	4	D	214760_at	-48.5	58.0838	4	D
211282_x_at	-54.5	65.2695	4	D	211282_x_at	-50	59.8802	4	D
220160_s_at	-43	51.497	4	D	220160_s_at	-50.5	60.479	4	D
1565743_at	-45	53.8922	4	D	1565743_at	-50.5	60.479	4	D
242059_at	-43.5	52.0958	4	D	242059_at	-51	61.0778	4	D
240769_at	-43	51.497	4	D	240769_at	-52	62.2754	4	D
228486_at	-58	69.4611	4	D	228486_at	-52	62.2754	4	D
233024_at	-42	50.2994	4	D	233024_at	-52.5	62.8743	4	D
233017_x_at	-44.5	53.2934	4	D	233017_x_at	-52.5	62.8743	4	D
239391_at	-50	59.8802	4	D	239391_at	-53	63.4731	4	D
210613_s_at	-47	56.2874	4	D	210613_s_at	-53.5	64.0719	4	D
243848_at	-46	55.0898	4	D	243848_at	-54	64.6707	4	D
224031_at	-49.5	59.2814	4	D	224031_at	-54.5	65.2695	4	D
226072_at	-54.5	65.2695	4	D	226072_at	-55.5	66.4671	4	D
1559882_at	-54.5	65.2695	4	D	1559882_at	-56	67.0659	4	D
242829_x_at	-57	68.2635	4	D	242829_x_at	-56	67.0659	4	D
1559362_at	-62	74.2515	4	D	1559362_at	-56	67.0659	4	D
205345_at	-48	57.485	4	D	205345_at	-57	68.2635	4	D
1560029_a_at	-52.5	62.8743	4	D	1560029_a_at	-57	68.2635	4	D
244784_at	-51	61.0778	4	D	244784_at	-58	69.4611	4	D
1560007_at	-54	64.6707	4	D	1560007_at	-58	69.4611	4	D
240529_at	-44.5	53.2934	4	D	240529_at	-59.5	71.2575	4	D
1557242_at	-42	50.2994	4	D	1557242_at	-61.5	73.6527	4	D
220728_at	-49	58.6826	4	D	220728_at	-62.5	74.8503	4	D
202212_at	-46	55.0898	4	D	202212_at	-64	76.6467	4	D
221338_at	24	33.3333	2	I	221338_at	72	79.558	4	I
1560901_at	-29.5	35.3293	2	D	1560901_at	67.5	74.5856	4	I
241129_at	-35	41.9162	2	D	241129_at	63.5	70.1657	4	I
227602_at	31.5	43.75	2	I	227602_at	63	69.6133	4	I
203735_x_at	30.5	42.3611	2	I	203735_x_at	63	69.6133	4	I
206590_x_at	27	37.5	2	I	206590_x_at	63	69.6133	4	I
229097_at	26.5	36.8056	2	I	229097_at	62.5	69.0608	4	I
1566879_at	25.5	35.4167	2	I	1566879_at	62.5	69.0608	4	I
231588_at	33	45.8333	2	I	231588_at	61.5	67.9558	4	I
1553895_at	30.5	42.3611	2	I	1553895_at	61.5	67.9558	4	I
240295_at	26.5	36.8056	2	I	240295_at	61.5	67.9558	4	I
204395_s_at	-28	33.5329	2	D	204395_s_at	61	67.4033	4	I
223122_s_at	26.5	36.8056	2	I	223122_s_at	60.5	66.8508	4	I
1553037_a_at	-38.5	46.1078	2	D	1553037_a_at	60.5	66.8508	4	I
211697_x_at	34	47.2222	2	I	211697_x_at	60	66.2983	4	I
229847_at	-37.5	44.9102	2	D	229847_at	58.5	64.6409	4	I
244225_x_at	24	33.3333	2	I	244225_x_at	58	64.0884	4	I
215253_s_at	-28	33.5329	2	D	215253_s_at	57.5	63.5359	4	I
1566700_at	29.5	40.9722	2	I	1566700_at	56.5	62.4309	4	I
231259_s_at	29	40.2778	2	I	231259_s_at	56	61.8785	4	I
1569294_at	24	33.3333	2	I	1569294_at	54	59.6685	4	I
1570488_at	-36	43.1138	2	D	1570488_at	54	59.6685	4	I
231325_at	28.5	39.5833	2	I	231325_at	53	58.5635	4	I
237680_at	32	44.4444	2	I	237680_at	52.5	58.011	4	I
219552_at	25	34.7222	2	I	219552_at	52.5	58.011	4	I
233666_at	26.5	36.8056	2	I	233666_at	52	57.4586	4	I
1553923_at	25.5	35.4167	2	I	1553923_at	52	57.4586	4	I
233511_at	34	47.2222	2	I	233511_at	51.5	56.9061	4	I
226328_at	-29	34.7305	2	D	226328_at	51.5	56.9061	4	I
229807_s_at	-36	43.1138	2	D	229807_s_at	51.5	56.9061	4	I
227998_at	-31.5	37.7246	2	D	227998_at	51	56.3536	4	I
205453_at	-29	34.7305	2	D	205453_at	50.5	55.8011	4	I
1562641_at	25	34.7222	2	I	1562641_at	50	55.2486	4	I
224051_at	24.5	34.0278	2	I	224051_at	49.5	54.6961	4	I
1559061_at	-37	44.3114	2	D	1559061_at	49.5	54.6961	4	I
1552777_a_at	-41	49.1018	2	D	1552777_a_at	49.5	54.6961	4	I
1564158_a_at	30	41.6667	2	I	1564158_a_at	49	54.1436	4	I
1557878_at	27.5	38.1944	2	I	1557878_at	49	54.1436	4	I
241089_at	-32.5	38.9222	2	D	241089_at	49	54.1436	4	I
38918_at	24.5	34.0278	2	I	38918_at	48.5	53.5912	4	I
203982_s_at	24	33.3333	2	I	203982_s_at	48	53.0387	4	I
210803_at	35	48.6111	2	I	210803_at	47.5	52.4862	4	I
234209_at	34.5	47.9167	2	I	234209_at	47.5	52.4862	4	I
209011_at	30.5	42.3611	2	I	209011_at	47.5	52.4862	4	I
1555908_at	28.5	39.5833	2	I	1555908_at	47.5	52.4862	4	I
236371_s_at	27	37.5	2	I	236371_s_at	47.5	52.4862	4	I
237974_at	26	36.1111	2	I	237974_at	47.5	52.4862	4	I
1554318_at	25.5	35.4167	2	I	1554318_at	47.5	52.4862	4	I
236865_at	29	40.2778	2	I	236865_at	47	51.9337	4	I
1555775_a_at	-35	41.9162	2	D	1555775_a_at	47	51.9337	4	I
217530_at	24.5	34.0278	2	I	217530_at	46.5	51.3812	4	I
206010_at	29.5	40.9722	2	I	206010_at	46	50.8287	4	I
1561868_at	27	37.5	2	I	1561868_at	46	50.8287	4	I
209956_s_at	-30.5	36.5269	2	D	209956_s_at	46	50.8287	4	I
204144_s_at	-33	39.521	2	D	204144_s_at	46	50.8287	4	I
233266_at	34.5	47.9167	2	I	233266_at	45.5	50.2762	4	I
217335_at	-28	33.5329	2	D	217335_at	45.5	50.2762	4	I
232725_s_at	27.5	38.1944	2	I	232725_s_at	-42	50.2994	4	D
214475_x_at	-31.5	37.7246	2	D	214475_x_at	-42	50.2994	4	D
223033_s_at	-33	39.521	2	D	223033_s_at	-42	50.2994	4	D
235505_s_at	-33.5	40.1198	2	D	235505_s_at	-42	50.2994	4	D
1557814_a_at	-35	41.9162	2	D	1557814_a_at	-42	50.2994	4	D
1558458_at	-35.5	42.515	2	D	1558458_at	-42	50.2994	4	D
204484_at	-31	37.1257	2	D	204484_at	-42.5	50.8982	4	D
227941_at	-32.5	38.9222	2	D	227941_at	-42.5	50.8982	4	D
1558748_at	-34.5	41.3174	2	D	1558748_at	-42.5	50.8982	4	D
217221_x_at	-36.5	43.7126	2	D	217221_x_at	-42.5	50.8982	4	D
236251_at	-37.5	44.9102	2	D	236251_at	-42.5	50.8982	4	D
208195_at	-38	45.509	2	D	208195_at	-42.5	50.8982	4	D
1560926_at	-39	46.7066	2	D	1560926_at	-42.5	50.8982	4	D
202209_at	28	38.8889	2	I	202209_at	-43	51.497	4	D
1558327_at	-28	33.5329	2	D	1558327_at	-43	51.497	4	D
232737_s_at	-29.5	35.3293	2	D	232737_s_at	-43	51.497	4	D
1558702_at	-32.5	38.9222	2	D	1558702_at	-43	51.497	4	D
239193_at	-36.5	43.7126	2	D	239193_at	-43	51.497	4	D
223585_x_at	29	40.2778	2	I	223585_x_at	-43.5	52.0958	4	D
223312_at	-36.5	43.7126	2	D	223312_at	-43.5	52.0958	4	D
201896_s_at	-29.5	35.3293	2	D	201896_s_at	-44	52.6946	4	D
238810_at	-29.5	35.3293	2	D	238810_at	-44	52.6946	4	D
203019_x_at	-30	35.9281	2	D	203019_x_at	-44	52.6946	4	D
227211_at	-30.5	36.5269	2	D	227211_at	-44	52.6946	4	D
240573_at	-32.5	38.9222	2	D	240573_at	-44	52.6946	4	D
207156_at	-34	40.7186	2	D	207156_at	-44	52.6946	4	D
203281_s_at	-35	41.9162	2	D	203281_s_at	-44	52.6946	4	D
1556026_at	-36	43.1138	2	D	1556026_at	-44	52.6946	4	D
205238_at	-36	43.1138	2	D	205238_at	-44	52.6946	4	D
221592_at	-37.5	44.9102	2	D	221592_at	-44	52.6946	4	D
221041_s_at	-41	49.1018	2	D	221041_s_at	-44	52.6946	4	D
213772_s_at	-31.5	37.7246	2	D	213772_s_at	-44.5	53.2934	4	D
222110_at	-31.5	37.7246	2	D	222110_at	-44.5	53.2934	4	D
1557744_at	-32	38.3234	2	D	1557744_at	-44.5	53.2934	4	D
218938_at	-32	38.3234	2	D	218938_at	-44.5	53.2934	4	D
222344_at	-32.5	38.9222	2	D	222344_at	-44.5	53.2934	4	D
204928_s_at	-35	41.9162	2	D	204928_s_at	-44.5	53.2934	4	D
1554638_at	-36	43.1138	2	D	1554638_at	-44.5	53.2934	4	D
1554670_at	-37.5	44.9102	2	D	1554670_at	-44.5	53.2934	4	D
215390_at	-38.5	46.1078	2	D	215390_at	-44.5	53.2934	4	D
1553271_at	-41	49.1018	2	D	1553271_at	-44.5	53.2934	4	D
223062_s_at	27.5	38.1944	2	I	223062_s_at	-45	53.8922	4	D
234020_x_at	-28	33.5329	2	D	234020_x_at	-45	53.8922	4	D
1569578_at	-30.5	36.5269	2	D	1569578_at	-45	53.8922	4	D
1569126_at	-31	37.1257	2	D	1569126_at	-45	53.8922	4	D
237561_x_at	-32.5	38.9222	2	D	237561_x_at	-45	53.8922	4	D
50400_at	-39	46.7066	2	D	50400_at	-45	53.8922	4	D
218547_at	-30	35.9281	2	D	218547_at	-45.5	54.491	4	D
223172_s_at	-31.5	37.7246	2	D	223172_s_at	-46	55.0898	4	D
224836_at	-35	41.9162	2	D	224836_at	-46	55.0898	4	D
1570411_at	-35.5	42.515	2	D	1570411_at	-46	55.0898	4	D
216173_at	-40.5	48.503	2	D	216173_at	-46	55.0898	4	D
210059_s_at	-30	35.9281	2	D	210059_s_at	-46.5	55.6886	4	D
223216_x_at	-32.5	38.9222	2	D	223216_x_at	-46.5	55.6886	4	D
1560026_at	-29	34.7305	2	D	1560026_at	-47	56.2874	4	D
1563129_at	-29	34.7305	2	D	1563129_at	-47	56.2874	4	D
232704_s_at	-30.5	36.5269	2	D	232704_s_at	-47	56.2874	4	D
233056_x_at	-30.5	36.5269	2	D	233056_x_at	-47	56.2874	4	D
230715_at	-37.5	44.9102	2	D	230715_at	-47	56.2874	4	D
228781_at	24	33.3333	2	I	228781_at	-47.5	56.8862	4	D
232420_x_at	32.5	45.1389	2	I	232420_x_at	-48	57.485	4	D
222336_at	-29	34.7305	2	D	222336_at	-48	57.485	4	D
207728_at	-34	40.7186	2	D	207728_at	-48	57.485	4	D
229756_at	-34	40.7186	2	D	229756_at	-48	57.485	4	D
239892_at	-37	44.3114	2	D	239892_at	-48	57.485	4	D
1556242_a_at	-38	45.509	2	D	1556242_a_at	-48	57.485	4	D
1569392_at	-34.5	41.3174	2	D	1569392_at	-48.5	58.0838	4	D
236474_at	-34.5	41.3174	2	D	236474_at	-48.5	58.0838	4	D
225680_at	-38.5	46.1078	2	D	225680_at	-48.5	58.0838	4	D
233427_x_at	-38.5	46.1078	2	D	233427_x_at	-48.5	58.0838	4	D
230876_at	-33.5	40.1198	2	D	230876_at	-49	58.6826	4	D
230534_at	-35.5	42.515	2	D	230534_at	-49	58.6826	4	D
244447_at	-39	46.7066	2	D	244447_at	-49	58.6826	4	D
1557457_at	-32.5	38.9222	2	D	1557457_at	-49.5	59.2814	4	D
1565889_at	-35	41.9162	2	D	1565889_at	-49.5	59.2814	4	D
216860_s_at	-37	44.3114	2	D	216860_s_at	-49.5	59.2814	4	D
216813_at	-40	47.9042	2	D	216813_at	-49.5	59.2814	4	D
1557551_at	-40.5	48.503	2	D	1557551_at	-49.5	59.2814	4	D
203919_at	-39	46.7066	2	D	203919_at	-50	59.8802	4	D
222524_s_at	-40	47.9042	2	D	222524_s_at	-50	59.8802	4	D
219566_at	-39	46.7066	2	D	219566_at	-51	61.0778	4	D
228730_s_at	-30	35.9281	2	D	228730_s_at	-52	62.2754	4	D
235255_at	-32	38.3234	2	D	235255_at	-52	62.2754	4	D
213190_at	-32.5	38.9222	2	D	213190_at	-52	62.2754	4	D
216756_at	-35	41.9162	2	D	216756_at	-52.5	62.8743	4	D
233251_at	-36.5	43.7126	2	D	233251_at	-52.5	62.8743	4	D
227648_at	-38.5	46.1078	2	D	227648_at	-52.5	62.8743	4	D
203709_at	-34.5	41.3174	2	D	203709_at	-53	63.4731	4	D
1569167_at	-41.5	49.7006	2	D	1569167_at	-53	63.4731	4	D
242712_x_at	-32.5	38.9222	2	D	242712_x_at	-53.5	64.0719	4	D
215011_at	-34	40.7186	2	D	215011_at	-53.5	64.0719	4	D
1569345_at	-37	44.3114	2	D	1569345_at	-53.5	64.0719	4	D
1566698_at	-35.5	42.515	2	D	1566698_at	-54	64.6707	4	D
1559598_at	-38	45.509	2	D	1559598_at	-54	64.6707	4	D
210081_at	-39	46.7066	2	D	210081_at	-54	64.6707	4	D
1557131_at	-33.5	40.1198	2	D	1557131_at	-54.5	65.2695	4	D
226958_s_at	-33.5	40.1198	2	D	226958_s_at	-54.5	65.2695	4	D
242482_at	-30.5	36.5269	2	D	242482_at	-55	65.8683	4	D
228055_at	-35	41.9162	2	D	228055_at	-55	65.8683	4	D
217790_s_at	-41	49.1018	2	D	217790_s_at	-55.5	66.4671	4	D
209129_at	-33.5	40.1198	2	D	209129_at	-56	67.0659	4	D
226902_at	-33.5	40.1198	2	D	226902_at	-56	67.0659	4	D
241438_at	-31	37.1257	2	D	241438_at	-56.5	67.6647	4	D
215645_at	-40.5	48.503	2	D	215645_at	-57	68.2635	4	D
218609_s_at	-31	37.1257	2	D	218609_s_at	-57.5	68.8623	4	D
240137_at	-37	44.3114	2	D	240137_at	-57.5	68.8623	4	D
226791_at	-28	33.5329	2	D	226791_at	-58.5	70.0599	4	D
1552716_at	-29	34.7305	2	D	1552716_at	-58.5	70.0599	4	D
204148_s_at	-31	37.1257	2	D	204148_s_at	-58.5	70.0599	4	D
227543_at	-38.5	46.1078	2	D	227543_at	-59	70.6587	4	D
208147_s_at	-30.5	36.5269	2	D	208147_s_at	-60	71.8563	4	D
217664_at	-37	44.3114	2	D	217664_at	-60	71.8563	4	D
230619_at	-30	35.9281	2	D	230619_at	-60.5	72.4551	4	D
241777_x_at	-40	47.9042	2	D	241777_x_at	-60.5	72.4551	4	D
1558719_s_at	-33	39.521	2	D	1558719_s_at	-61	73.0539	4	D
1562161_at	-37	44.3114	2	D	1562161_at	-61.5	73.6527	4	D
214114_x_at	-38.5	46.1078	2	D	214114_x_at	-61.5	73.6527	4	D
238011_at	-28.5	34.1317	2	D	238011_at	-62	74.2515	4	D
241812_at	-41.5	49.7006	2	D	241812_at	-62	74.2515	4	D
1554339_a_at	-28.5	34.1317	2	D	1554339_a_at	-63	75.4491	4	D
1562467_at	-30	35.9281	2	D	1562467_at	-63.5	76.0479	4	D
239200_at	-29	34.7305	2	D	239200_at	-64	76.6467	4	D
205107_s_at	-37	44.3114	2	D	205107_s_at	-65.5	78.4431	4	D
1553511_at	0	0	0		1553511_at	72	79.558	4	I
210577_at	0	0	0		210577_at	72	79.558	4	I
242223_at	-26	31.1377	0		242223_at	72	79.558	4	I
236719_at	15	20.8333	0		236719_at	71.5	79.0055	4	I
201039_s_at	3.5	4.86111	0		201039_s_at	71.5	79.0055	4	I
217062_at	0	0	0		217062_at	71.5	79.0055	4	I
244588_at	0	0	0		244588_at	71.5	79.0055	4	I
229013_at	-8.5	10.1796	0		229013_at	71.5	79.0055	4	I
1562712_at	15.5	21.5278	0		1562712_at	71	78.453	4	I
227513_s_at	7.5	10.4167	0		227513_s_at	71	78.453	4	I
204230_s_at	-7	8.38323	0		204230_s_at	71	78.453	4	I
223449_at	6	8.33333	0		223449_at	70.5	77.9006	4	I
210746_s_at	0	0	0		210746_s_at	70.5	77.9006	4	I
237257_at	0	0	0		237257_at	70.5	77.9006	4	I
206605_at	-4	4.79042	0		206605_at	70.5	77.9006	4	I
1560855_at	4.5	6.25	0		1560855_at	70	77.3481	4	I
208039_at	3.5	4.86111	0		208039_at	70	77.3481	4	I
205742_at	0	0	0		205742_at	70	77.3481	4	I
211029_x_at	0	0	0		211029_x_at	70	77.3481	4	I
231606_at	0	0	0		231606_at	70	77.3481	4	I
232185_at	0	0	0		232185_at	70	77.3481	4	I
236690_at	0	0	0		236690_at	70	77.3481	4	I
200908_s_at	-9	10.7784	0		200908_s_at	70	77.3481	4	I
231243_s_at	-11	13.1737	0		231243_s_at	70	77.3481	4	I
1553599_a_at	20.5	28.4722	0		1553599_a_at	69.5	76.7956	4	I
1553893_at	1	1.38889	0		1553893_at	69.5	76.7956	4	I
234908_s_at	1	1.38889	0		234908_s_at	69.5	76.7956	4	I
1566342_at	0	0	0		1566342_at	69.5	76.7956	4	I
234858_at	0	0	0		234858_at	69.5	76.7956	4	I
240938_at	0	0	0		240938_at	69.5	76.7956	4	I
225423_x_at	-0.5	0.598802	0		225423_x_at	69.5	76.7956	4	I
206131_at	-1	1.1976	0		206131_at	69.5	76.7956	4	I
228288_at	-2.5	2.99401	0		228288_at	69.5	76.7956	4	I
235186_at	-9	10.7784	0		235186_at	69.5	76.7956	4	I
226637_at	-15	17.9641	0		226637_at	69.5	76.7956	4	I
229996_s_at	7	9.72222	0		229996_s_at	69	76.2431	4	I
1557703_at	2	2.77778	0		1557703_at	69	76.2431	4	I
239736_at	0	0	0		239736_at	69	76.2431	4	I
239058_at	-2	2.39521	0		239058_at	69	76.2431	4	I
216451_at	4	5.55556	0		216451_at	68.5	75.6906	4	I
205883_at	2	2.77778	0		205883_at	68.5	75.6906	4	I
211475_s_at	0.5	0.694444	0		211475_s_at	68.5	75.6906	4	I
237557_at	0	0	0		237557_at	68.5	75.6906	4	I
230340_s_at	-16.5	19.7605	0		230340_s_at	68.5	75.6906	4	I
222179_at	16.5	22.9167	0		222179_at	68	75.1381	4	I
204802_at	1.5	2.08333	0		204802_at	68	75.1381	4	I
211519_s_at	1.5	2.08333	0		211519_s_at	68	75.1381	4	I
1564449_at	0.5	0.694444	0		1564449_at	68	75.1381	4	I
241714_at	0	0	0		241714_at	68	75.1381	4	I
1555435_at	-0.5	0.598802	0		1555435_at	68	75.1381	4	I
219087_at	-0.5	0.598802	0		219087_at	68	75.1381	4	I
213919_at	-2	2.39521	0		213919_at	68	75.1381	4	I
230859_at	-9.5	11.3772	0		230859_at	68	75.1381	4	I
205752_s_at	18	25	0		205752_s_at	67.5	74.5856	4	I
230440_at	12.5	17.3611	0		230440_at	67.5	74.5856	4	I
221451_s_at	12	16.6667	0		221451_s_at	67.5	74.5856	4	I
209057_x_at	5	6.94444	0		209057_x_at	67.5	74.5856	4	I
234971_x_at	1	1.38889	0		234971_x_at	67.5	74.5856	4	I
234876_at	0	0	0		234876_at	67.5	74.5856	4	I
243175_at	0	0	0		243175_at	67.5	74.5856	4	I
244131_at	0	0	0		244131_at	67.5	74.5856	4	I
205900_at	0.5	0.694444	0		205900_at	67	74.0331	4	I
206427_s_at	0	0	0		206427_s_at	67	74.0331	4	I
207961_x_at	0	0	0		207961_x_at	67	74.0331	4	I
221675_s_at	0	0	0		221675_s_at	67	74.0331	4	I
227612_at	0	0	0		227612_at	67	74.0331	4	I
228936_at	0	0	0		228936_at	67	74.0331	4	I
229698_at	0	0	0		229698_at	67	74.0331	4	I
236682_at	0	0	0		236682_at	67	74.0331	4	I
212992_at	-2.5	2.99401	0		212992_at	67	74.0331	4	I
221583_s_at	15.5	21.5278	0		221583_s_at	66.5	73.4807	4	I
1555741_at	4	5.55556	0		1555741_at	66.5	73.4807	4	I
223900_s_at	3.5	4.86111	0		223900_s_at	66.5	73.4807	4	I
214495_at	1	1.38889	0		214495_at	66.5	73.4807	4	I
1564282_a_at	0.5	0.694444	0		1564282_a_at	66.5	73.4807	4	I
213884_s_at	0	0	0		213884_s_at	66.5	73.4807	4	I
216991_at	-8.5	10.1796	0		216991_at	66.5	73.4807	4	I
1552830_at	-12	14.3713	0		1552830_at	66.5	73.4807	4	I
224745_x_at	-21.5	25.7485	0		224745_x_at	66.5	73.4807	4	I
231813_s_at	12	16.6667	0		231813_s_at	66	72.9282	4	I
209254_at	6.5	9.02778	0		209254_at	66	72.9282	4	I
1566512_at	1.5	2.08333	0		1566512_at	66	72.9282	4	I
217736_s_at	0	0	0		217736_s_at	66	72.9282	4	I
231028_at	0	0	0		231028_at	66	72.9282	4	I
243532_at	0	0	0		243532_at	66	72.9282	4	I
239336_at	-2.5	2.99401	0		239336_at	66	72.9282	4	I
206971_at	2.5	3.47222	0		206971_at	65.5	72.3757	4	I
224563_at	2.5	3.47222	0		224563_at	65.5	72.3757	4	I
231244_at	1	1.38889	0		231244_at	65.5	72.3757	4	I
241134_at	1	1.38889	0		241134_at	65.5	72.3757	4	I
239061_at	0	0	0		239061_at	65.5	72.3757	4	I
237267_at	-0.5	0.598802	0		237267_at	65.5	72.3757	4	I
237883_at	-7.5	8.98204	0		237883_at	65.5	72.3757	4	I
216072_at	-17	20.3593	0		216072_at	65.5	72.3757	4	I
241662_x_at	10.5	14.5833	0		241662_x_at	65	71.8232	4	I
206501_x_at	9.5	13.1944	0		206501_x_at	65	71.8232	4	I
244215_at	2.5	3.47222	0		244215_at	65	71.8232	4	I
216512_s_at	2	2.77778	0		216512_s_at	65	71.8232	4	I
220090_at	0	0	0		220090_at	65	71.8232	4	I
220673_s_at	0	0	0		220673_s_at	65	71.8232	4	I
240000_at	0	0	0		240000_at	65	71.8232	4	I
244667_at	-0.5	0.598802	0		244667_at	65	71.8232	4	I
226498_at	-1	1.1976	0		226498_at	65	71.8232	4	I
223893_at	-2	2.39521	0		223893_at	65	71.8232	4	I
236490_at	17.5	24.3056	0		236490_at	64.5	71.2707	4	I
1570383_at	9.5	13.1944	0		1570383_at	64.5	71.2707	4	I
225714_s_at	4	5.55556	0		225714_s_at	64.5	71.2707	4	I
213826_s_at	3.5	4.86111	0		213826_s_at	64.5	71.2707	4	I
235073_at	1	1.38889	0		235073_at	64.5	71.2707	4	I
225566_at	0	0	0		225566_at	64.5	71.2707	4	I
226804_at	0	0	0		226804_at	64.5	71.2707	4	I
235915_at	0	0	0		235915_at	64.5	71.2707	4	I
1570469_at	-4	4.79042	0		1570469_at	64.5	71.2707	4	I
241092_at	-4	4.79042	0		241092_at	64.5	71.2707	4	I
207989_at	4.5	6.25	0		207989_at	64	70.7182	4	I
228309_at	2	2.77778	0		228309_at	64	70.7182	4	I
1561856_at	1.5	2.08333	0		1561856_at	64	70.7182	4	I
238730_at	0	0	0		238730_at	64	70.7182	4	I
215277_at	-1	1.1976	0		215277_at	64	70.7182	4	I
1569696_at	-1.5	1.79641	0		1569696_at	64	70.7182	4	I
202718_at	-1.5	1.79641	0		202718_at	64	70.7182	4	I
205919_at	20.5	28.4722	0		205919_at	63.5	70.1657	4	I
200884_at	14.5	20.1389	0		200884_at	63.5	70.1657	4	I
220271_x_at	0	0	0		220271_x_at	63.5	70.1657	4	I
220599_s_at	0	0	0		220599_s_at	63.5	70.1657	4	I
235683_at	0	0	0		235683_at	63.5	70.1657	4	I
238171_at	0	0	0		238171_at	63.5	70.1657	4	I
1569305_a_at	-1	1.1976	0		1569305_a_at	63.5	70.1657	4	I
231928_at	-1	1.1976	0		231928_at	63.5	70.1657	4	I
221886_at	-1.5	1.79641	0		221886_at	63.5	70.1657	4	I
240505_at	-2.5	2.99401	0		240505_at	63.5	70.1657	4	I
1569781_at	-10	11.976	0		1569781_at	63.5	70.1657	4	I
223661_at	21.5	29.8611	0		223661_at	63	69.6133	4	I
205636_at	20	27.7778	0		205636_at	63	69.6133	4	I
213494_s_at	11.5	15.9722	0		213494_s_at	63	69.6133	4	I
214187_x_at	8.5	11.8056	0		214187_x_at	63	69.6133	4	I
1555645_at	0	0	0		1555645_at	63	69.6133	4	I
202132_at	0	0	0		202132_at	63	69.6133	4	I
241051_at	0	0	0		241051_at	63	69.6133	4	I
244827_at	0	0	0		244827_at	63	69.6133	4	I
208491_s_at	-1	1.1976	0		208491_s_at	63	69.6133	4	I
222420_s_at	-1	1.1976	0		222420_s_at	63	69.6133	4	I
233196_at	-1	1.1976	0		233196_at	63	69.6133	4	I
234392_at	-7	8.38323	0		234392_at	63	69.6133	4	I
1562388_at	-8.5	10.1796	0		1562388_at	63	69.6133	4	I
240807_at	-11.5	13.7725	0		240807_at	63	69.6133	4	I
242799_at	11.5	15.9722	0		242799_at	62.5	69.0608	4	I
236389_x_at	6	8.33333	0		236389_x_at	62.5	69.0608	4	I
205185_at	1	1.38889	0		205185_at	62.5	69.0608	4	I
207897_at	1	1.38889	0		207897_at	62.5	69.0608	4	I
208600_s_at	1	1.38889	0		208600_s_at	62.5	69.0608	4	I
203966_s_at	0	0	0		203966_s_at	62.5	69.0608	4	I
211173_at	0	0	0		211173_at	62.5	69.0608	4	I
217073_x_at	0	0	0		217073_x_at	62.5	69.0608	4	I
242497_at	-2	2.39521	0		242497_at	62.5	69.0608	4	I
233212_at	-4.5	5.38922	0		233212_at	62.5	69.0608	4	I
200954_at	17.5	24.3056	0		200954_at	62	68.5083	4	I
203222_s_at	17.5	24.3056	0		203222_s_at	62	68.5083	4	I
209646_x_at	11	15.2778	0		209646_x_at	62	68.5083	4	I
1558889_at	0	0	0		1558889_at	62	68.5083	4	I
200896_x_at	0	0	0		200896_x_at	62	68.5083	4	I
201161_s_at	0	0	0		201161_s_at	62	68.5083	4	I
208053_at	0	0	0		208053_at	62	68.5083	4	I
224633_s_at	0	0	0		224633_s_at	62	68.5083	4	I
231194_at	0	0	0		231194_at	62	68.5083	4	I
232331_at	14.5	20.1389	0		232331_at	61.5	67.9558	4	I
239904_at	7.5	10.4167	0		239904_at	61.5	67.9558	4	I
231040_at	5.5	7.63889	0		231040_at	61.5	67.9558	4	I
208237_x_at	4.5	6.25	0		208237_x_at	61.5	67.9558	4	I
211993_at	3	4.16667	0		211993_at	61.5	67.9558	4	I
227800_at	0	0	0		227800_at	61.5	67.9558	4	I
236807_at	0	0	0		236807_at	61.5	67.9558	4	I
243110_x_at	0	0	0		243110_x_at	61.5	67.9558	4	I
243153_at	0	0	0		243153_at	61.5	67.9558	4	I
202947_s_at	-1.5	1.79641	0		202947_s_at	61.5	67.9558	4	I
240435_at	-2	2.39521	0		240435_at	61.5	67.9558	4	I
239820_at	-4	4.79042	0		239820_at	61.5	67.9558	4	I
239322_at	-5	5.98802	0		239322_at	61.5	67.9558	4	I
213544_at	-6	7.18563	0		213544_at	61.5	67.9558	4	I
230848_s_at	11.5	15.9722	0		230848_s_at	61	67.4033	4	I
233810_x_at	11	15.2778	0		233810_x_at	61	67.4033	4	I
228770_at	4.5	6.25	0		228770_at	61	67.4033	4	I
213265_at	1.5	2.08333	0		213265_at	61	67.4033	4	I
217567_at	0.5	0.694444	0		217567_at	61	67.4033	4	I
220867_s_at	0	0	0		220867_s_at	61	67.4033	4	I
234422_at	0	0	0		234422_at	61	67.4033	4	I
1561892_at	18	25	0		1561892_at	60.5	66.8508	4	I
231370_at	3.5	4.86111	0		231370_at	60.5	66.8508	4	I
204505_s_at	3	4.16667	0		204505_s_at	60.5	66.8508	4	I
214041_x_at	3	4.16667	0		214041_x_at	60.5	66.8508	4	I
33768_at	2	2.77778	0		33768_at	60.5	66.8508	4	I
205591_at	1.5	2.08333	0		205591_at	60.5	66.8508	4	I
242684_at	1.5	2.08333	0		242684_at	60.5	66.8508	4	I
1562976_at	0	0	0		1562976_at	60.5	66.8508	4	I
237683_s_at	0	0	0		237683_s_at	60.5	66.8508	4	I
228870_at	-1	1.1976	0		228870_at	60.5	66.8508	4	I
228168_at	-3.5	4.19162	0		228168_at	60.5	66.8508	4	I
216106_at	-4.5	5.38922	0		216106_at	60.5	66.8508	4	I
1553352_x_at	-8	9.58084	0		1553352_x_at	60.5	66.8508	4	I
229788_s_at	-13	15.5689	0		229788_s_at	60.5	66.8508	4	I
242148_at	17	23.6111	0		242148_at	60	66.2983	4	I
1569013_s_at	14	19.4444	0		1569013_s_at	60	66.2983	4	I
236147_at	11	15.2778	0		236147_at	60	66.2983	4	I
214021_x_at	8	11.1111	0		214021_x_at	60	66.2983	4	I
223604_at	6.5	9.02778	0		223604_at	60	66.2983	4	I
219955_at	3.5	4.86111	0		219955_at	60	66.2983	4	I
213350_at	0.5	0.694444	0		213350_at	60	66.2983	4	I
1557900_at	0	0	0		1557900_at	60	66.2983	4	I
205800_at	0	0	0		205800_at	60	66.2983	4	I
208014_x_at	0	0	0		208014_x_at	60	66.2983	4	I
215120_s_at	0	0	0		215120_s_at	60	66.2983	4	I
218847_at	0	0	0		218847_at	60	66.2983	4	I
220230_s_at	0	0	0		220230_s_at	60	66.2983	4	I
233183_at	0	0	0		233183_at	60	66.2983	4	I
243274_x_at	0	0	0		243274_x_at	60	66.2983	4	I
1558590_at	-0.5	0.598802	0		1558590_at	60	66.2983	4	I
243122_at	-5	5.98802	0		243122_at	60	66.2983	4	I
201333_s_at	10	13.8889	0		201333_s_at	59.5	65.7459	4	I
226036_x_at	7.5	10.4167	0		226036_x_at	59.5	65.7459	4	I
221419_s_at	4	5.55556	0		221419_s_at	59.5	65.7459	4	I
214213_x_at	1	1.38889	0		214213_x_at	59.5	65.7459	4	I
1562678_at	0	0	0		1562678_at	59.5	65.7459	4	I
1564713_a_at	0	0	0		1564713_a_at	59.5	65.7459	4	I
205725_at	0	0	0		205725_at	59.5	65.7459	4	I
213811_x_at	0	0	0		213811_x_at	59.5	65.7459	4	I
216355_at	0	0	0		216355_at	59.5	65.7459	4	I
217255_at	0	0	0		217255_at	59.5	65.7459	4	I
224085_at	0	0	0		224085_at	59.5	65.7459	4	I
234301_s_at	0	0	0		234301_s_at	59.5	65.7459	4	I
206121_at	-0.5	0.598802	0		206121_at	59.5	65.7459	4	I
231859_at	-3.5	4.19162	0		231859_at	59.5	65.7459	4	I
1560503_a_at	-4	4.79042	0		1560503_a_at	59.5	65.7459	4	I
206285_at	-7	8.38323	0		206285_at	59.5	65.7459	4	I
213519_s_at	-11.5	13.7725	0		213519_s_at	59.5	65.7459	4	I
206176_at	-12.5	14.9701	0		206176_at	59.5	65.7459	4	I
208274_at	-23	27.5449	0		208274_at	59.5	65.7459	4	I
241116_at	16.5	22.9167	0		241116_at	59	65.1934	4	I
238422_at	11.5	15.9722	0		238422_at	59	65.1934	4	I
217433_at	8	11.1111	0		217433_at	59	65.1934	4	I
210799_at	6.5	9.02778	0		210799_at	59	65.1934	4	I
207030_s_at	4	5.55556	0		207030_s_at	59	65.1934	4	I
235668_at	3.5	4.86111	0		235668_at	59	65.1934	4	I
214648_at	2	2.77778	0		214648_at	59	65.1934	4	I
238285_at	2	2.77778	0		238285_at	59	65.1934	4	I
1556113_at	1.5	2.08333	0		1556113_at	59	65.1934	4	I
206496_at	1	1.38889	0		206496_at	59	65.1934	4	I
221273_s_at	1	1.38889	0		221273_s_at	59	65.1934	4	I
244091_at	0.5	0.694444	0		244091_at	59	65.1934	4	I
1554735_a_at	0	0	0		1554735_a_at	59	65.1934	4	I
1556262_at	0	0	0		1556262_at	59	65.1934	4	I
1560255_at	0	0	0		1560255_at	59	65.1934	4	I
1563420_at	0	0	0		1563420_at	59	65.1934	4	I
1567027_at	0	0	0		1567027_at	59	65.1934	4	I
211207_s_at	0	0	0		211207_s_at	59	65.1934	4	I
236686_at	0	0	0		236686_at	59	65.1934	4	I
233395_at	-0.5	0.598802	0		233395_at	59	65.1934	4	I
213621_s_at	-1	1.1976	0		213621_s_at	59	65.1934	4	I
229527_s_at	-1	1.1976	0		229527_s_at	59	65.1934	4	I
206556_at	-2	2.39521	0		206556_at	59	65.1934	4	I
221464_at	-2.5	2.99401	0		221464_at	59	65.1934	4	I
1556796_at	-3	3.59281	0		1556796_at	59	65.1934	4	I
232357_at	-3	3.59281	0		232357_at	59	65.1934	4	I
201149_s_at	-4	4.79042	0		201149_s_at	59	65.1934	4	I
231255_at	-4	4.79042	0		231255_at	59	65.1934	4	I
1553439_at	12	16.6667	0		1553439_at	58.5	64.6409	4	I
1564960_at	8	11.1111	0		1564960_at	58.5	64.6409	4	I
234234_at	6.5	9.02778	0		234234_at	58.5	64.6409	4	I
1556048_at	5	6.94444	0		1556048_at	58.5	64.6409	4	I
236504_x_at	4.5	6.25	0		236504_x_at	58.5	64.6409	4	I
1555068_at	3.5	4.86111	0		1555068_at	58.5	64.6409	4	I
1557059_at	3	4.16667	0		1557059_at	58.5	64.6409	4	I
224159_x_at	3	4.16667	0		224159_x_at	58.5	64.6409	4	I
217670_at	2	2.77778	0		217670_at	58.5	64.6409	4	I
238245_at	0.5	0.694444	0		238245_at	58.5	64.6409	4	I
206606_at	0	0	0		206606_at	58.5	64.6409	4	I
216152_at	0	0	0		216152_at	58.5	64.6409	4	I
229462_at	0	0	0		229462_at	58.5	64.6409	4	I
230977_at	0	0	0		230977_at	58.5	64.6409	4	I
244157_x_at	0	0	0		244157_x_at	58.5	64.6409	4	I
31846_at	0	0	0		31846_at	58.5	64.6409	4	I
221659_s_at	-0.5	0.598802	0		221659_s_at	58.5	64.6409	4	I
227225_at	-1	1.1976	0		227225_at	58.5	64.6409	4	I
226408_at	-3	3.59281	0		226408_at	58.5	64.6409	4	I
216951_at	-9.5	11.3772	0		216951_at	58.5	64.6409	4	I
227386_s_at	22.5	31.25	0		227386_s_at	58	64.0884	4	I
205772_s_at	18	25	0		205772_s_at	58	64.0884	4	I
221996_s_at	18	25	0		221996_s_at	58	64.0884	4	I
1569588_x_at	14	19.4444	0		1569588_x_at	58	64.0884	4	I
231268_at	8	11.1111	0		231268_at	58	64.0884	4	I
230909_at	6	8.33333	0		230909_at	58	64.0884	4	I
225966_at	4	5.55556	0		225966_at	58	64.0884	4	I
237652_at	4	5.55556	0		237652_at	58	64.0884	4	I
206107_at	1	1.38889	0		206107_at	58	64.0884	4	I
207293_s_at	0.5	0.694444	0		207293_s_at	58	64.0884	4	I
1555233_at	0	0	0		1555233_at	58	64.0884	4	I
1559226_x_at	0	0	0		1559226_x_at	58	64.0884	4	I
1568513_x_at	0	0	0		1568513_x_at	58	64.0884	4	I
207771_at	0	0	0		207771_at	58	64.0884	4	I
216603_at	0	0	0		216603_at	58	64.0884	4	I
217589_at	0	0	0		217589_at	58	64.0884	4	I
228224_at	0	0	0		228224_at	58	64.0884	4	I
234241_at	0	0	0		234241_at	58	64.0884	4	I
235090_at	0	0	0		235090_at	58	64.0884	4	I
237732_at	0	0	0		237732_at	58	64.0884	4	I
243402_at	0	0	0		243402_at	58	64.0884	4	I
1557673_at	-2	2.39521	0		1557673_at	58	64.0884	4	I
236977_at	-5.5	6.58683	0		236977_at	58	64.0884	4	I
1553142_at	-16	19.1617	0		1553142_at	58	64.0884	4	I
205643_s_at	13.5	18.75	0		205643_s_at	57.5	63.5359	4	I
214000_s_at	13.5	18.75	0		214000_s_at	57.5	63.5359	4	I
230562_at	12	16.6667	0		230562_at	57.5	63.5359	4	I
205391_x_at	10	13.8889	0		205391_x_at	57.5	63.5359	4	I
203662_s_at	9	12.5	0		203662_s_at	57.5	63.5359	4	I
210586_x_at	8.5	11.8056	0		210586_x_at	57.5	63.5359	4	I
210033_s_at	5	6.94444	0		210033_s_at	57.5	63.5359	4	I
1552924_a_at	3	4.16667	0		1552924_a_at	57.5	63.5359	4	I
1561611_at	2	2.77778	0		1561611_at	57.5	63.5359	4	I
221165_s_at	1.5	2.08333	0		221165_s_at	57.5	63.5359	4	I
1560291_at	0	0	0		1560291_at	57.5	63.5359	4	I
1565537_at	0	0	0		1565537_at	57.5	63.5359	4	I
205743_at	0	0	0		205743_at	57.5	63.5359	4	I
205946_at	0	0	0		205946_at	57.5	63.5359	4	I
208060_at	0	0	0		208060_at	57.5	63.5359	4	I
208327_at	0	0	0		208327_at	57.5	63.5359	4	I
217044_s_at	0	0	0		217044_s_at	57.5	63.5359	4	I
237472_at	0	0	0		237472_at	57.5	63.5359	4	I
AFFX-r2-Ec-bioD-3_at	0	0	0		AFFX-r2-Ec-bioD-3_at	57.5	63.5359	4	I
1556687_a_at	-7	8.38323	0		1556687_a_at	57.5	63.5359	4	I
216956_s_at	23.5	32.6389	0		216956_s_at	57	62.9834	4	I
205782_at	22	30.5556	0		205782_at	57	62.9834	4	I
229856_s_at	20	27.7778	0		229856_s_at	57	62.9834	4	I
232119_at	13.5	18.75	0		232119_at	57	62.9834	4	I
1559124_at	3	4.16667	0		1559124_at	57	62.9834	4	I
242690_at	2.5	3.47222	0		242690_at	57	62.9834	4	I
207316_at	0	0	0		207316_at	57	62.9834	4	I
211835_at	0	0	0		211835_at	57	62.9834	4	I
216367_at	0	0	0		216367_at	57	62.9834	4	I
219902_at	0	0	0		219902_at	57	62.9834	4	I
221336_at	0	0	0		221336_at	57	62.9834	4	I
231027_at	0	0	0		231027_at	57	62.9834	4	I
234869_at	0	0	0		234869_at	57	62.9834	4	I
236119_s_at	0	0	0		236119_s_at	57	62.9834	4	I
202129_s_at	-1	1.1976	0		202129_s_at	57	62.9834	4	I
1559948_at	-6.5	7.78443	0		1559948_at	57	62.9834	4	I
207684_at	-25.5	30.5389	0		207684_at	57	62.9834	4	I
1556015_a_at	19.5	27.0833	0		1556015_a_at	56.5	62.4309	4	I
208032_s_at	7.5	10.4167	0		208032_s_at	56.5	62.4309	4	I
1563189_at	7	9.72222	0		1563189_at	56.5	62.4309	4	I
230939_at	6.5	9.02778	0		230939_at	56.5	62.4309	4	I
1557000_at	4.5	6.25	0		1557000_at	56.5	62.4309	4	I
234610_at	4	5.55556	0		234610_at	56.5	62.4309	4	I
214485_at	1.5	2.08333	0		214485_at	56.5	62.4309	4	I
205629_s_at	1	1.38889	0		205629_s_at	56.5	62.4309	4	I
243269_s_at	0.5	0.694444	0		243269_s_at	56.5	62.4309	4	I
202974_at	0	0	0		202974_at	56.5	62.4309	4	I
207833_s_at	0	0	0		207833_s_at	56.5	62.4309	4	I
210805_x_at	0	0	0		210805_x_at	56.5	62.4309	4	I
215790_at	0	0	0		215790_at	56.5	62.4309	4	I
244830_at	0	0	0		244830_at	56.5	62.4309	4	I
48612_at	0	0	0		48612_at	56.5	62.4309	4	I
219943_s_at	-1	1.1976	0		219943_s_at	56.5	62.4309	4	I
234387_at	-1	1.1976	0		234387_at	56.5	62.4309	4	I
213654_at	-2.5	2.99401	0		213654_at	56.5	62.4309	4	I
225259_at	-2.5	2.99401	0		225259_at	56.5	62.4309	4	I
216961_s_at	-3	3.59281	0		216961_s_at	56.5	62.4309	4	I
214477_at	-3.5	4.19162	0		214477_at	56.5	62.4309	4	I
228527_s_at	-9.5	11.3772	0		228527_s_at	56.5	62.4309	4	I
203395_s_at	-15	17.9641	0		203395_s_at	56.5	62.4309	4	I
216134_at	19.5	27.0833	0		216134_at	56	61.8785	4	I
1562687_x_at	11	15.2778	0		1562687_x_at	56	61.8785	4	I
205832_at	10	13.8889	0		205832_at	56	61.8785	4	I
1560896_a_at	8.5	11.8056	0		1560896_a_at	56	61.8785	4	I
241862_x_at	8	11.1111	0		241862_x_at	56	61.8785	4	I
207642_at	7.5	10.4167	0		207642_at	56	61.8785	4	I
218864_at	5.5	7.63889	0		218864_at	56	61.8785	4	I
210744_s_at	4.5	6.25	0		210744_s_at	56	61.8785	4	I
213071_at	4	5.55556	0		213071_at	56	61.8785	4	I
239360_at	2	2.77778	0		239360_at	56	61.8785	4	I
1567341_at	1.5	2.08333	0		1567341_at	56	61.8785	4	I
217252_at	0.5	0.694444	0		217252_at	56	61.8785	4	I
241013_at	0.5	0.694444	0		241013_at	56	61.8785	4	I
1552395_at	0	0	0		1552395_at	56	61.8785	4	I
1562760_at	0	0	0		1562760_at	56	61.8785	4	I
203541_s_at	0	0	0		203541_s_at	56	61.8785	4	I
207036_x_at	0	0	0		207036_x_at	56	61.8785	4	I
214418_at	0	0	0		214418_at	56	61.8785	4	I
236256_at	0	0	0		236256_at	56	61.8785	4	I
241120_s_at	0	0	0		241120_s_at	56	61.8785	4	I
242215_at	0	0	0		242215_at	56	61.8785	4	I
243389_at	0	0	0		243389_at	56	61.8785	4	I
238383_at	-1	1.1976	0		238383_at	56	61.8785	4	I
240701_at	-2.5	2.99401	0		240701_at	56	61.8785	4	I
227659_at	-3.5	4.19162	0		227659_at	56	61.8785	4	I
224346_at	-4	4.79042	0		224346_at	56	61.8785	4	I
216539_at	-7	8.38323	0		216539_at	56	61.8785	4	I
240998_at	-8.5	10.1796	0		240998_at	56	61.8785	4	I
1555760_a_at	-24.5	29.3413	0		1555760_a_at	56	61.8785	4	I
241614_at	-25.5	30.5389	0		241614_at	56	61.8785	4	I
231482_at	20	27.7778	0		231482_at	55.5	61.326	4	I
235768_at	16	22.2222	0		235768_at	55.5	61.326	4	I
226522_at	13.5	18.75	0		226522_at	55.5	61.326	4	I
241073_at	9	12.5	0		241073_at	55.5	61.326	4	I
219091_s_at	6	8.33333	0		219091_s_at	55.5	61.326	4	I
234450_at	6	8.33333	0		234450_at	55.5	61.326	4	I
222877_at	5.5	7.63889	0		222877_at	55.5	61.326	4	I
1562217_at	3	4.16667	0		1562217_at	55.5	61.326	4	I
1569508_at	3	4.16667	0		1569508_at	55.5	61.326	4	I
1553209_at	2	2.77778	0		1553209_at	55.5	61.326	4	I
230828_at	1.5	2.08333	0		230828_at	55.5	61.326	4	I
1552713_a_at	1	1.38889	0		1552713_a_at	55.5	61.326	4	I
233892_at	1	1.38889	0		233892_at	55.5	61.326	4	I
210404_x_at	0	0	0		210404_x_at	55.5	61.326	4	I
229767_at	0	0	0		229767_at	55.5	61.326	4	I
231048_at	0	0	0		231048_at	55.5	61.326	4	I
233802_at	0	0	0		233802_at	55.5	61.326	4	I
234835_at	0	0	0		234835_at	55.5	61.326	4	I
236960_at	0	0	0		236960_at	55.5	61.326	4	I
241468_at	0	0	0		241468_at	55.5	61.326	4	I
241522_at	0	0	0		241522_at	55.5	61.326	4	I
242832_at	0	0	0		242832_at	55.5	61.326	4	I
243536_x_at	0	0	0		243536_x_at	55.5	61.326	4	I
243731_at	0	0	0		243731_at	55.5	61.326	4	I
231346_s_at	-1	1.1976	0		231346_s_at	55.5	61.326	4	I
242561_at	-1.5	1.79641	0		242561_at	55.5	61.326	4	I
207154_at	-2.5	2.99401	0		207154_at	55.5	61.326	4	I
210457_x_at	-2.5	2.99401	0		210457_x_at	55.5	61.326	4	I
211885_x_at	-3	3.59281	0		211885_x_at	55.5	61.326	4	I
242359_at	-3	3.59281	0		242359_at	55.5	61.326	4	I
217399_s_at	-4	4.79042	0		217399_s_at	55.5	61.326	4	I
240925_at	-4	4.79042	0		240925_at	55.5	61.326	4	I
244384_at	-4	4.79042	0		244384_at	55.5	61.326	4	I
214883_at	-7.5	8.98204	0		214883_at	55.5	61.326	4	I
211001_at	-8	9.58084	0		211001_at	55.5	61.326	4	I
212649_at	-9	10.7784	0		212649_at	55.5	61.326	4	I
224037_at	17.5	24.3056	0		224037_at	55	60.7735	4	I
206224_at	17	23.6111	0		206224_at	55	60.7735	4	I
233429_at	14	19.4444	0		233429_at	55	60.7735	4	I
1555985_at	7	9.72222	0		1555985_at	55	60.7735	4	I
216631_s_at	7	9.72222	0		216631_s_at	55	60.7735	4	I
208196_x_at	6.5	9.02778	0		208196_x_at	55	60.7735	4	I
205600_x_at	6	8.33333	0		205600_x_at	55	60.7735	4	I
235606_at	4	5.55556	0		235606_at	55	60.7735	4	I
213769_at	2.5	3.47222	0		213769_at	55	60.7735	4	I
204213_at	1	1.38889	0		204213_at	55	60.7735	4	I
230785_at	1	1.38889	0		230785_at	55	60.7735	4	I
237744_at	1	1.38889	0		237744_at	55	60.7735	4	I
1560212_a_at	0	0	0		1560212_a_at	55	60.7735	4	I
1561352_at	0	0	0		1561352_at	55	60.7735	4	I
1562046_at	0	0	0		1562046_at	55	60.7735	4	I
1563074_at	0	0	0		1563074_at	55	60.7735	4	I
205177_at	0	0	0		205177_at	55	60.7735	4	I
207609_s_at	0	0	0		207609_s_at	55	60.7735	4	I
211888_x_at	0	0	0		211888_x_at	55	60.7735	4	I
213066_at	0	0	0		213066_at	55	60.7735	4	I
230070_at	0	0	0		230070_at	55	60.7735	4	I
230398_at	0	0	0		230398_at	55	60.7735	4	I
233147_at	0	0	0		233147_at	55	60.7735	4	I
236906_x_at	0	0	0		236906_x_at	55	60.7735	4	I
238280_at	0	0	0		238280_at	55	60.7735	4	I
239059_at	0	0	0		239059_at	55	60.7735	4	I
241591_at	0	0	0		241591_at	55	60.7735	4	I
210893_at	-1	1.1976	0		210893_at	55	60.7735	4	I
222183_x_at	-1	1.1976	0		222183_x_at	55	60.7735	4	I
238416_x_at	-1	1.1976	0		238416_x_at	55	60.7735	4	I
1568377_x_at	-1.5	1.79641	0		1568377_x_at	55	60.7735	4	I
244336_at	-2.5	2.99401	0		244336_at	55	60.7735	4	I
221289_at	-4	4.79042	0		221289_at	55	60.7735	4	I
217417_at	-4.5	5.38922	0		217417_at	55	60.7735	4	I
221065_s_at	-5	5.98802	0		221065_s_at	55	60.7735	4	I
231880_at	-6.5	7.78443	0		231880_at	55	60.7735	4	I
221062_at	-19.5	23.3533	0		221062_at	55	60.7735	4	I
236145_at	7.5	10.4167	0		236145_at	54.5	60.221	4	I
234631_at	5	6.94444	0		234631_at	54.5	60.221	4	I
243503_at	5	6.94444	0		243503_at	54.5	60.221	4	I
1564069_at	3.5	4.86111	0		1564069_at	54.5	60.221	4	I
210617_at	3	4.16667	0		210617_at	54.5	60.221	4	I
205957_at	2	2.77778	0		205957_at	54.5	60.221	4	I
236478_at	2	2.77778	0		236478_at	54.5	60.221	4	I
1569644_at	1	1.38889	0		1569644_at	54.5	60.221	4	I
216632_at	0.5	0.694444	0		216632_at	54.5	60.221	4	I
216710_x_at	0.5	0.694444	0		216710_x_at	54.5	60.221	4	I
202685_s_at	0	0	0		202685_s_at	54.5	60.221	4	I
204707_s_at	0	0	0		204707_s_at	54.5	60.221	4	I
207208_at	0	0	0		207208_at	54.5	60.221	4	I
214509_at	0	0	0		214509_at	54.5	60.221	4	I
214859_at	0	0	0		214859_at	54.5	60.221	4	I
215789_s_at	0	0	0		215789_s_at	54.5	60.221	4	I
217038_at	0	0	0		217038_at	54.5	60.221	4	I
223935_at	0	0	0		223935_at	54.5	60.221	4	I
224485_s_at	0	0	0		224485_s_at	54.5	60.221	4	I
227886_at	0	0	0		227886_at	54.5	60.221	4	I
228276_at	0	0	0		228276_at	54.5	60.221	4	I
229683_s_at	0	0	0		229683_s_at	54.5	60.221	4	I
237073_at	0	0	0		237073_at	54.5	60.221	4	I
237111_at	0	0	0		237111_at	54.5	60.221	4	I
237767_at	0	0	0		237767_at	54.5	60.221	4	I
239807_at	0	0	0		239807_at	54.5	60.221	4	I
236057_at	-0.5	0.598802	0		236057_at	54.5	60.221	4	I
1556377_s_at	-1	1.1976	0		1556377_s_at	54.5	60.221	4	I
242043_s_at	-1.5	1.79641	0		242043_s_at	54.5	60.221	4	I
210456_at	-3	3.59281	0		210456_at	54.5	60.221	4	I
222264_at	-3	3.59281	0		222264_at	54.5	60.221	4	I
1553478_at	-4	4.79042	0		1553478_at	54.5	60.221	4	I
211155_s_at	-4	4.79042	0		211155_s_at	54.5	60.221	4	I
206586_at	-10	11.976	0		206586_at	54.5	60.221	4	I
1557099_at	-12	14.3713	0		1557099_at	54.5	60.221	4	I
228034_x_at	-12.5	14.9701	0		228034_x_at	54.5	60.221	4	I
230184_at	-12.5	14.9701	0		230184_at	54.5	60.221	4	I
230767_at	-16	19.1617	0		230767_at	54.5	60.221	4	I
1554294_s_at	-16.5	19.7605	0		1554294_s_at	54.5	60.221	4	I
1566917_at	-21	25.1497	0		1566917_at	54.5	60.221	4	I
1554201_at	-25	29.9401	0		1554201_at	54.5	60.221	4	I
205688_at	23	31.9444	0		205688_at	54	59.6685	4	I
229936_at	14.5	20.1389	0		229936_at	54	59.6685	4	I
1554696_s_at	13.5	18.75	0		1554696_s_at	54	59.6685	4	I
1558857_at	13.5	18.75	0		1558857_at	54	59.6685	4	I
237331_s_at	11.5	15.9722	0		237331_s_at	54	59.6685	4	I
220563_s_at	7.5	10.4167	0		220563_s_at	54	59.6685	4	I
222115_x_at	7.5	10.4167	0		222115_x_at	54	59.6685	4	I
224061_at	6.5	9.02778	0		224061_at	54	59.6685	4	I
228524_at	3.5	4.86111	0		228524_at	54	59.6685	4	I
221334_s_at	3	4.16667	0		221334_s_at	54	59.6685	4	I
207039_at	1	1.38889	0		207039_at	54	59.6685	4	I
210930_s_at	1	1.38889	0		210930_s_at	54	59.6685	4	I
216303_s_at	1	1.38889	0		216303_s_at	54	59.6685	4	I
238128_at	1	1.38889	0		238128_at	54	59.6685	4	I
214157_at	0.5	0.694444	0		214157_at	54	59.6685	4	I
1565859_at	0	0	0		1565859_at	54	59.6685	4	I
1566478_at	0	0	0		1566478_at	54	59.6685	4	I
212330_at	0	0	0		212330_at	54	59.6685	4	I
214490_at	0	0	0		214490_at	54	59.6685	4	I
216054_x_at	0	0	0		216054_x_at	54	59.6685	4	I
217215_s_at	0	0	0		217215_s_at	54	59.6685	4	I
217222_at	0	0	0		217222_at	54	59.6685	4	I
217938_s_at	0	0	0		217938_s_at	54	59.6685	4	I
219712_s_at	0	0	0		219712_s_at	54	59.6685	4	I
224277_at	0	0	0		224277_at	54	59.6685	4	I
224344_at	0	0	0		224344_at	54	59.6685	4	I
228079_at	0	0	0		228079_at	54	59.6685	4	I
229358_at	0	0	0		229358_at	54	59.6685	4	I
239011_at	0	0	0		239011_at	54	59.6685	4	I
244217_at	0	0	0		244217_at	54	59.6685	4	I
216554_s_at	-0.5	0.598802	0		216554_s_at	54	59.6685	4	I
243364_at	-0.5	0.598802	0		243364_at	54	59.6685	4	I
241187_at	-1.5	1.79641	0		241187_at	54	59.6685	4	I
208677_s_at	-2	2.39521	0		208677_s_at	54	59.6685	4	I
211884_s_at	-3	3.59281	0		211884_s_at	54	59.6685	4	I
217088_s_at	-6	7.18563	0		217088_s_at	54	59.6685	4	I
235087_at	-6	7.18563	0		235087_at	54	59.6685	4	I
206438_x_at	-7	8.38323	0		206438_x_at	54	59.6685	4	I
206847_s_at	-7.5	8.98204	0		206847_s_at	54	59.6685	4	I
241983_at	-10.5	12.5749	0		241983_at	54	59.6685	4	I
241231_at	-11.5	13.7725	0		241231_at	54	59.6685	4	I
224324_at	-19	22.7545	0		224324_at	54	59.6685	4	I
243744_at	12.5	17.3611	0		243744_at	53.5	59.116	4	I
240514_at	10.5	14.5833	0		240514_at	53.5	59.116	4	I
235957_at	4.5	6.25	0		235957_at	53.5	59.116	4	I
240667_at	4	5.55556	0		240667_at	53.5	59.116	4	I
227570_at	1	1.38889	0		227570_at	53.5	59.116	4	I
228182_at	1	1.38889	0		228182_at	53.5	59.116	4	I
231141_at	1	1.38889	0		231141_at	53.5	59.116	4	I
232255_at	1	1.38889	0		232255_at	53.5	59.116	4	I
221921_s_at	0.5	0.694444	0		221921_s_at	53.5	59.116	4	I
1553257_at	0	0	0		1553257_at	53.5	59.116	4	I
1557598_at	0	0	0		1557598_at	53.5	59.116	4	I
208514_at	0	0	0		208514_at	53.5	59.116	4	I
210967_x_at	0	0	0		210967_x_at	53.5	59.116	4	I
216339_s_at	0	0	0		216339_s_at	53.5	59.116	4	I
217488_x_at	0	0	0		217488_x_at	53.5	59.116	4	I
223593_at	0	0	0		223593_at	53.5	59.116	4	I
224545_at	0	0	0		224545_at	53.5	59.116	4	I
227935_s_at	0	0	0		227935_s_at	53.5	59.116	4	I
238975_at	0	0	0		238975_at	53.5	59.116	4	I
240693_at	0	0	0		240693_at	53.5	59.116	4	I
244499_at	0	0	0		244499_at	53.5	59.116	4	I
AFFX-r2-Ec-bioD-5_at	0	0	0		AFFX-r2-Ec-bioD-5_at	53.5	59.116	4	I
211748_x_at	-0.5	0.598802	0		211748_x_at	53.5	59.116	4	I
230519_at	-4	4.79042	0		230519_at	53.5	59.116	4	I
221097_s_at	-4.5	5.38922	0		221097_s_at	53.5	59.116	4	I
239940_at	-5	5.98802	0		239940_at	53.5	59.116	4	I
223362_s_at	-6	7.18563	0		223362_s_at	53.5	59.116	4	I
207053_at	-7.5	8.98204	0		207053_at	53.5	59.116	4	I
219747_at	-19	22.7545	0		219747_at	53.5	59.116	4	I
229329_s_at	-23	27.5449	0		229329_s_at	53.5	59.116	4	I
1560618_at	17	23.6111	0		1560618_at	53	58.5635	4	I
1555039_a_at	16.5	22.9167	0		1555039_a_at	53	58.5635	4	I
223839_s_at	15	20.8333	0		223839_s_at	53	58.5635	4	I
237082_at	12.5	17.3611	0		237082_at	53	58.5635	4	I
221436_s_at	10.5	14.5833	0		221436_s_at	53	58.5635	4	I
205009_at	9	12.5	0		205009_at	53	58.5635	4	I
210961_s_at	7	9.72222	0		210961_s_at	53	58.5635	4	I
240770_at	5.5	7.63889	0		240770_at	53	58.5635	4	I
59631_at	4.5	6.25	0		59631_at	53	58.5635	4	I
1554219_at	2.5	3.47222	0		1554219_at	53	58.5635	4	I
1568249_at	2.5	3.47222	0		1568249_at	53	58.5635	4	I
1563571_at	1	1.38889	0		1563571_at	53	58.5635	4	I
208295_x_at	1	1.38889	0		208295_x_at	53	58.5635	4	I
224249_at	1	1.38889	0		224249_at	53	58.5635	4	I
234677_at	1	1.38889	0		234677_at	53	58.5635	4	I
242244_at	1	1.38889	0		242244_at	53	58.5635	4	I
231704_at	0.5	0.694444	0		231704_at	53	58.5635	4	I
1553045_at	0	0	0		1553045_at	53	58.5635	4	I
1553728_at	0	0	0		1553728_at	53	58.5635	4	I
1556736_at	0	0	0		1556736_at	53	58.5635	4	I
1570282_at	0	0	0		1570282_at	53	58.5635	4	I
215660_s_at	0	0	0		215660_s_at	53	58.5635	4	I
216337_at	0	0	0		216337_at	53	58.5635	4	I
218063_s_at	0	0	0		218063_s_at	53	58.5635	4	I
218843_at	0	0	0		218843_at	53	58.5635	4	I
219218_at	0	0	0		219218_at	53	58.5635	4	I
220339_s_at	0	0	0		220339_s_at	53	58.5635	4	I
221147_x_at	0	0	0		221147_x_at	53	58.5635	4	I
224092_at	0	0	0		224092_at	53	58.5635	4	I
232349_x_at	0	0	0		232349_x_at	53	58.5635	4	I
237368_at	0	0	0		237368_at	53	58.5635	4	I
242683_at	0	0	0		242683_at	53	58.5635	4	I
1556846_at	-0.5	0.598802	0		1556846_at	53	58.5635	4	I
231656_x_at	-0.5	0.598802	0		231656_x_at	53	58.5635	4	I
202674_s_at	-3	3.59281	0		202674_s_at	53	58.5635	4	I
237436_at	-3.5	4.19162	0		237436_at	53	58.5635	4	I
211481_at	-4	4.79042	0		211481_at	53	58.5635	4	I
1557533_at	-5	5.98802	0		1557533_at	53	58.5635	4	I
237235_at	-5	5.98802	0		237235_at	53	58.5635	4	I
240932_at	-5	5.98802	0		240932_at	53	58.5635	4	I
241981_at	-5	5.98802	0		241981_at	53	58.5635	4	I
223963_s_at	-7.5	8.98204	0		223963_s_at	53	58.5635	4	I
227498_at	-8.5	10.1796	0		227498_at	53	58.5635	4	I
207087_x_at	-19	22.7545	0		207087_x_at	53	58.5635	4	I
211649_x_at	-19.5	23.3533	0		211649_x_at	53	58.5635	4	I
1566803_at	13	18.0556	0		1566803_at	52.5	58.011	4	I
216201_at	12	16.6667	0		216201_at	52.5	58.011	4	I
232609_at	10	13.8889	0		232609_at	52.5	58.011	4	I
240649_at	7.5	10.4167	0		240649_at	52.5	58.011	4	I
242165_at	7	9.72222	0		242165_at	52.5	58.011	4	I
1552873_s_at	6.5	9.02778	0		1552873_s_at	52.5	58.011	4	I
237150_at	6	8.33333	0		237150_at	52.5	58.011	4	I
227179_at	3	4.16667	0		227179_at	52.5	58.011	4	I
230694_at	3	4.16667	0		230694_at	52.5	58.011	4	I
203411_s_at	2.5	3.47222	0		203411_s_at	52.5	58.011	4	I
1562772_a_at	2	2.77778	0		1562772_a_at	52.5	58.011	4	I
236736_at	1.5	2.08333	0		236736_at	52.5	58.011	4	I
243652_at	1.5	2.08333	0		243652_at	52.5	58.011	4	I
207257_at	1	1.38889	0		207257_at	52.5	58.011	4	I
229289_at	1	1.38889	0		229289_at	52.5	58.011	4	I
1553550_at	0	0	0		1553550_at	52.5	58.011	4	I
1554977_at	0	0	0		1554977_at	52.5	58.011	4	I
1555692_at	0	0	0		1555692_at	52.5	58.011	4	I
1562625_at	0	0	0		1562625_at	52.5	58.011	4	I
204456_s_at	0	0	0		204456_s_at	52.5	58.011	4	I
207138_at	0	0	0		207138_at	52.5	58.011	4	I
216578_at	0	0	0		216578_at	52.5	58.011	4	I
217723_x_at	0	0	0		217723_x_at	52.5	58.011	4	I
221374_at	0	0	0		221374_at	52.5	58.011	4	I
234029_at	0	0	0		234029_at	52.5	58.011	4	I
240273_at	0	0	0		240273_at	52.5	58.011	4	I
243986_at	0	0	0		243986_at	52.5	58.011	4	I
241055_at	-1	1.1976	0		241055_at	52.5	58.011	4	I
233585_at	-2.5	2.99401	0		233585_at	52.5	58.011	4	I
220831_at	-5.5	6.58683	0		220831_at	52.5	58.011	4	I
1552348_at	-6	7.18563	0		1552348_at	52.5	58.011	4	I
206674_at	-11	13.1737	0		206674_at	52.5	58.011	4	I
225211_at	-11.5	13.7725	0		225211_at	52.5	58.011	4	I
233520_s_at	-13	15.5689	0		233520_s_at	52.5	58.011	4	I
1555719_a_at	18.5	25.6944	0		1555719_a_at	52	57.4586	4	I
233572_s_at	17.5	24.3056	0		233572_s_at	52	57.4586	4	I
227405_s_at	17	23.6111	0		227405_s_at	52	57.4586	4	I
1560974_s_at	13	18.0556	0		1560974_s_at	52	57.4586	4	I
216470_x_at	10.5	14.5833	0		216470_x_at	52	57.4586	4	I
237284_at	9.5	13.1944	0		237284_at	52	57.4586	4	I
1558329_at	6	8.33333	0		1558329_at	52	57.4586	4	I
1564194_a_at	6	8.33333	0		1564194_a_at	52	57.4586	4	I
233388_at	5	6.94444	0		233388_at	52	57.4586	4	I
230202_at	4.5	6.25	0		230202_at	52	57.4586	4	I
241361_at	4	5.55556	0		241361_at	52	57.4586	4	I
242049_s_at	3	4.16667	0		242049_s_at	52	57.4586	4	I
32540_at	2	2.77778	0		32540_at	52	57.4586	4	I
208167_s_at	1.5	2.08333	0		208167_s_at	52	57.4586	4	I
238323_at	1	1.38889	0		238323_at	52	57.4586	4	I
230744_at	0.5	0.694444	0		230744_at	52	57.4586	4	I
1552637_at	0	0	0		1552637_at	52	57.4586	4	I
1557389_at	0	0	0		1557389_at	52	57.4586	4	I
1560483_at	0	0	0		1560483_at	52	57.4586	4	I
1564573_at	0	0	0		1564573_at	52	57.4586	4	I
203116_s_at	0	0	0		203116_s_at	52	57.4586	4	I
204503_at	0	0	0		204503_at	52	57.4586	4	I
205570_at	0	0	0		205570_at	52	57.4586	4	I
213512_at	0	0	0		213512_at	52	57.4586	4	I
216846_at	0	0	0		216846_at	52	57.4586	4	I
231626_at	0	0	0		231626_at	52	57.4586	4	I
232061_at	0	0	0		232061_at	52	57.4586	4	I
232435_at	0	0	0		232435_at	52	57.4586	4	I
232820_s_at	0	0	0		232820_s_at	52	57.4586	4	I
233306_at	0	0	0		233306_at	52	57.4586	4	I
236063_at	0	0	0		236063_at	52	57.4586	4	I
236797_at	0	0	0		236797_at	52	57.4586	4	I
237853_x_at	0	0	0		237853_x_at	52	57.4586	4	I
239368_at	0	0	0		239368_at	52	57.4586	4	I
243203_at	0	0	0		243203_at	52	57.4586	4	I
244070_at	0	0	0		244070_at	52	57.4586	4	I
241111_at	-0.5	0.598802	0		241111_at	52	57.4586	4	I
1553618_at	-1	1.1976	0		1553618_at	52	57.4586	4	I
205384_at	-1	1.1976	0		205384_at	52	57.4586	4	I
213952_s_at	-1	1.1976	0		213952_s_at	52	57.4586	4	I
238306_at	-1	1.1976	0		238306_at	52	57.4586	4	I
216779_at	-2	2.39521	0		216779_at	52	57.4586	4	I
217606_at	-2	2.39521	0		217606_at	52	57.4586	4	I
222913_at	-2	2.39521	0		222913_at	52	57.4586	4	I
226812_at	-2	2.39521	0		226812_at	52	57.4586	4	I
208547_at	-2.5	2.99401	0		208547_at	52	57.4586	4	I
223052_x_at	-2.5	2.99401	0		223052_x_at	52	57.4586	4	I
229397_s_at	-2.5	2.99401	0		229397_s_at	52	57.4586	4	I
239681_at	-2.5	2.99401	0		239681_at	52	57.4586	4	I
239916_at	-3	3.59281	0		239916_at	52	57.4586	4	I
228270_at	-4	4.79042	0		228270_at	52	57.4586	4	I
234911_at	-4	4.79042	0		234911_at	52	57.4586	4	I
235243_at	-4	4.79042	0		235243_at	52	57.4586	4	I
203928_x_at	-10	11.976	0		203928_x_at	52	57.4586	4	I
214471_x_at	-12.5	14.9701	0		214471_x_at	52	57.4586	4	I
216317_x_at	-13.5	16.1677	0		216317_x_at	52	57.4586	4	I
238639_x_at	-18.5	22.1557	0		238639_x_at	52	57.4586	4	I
203733_at	9	12.5	0		203733_at	51.5	56.9061	4	I
210395_x_at	4	5.55556	0		210395_x_at	51.5	56.9061	4	I
219814_at	4	5.55556	0		219814_at	51.5	56.9061	4	I
239334_at	4	5.55556	0		239334_at	51.5	56.9061	4	I
201052_s_at	3	4.16667	0		201052_s_at	51.5	56.9061	4	I
232605_s_at	3	4.16667	0		232605_s_at	51.5	56.9061	4	I
243437_at	2.5	3.47222	0		243437_at	51.5	56.9061	4	I
208428_at	2	2.77778	0		208428_at	51.5	56.9061	4	I
206242_at	1	1.38889	0		206242_at	51.5	56.9061	4	I
224121_x_at	1	1.38889	0		224121_x_at	51.5	56.9061	4	I
1563577_at	0.5	0.694444	0		1563577_at	51.5	56.9061	4	I
215863_at	0.5	0.694444	0		215863_at	51.5	56.9061	4	I
218590_at	0.5	0.694444	0		218590_at	51.5	56.9061	4	I
242396_at	0.5	0.694444	0		242396_at	51.5	56.9061	4	I
1557226_a_at	0	0	0		1557226_a_at	51.5	56.9061	4	I
1561978_at	0	0	0		1561978_at	51.5	56.9061	4	I
202387_at	0	0	0		202387_at	51.5	56.9061	4	I
207032_s_at	0	0	0		207032_s_at	51.5	56.9061	4	I
209845_at	0	0	0		209845_at	51.5	56.9061	4	I
216664_at	0	0	0		216664_at	51.5	56.9061	4	I
225800_at	0	0	0		225800_at	51.5	56.9061	4	I
227950_at	0	0	0		227950_at	51.5	56.9061	4	I
228560_at	0	0	0		228560_at	51.5	56.9061	4	I
230549_at	0	0	0		230549_at	51.5	56.9061	4	I
231659_at	0	0	0		231659_at	51.5	56.9061	4	I
231681_x_at	0	0	0		231681_x_at	51.5	56.9061	4	I
232393_at	0	0	0		232393_at	51.5	56.9061	4	I
236932_s_at	0	0	0		236932_s_at	51.5	56.9061	4	I
239523_at	0	0	0		239523_at	51.5	56.9061	4	I
239665_at	0	0	0		239665_at	51.5	56.9061	4	I
239814_at	-1	1.1976	0		239814_at	51.5	56.9061	4	I
230501_at	-3	3.59281	0		230501_at	51.5	56.9061	4	I
223578_x_at	-4	4.79042	0		223578_x_at	51.5	56.9061	4	I
207096_at	-5	5.98802	0		207096_at	51.5	56.9061	4	I
209466_x_at	-5	5.98802	0		209466_x_at	51.5	56.9061	4	I
213898_at	-6.5	7.78443	0		213898_at	51.5	56.9061	4	I
204705_x_at	-7	8.38323	0		204705_x_at	51.5	56.9061	4	I
1553222_at	-7.5	8.98204	0		1553222_at	51.5	56.9061	4	I
230025_at	-7.5	8.98204	0		230025_at	51.5	56.9061	4	I
234181_at	-7.5	8.98204	0		234181_at	51.5	56.9061	4	I
224100_s_at	-8	9.58084	0		224100_s_at	51.5	56.9061	4	I
224526_at	-10	11.976	0		224526_at	51.5	56.9061	4	I
236697_at	-10	11.976	0		236697_at	51.5	56.9061	4	I
225757_s_at	-10.5	12.5749	0		225757_s_at	51.5	56.9061	4	I
218417_s_at	-14	16.7665	0		218417_s_at	51.5	56.9061	4	I
205201_at	-15	17.9641	0		205201_at	51.5	56.9061	4	I
213439_x_at	-22.5	26.9461	0		213439_x_at	51.5	56.9061	4	I
210578_at	19.5	27.0833	0		210578_at	51	56.3536	4	I
1557564_at	10.5	14.5833	0		1557564_at	51	56.3536	4	I
1564854_at	8	11.1111	0		1564854_at	51	56.3536	4	I
205228_at	6.5	9.02778	0		205228_at	51	56.3536	4	I
1562512_at	6	8.33333	0		1562512_at	51	56.3536	4	I
215041_s_at	5.5	7.63889	0		215041_s_at	51	56.3536	4	I
237364_at	5	6.94444	0		237364_at	51	56.3536	4	I
226061_s_at	4.5	6.25	0		226061_s_at	51	56.3536	4	I
234143_at	4.5	6.25	0		234143_at	51	56.3536	4	I
234231_at	4.5	6.25	0		234231_at	51	56.3536	4	I
1561741_at	2	2.77778	0		1561741_at	51	56.3536	4	I
229493_at	1.5	2.08333	0		229493_at	51	56.3536	4	I
208265_at	0.5	0.694444	0		208265_at	51	56.3536	4	I
242873_at	0.5	0.694444	0		242873_at	51	56.3536	4	I
1554403_a_at	0	0	0		1554403_a_at	51	56.3536	4	I
1554773_at	0	0	0		1554773_at	51	56.3536	4	I
1570295_at	0	0	0		1570295_at	51	56.3536	4	I
213520_at	0	0	0		213520_at	51	56.3536	4	I
214171_s_at	0	0	0		214171_s_at	51	56.3536	4	I
215614_at	0	0	0		215614_at	51	56.3536	4	I
220196_at	0	0	0		220196_at	51	56.3536	4	I
220284_at	0	0	0		220284_at	51	56.3536	4	I
227302_s_at	0	0	0		227302_s_at	51	56.3536	4	I
230382_at	0	0	0		230382_at	51	56.3536	4	I
233641_s_at	0	0	0		233641_s_at	51	56.3536	4	I
233796_at	0	0	0		233796_at	51	56.3536	4	I
234086_at	0	0	0		234086_at	51	56.3536	4	I
236306_at	0	0	0		236306_at	51	56.3536	4	I
237791_at	0	0	0		237791_at	51	56.3536	4	I
238022_at	0	0	0		238022_at	51	56.3536	4	I
240416_at	0	0	0		240416_at	51	56.3536	4	I
215111_s_at	-1	1.1976	0		215111_s_at	51	56.3536	4	I
232211_at	-1	1.1976	0		232211_at	51	56.3536	4	I
241141_at	-1.5	1.79641	0		241141_at	51	56.3536	4	I
241463_at	-2	2.39521	0		241463_at	51	56.3536	4	I
217224_at	-3	3.59281	0		217224_at	51	56.3536	4	I
234732_s_at	-4	4.79042	0		234732_s_at	51	56.3536	4	I
1567011_at	-5	5.98802	0		1567011_at	51	56.3536	4	I
219135_s_at	-6	7.18563	0		219135_s_at	51	56.3536	4	I
234667_at	-8	9.58084	0		234667_at	51	56.3536	4	I
219441_s_at	-21	25.1497	0		219441_s_at	51	56.3536	4	I
201793_x_at	-27	32.3353	0		201793_x_at	51	56.3536	4	I
206225_at	20	27.7778	0		206225_at	50.5	55.8011	4	I
217186_at	19.5	27.0833	0		217186_at	50.5	55.8011	4	I
1562446_at	18	25	0		1562446_at	50.5	55.8011	4	I
1558428_at	17.5	24.3056	0		1558428_at	50.5	55.8011	4	I
35147_at	17	23.6111	0		35147_at	50.5	55.8011	4	I
237737_at	12.5	17.3611	0		237737_at	50.5	55.8011	4	I
241615_x_at	12.5	17.3611	0		241615_x_at	50.5	55.8011	4	I
213858_at	8.5	11.8056	0		213858_at	50.5	55.8011	4	I
228312_at	7.5	10.4167	0		228312_at	50.5	55.8011	4	I
218892_at	6	8.33333	0		218892_at	50.5	55.8011	4	I
234216_at	4	5.55556	0		234216_at	50.5	55.8011	4	I
211573_x_at	2.5	3.47222	0		211573_x_at	50.5	55.8011	4	I
230467_at	2	2.77778	0		230467_at	50.5	55.8011	4	I
1561961_at	1.5	2.08333	0		1561961_at	50.5	55.8011	4	I
204421_s_at	0.5	0.694444	0		204421_s_at	50.5	55.8011	4	I
1553246_a_at	0	0	0		1553246_a_at	50.5	55.8011	4	I
1564152_at	0	0	0		1564152_at	50.5	55.8011	4	I
1569063_at	0	0	0		1569063_at	50.5	55.8011	4	I
1569486_at	0	0	0		1569486_at	50.5	55.8011	4	I
202028_s_at	0	0	0		202028_s_at	50.5	55.8011	4	I
202885_s_at	0	0	0		202885_s_at	50.5	55.8011	4	I
204914_s_at	0	0	0		204914_s_at	50.5	55.8011	4	I
206799_at	0	0	0		206799_at	50.5	55.8011	4	I
207815_at	0	0	0		207815_at	50.5	55.8011	4	I
210355_at	0	0	0		210355_at	50.5	55.8011	4	I
221093_at	0	0	0		221093_at	50.5	55.8011	4	I
228704_s_at	0	0	0		228704_s_at	50.5	55.8011	4	I
230246_at	0	0	0		230246_at	50.5	55.8011	4	I
231425_at	0	0	0		231425_at	50.5	55.8011	4	I
231657_s_at	0	0	0		231657_s_at	50.5	55.8011	4	I
232290_at	0	0	0		232290_at	50.5	55.8011	4	I
237092_at	0	0	0		237092_at	50.5	55.8011	4	I
237486_at	0	0	0		237486_at	50.5	55.8011	4	I
238701_x_at	0	0	0		238701_x_at	50.5	55.8011	4	I
240511_at	0	0	0		240511_at	50.5	55.8011	4	I
241293_x_at	0	0	0		241293_x_at	50.5	55.8011	4	I
244051_at	0	0	0		244051_at	50.5	55.8011	4	I
206630_at	-0.5	0.598802	0		206630_at	50.5	55.8011	4	I
228146_at	-0.5	0.598802	0		228146_at	50.5	55.8011	4	I
231694_at	-0.5	0.598802	0		231694_at	50.5	55.8011	4	I
231760_at	-2	2.39521	0		231760_at	50.5	55.8011	4	I
207789_s_at	-2.5	2.99401	0		207789_s_at	50.5	55.8011	4	I
208186_s_at	-5	5.98802	0		208186_s_at	50.5	55.8011	4	I
211690_at	-5	5.98802	0		211690_at	50.5	55.8011	4	I
37004_at	-6	7.18563	0		37004_at	50.5	55.8011	4	I
215187_at	-8.5	10.1796	0		215187_at	50.5	55.8011	4	I
1555468_at	-10.5	12.5749	0		1555468_at	50.5	55.8011	4	I
230385_at	-11.5	13.7725	0		230385_at	50.5	55.8011	4	I
230841_at	-12	14.3713	0		230841_at	50.5	55.8011	4	I
226882_x_at	-15	17.9641	0		226882_x_at	50.5	55.8011	4	I
1565772_at	-16	19.1617	0		1565772_at	50.5	55.8011	4	I
1564475_s_at	22	30.5556	0		1564475_s_at	50	55.2486	4	I
217236_x_at	19.5	27.0833	0		217236_x_at	50	55.2486	4	I
206538_at	16	22.2222	0		206538_at	50	55.2486	4	I
1565132_at	15.5	21.5278	0		1565132_at	50	55.2486	4	I
230921_s_at	13	18.0556	0		230921_s_at	50	55.2486	4	I
214464_at	12	16.6667	0		214464_at	50	55.2486	4	I
242893_at	9.5	13.1944	0		242893_at	50	55.2486	4	I
234973_at	5.5	7.63889	0		234973_at	50	55.2486	4	I
202017_at	5	6.94444	0		202017_at	50	55.2486	4	I
1554765_a_at	4.5	6.25	0		1554765_a_at	50	55.2486	4	I
1561528_at	3.5	4.86111	0		1561528_at	50	55.2486	4	I
240501_at	3.5	4.86111	0		240501_at	50	55.2486	4	I
1561612_at	1	1.38889	0		1561612_at	50	55.2486	4	I
214625_s_at	1	1.38889	0		214625_s_at	50	55.2486	4	I
222092_at	1	1.38889	0		222092_at	50	55.2486	4	I
240889_at	1	1.38889	0		240889_at	50	55.2486	4	I
216643_at	0.5	0.694444	0		216643_at	50	55.2486	4	I
243448_at	0.5	0.694444	0		243448_at	50	55.2486	4	I
1556996_at	0	0	0		1556996_at	50	55.2486	4	I
1562510_at	0	0	0		1562510_at	50	55.2486	4	I
203221_at	0	0	0		203221_at	50	55.2486	4	I
204187_at	0	0	0		204187_at	50	55.2486	4	I
208533_at	0	0	0		208533_at	50	55.2486	4	I
208563_x_at	0	0	0		208563_x_at	50	55.2486	4	I
209589_s_at	0	0	0		209589_s_at	50	55.2486	4	I
210090_at	0	0	0		210090_at	50	55.2486	4	I
211162_x_at	0	0	0		211162_x_at	50	55.2486	4	I
213802_at	0	0	0		213802_at	50	55.2486	4	I
214479_at	0	0	0		214479_at	50	55.2486	4	I
217401_at	0	0	0		217401_at	50	55.2486	4	I
221644_s_at	0	0	0		221644_s_at	50	55.2486	4	I
228934_x_at	0	0	0		228934_x_at	50	55.2486	4	I
229503_at	0	0	0		229503_at	50	55.2486	4	I
231415_at	0	0	0		231415_at	50	55.2486	4	I
231620_at	0	0	0		231620_at	50	55.2486	4	I
233477_at	0	0	0		233477_at	50	55.2486	4	I
235265_at	0	0	0		235265_at	50	55.2486	4	I
236021_at	0	0	0		236021_at	50	55.2486	4	I
237042_at	0	0	0		237042_at	50	55.2486	4	I
237811_at	0	0	0		237811_at	50	55.2486	4	I
237922_at	0	0	0		237922_at	50	55.2486	4	I
240083_at	0	0	0		240083_at	50	55.2486	4	I
244224_x_at	0	0	0		244224_x_at	50	55.2486	4	I
1558393_at	-0.5	0.598802	0		1558393_at	50	55.2486	4	I
208476_s_at	-0.5	0.598802	0		208476_s_at	50	55.2486	4	I
1562966_at	-1	1.1976	0		1562966_at	50	55.2486	4	I
233573_s_at	-1	1.1976	0		233573_s_at	50	55.2486	4	I
205888_s_at	-1.5	1.79641	0		205888_s_at	50	55.2486	4	I
216931_at	-1.5	1.79641	0		216931_at	50	55.2486	4	I
241158_at	-3	3.59281	0		241158_at	50	55.2486	4	I
220126_at	-5.5	6.58683	0		220126_at	50	55.2486	4	I
208314_at	-7	8.38323	0		208314_at	50	55.2486	4	I
207328_at	-9	10.7784	0		207328_at	50	55.2486	4	I
231342_at	-12	14.3713	0		231342_at	50	55.2486	4	I
1569792_a_at	-23	27.5449	0		1569792_a_at	50	55.2486	4	I
230092_at	22.5	31.25	0		230092_at	49.5	54.6961	4	I
1555427_s_at	9.5	13.1944	0		1555427_s_at	49.5	54.6961	4	I
239312_at	9.5	13.1944	0		239312_at	49.5	54.6961	4	I
1556895_a_at	8.5	11.8056	0		1556895_a_at	49.5	54.6961	4	I
233600_at	8.5	11.8056	0		233600_at	49.5	54.6961	4	I
1557723_at	8	11.1111	0		1557723_at	49.5	54.6961	4	I
239436_at	8	11.1111	0		239436_at	49.5	54.6961	4	I
1554334_a_at	7.5	10.4167	0		1554334_a_at	49.5	54.6961	4	I
55583_at	7	9.72222	0		55583_at	49.5	54.6961	4	I
237199_at	5	6.94444	0		237199_at	49.5	54.6961	4	I
1557031_at	4.5	6.25	0		1557031_at	49.5	54.6961	4	I
1569923_s_at	4	5.55556	0		1569923_s_at	49.5	54.6961	4	I
232430_at	4	5.55556	0		232430_at	49.5	54.6961	4	I
203586_s_at	2.5	3.47222	0		203586_s_at	49.5	54.6961	4	I
233455_at	2.5	3.47222	0		233455_at	49.5	54.6961	4	I
242238_at	2	2.77778	0		242238_at	49.5	54.6961	4	I
220119_at	1	1.38889	0		220119_at	49.5	54.6961	4	I
233384_at	1	1.38889	0		233384_at	49.5	54.6961	4	I
239290_at	1	1.38889	0		239290_at	49.5	54.6961	4	I
1555099_at	0.5	0.694444	0		1555099_at	49.5	54.6961	4	I
1558780_a_at	0	0	0		1558780_a_at	49.5	54.6961	4	I
1562937_at	0	0	0		1562937_at	49.5	54.6961	4	I
1563404_at	0	0	0		1563404_at	49.5	54.6961	4	I
201285_at	0	0	0		201285_at	49.5	54.6961	4	I
205460_at	0	0	0		205460_at	49.5	54.6961	4	I
206428_s_at	0	0	0		206428_s_at	49.5	54.6961	4	I
207027_at	0	0	0		207027_at	49.5	54.6961	4	I
212713_at	0	0	0		212713_at	49.5	54.6961	4	I
213059_at	0	0	0		213059_at	49.5	54.6961	4	I
213161_at	0	0	0		213161_at	49.5	54.6961	4	I
216937_s_at	0	0	0		216937_s_at	49.5	54.6961	4	I
219514_at	0	0	0		219514_at	49.5	54.6961	4	I
221697_at	0	0	0		221697_at	49.5	54.6961	4	I
227795_at	0	0	0		227795_at	49.5	54.6961	4	I
229343_at	0	0	0		229343_at	49.5	54.6961	4	I
230153_at	0	0	0		230153_at	49.5	54.6961	4	I
231601_at	0	0	0		231601_at	49.5	54.6961	4	I
234267_at	0	0	0		234267_at	49.5	54.6961	4	I
238290_at	0	0	0		238290_at	49.5	54.6961	4	I
240767_x_at	0	0	0		240767_x_at	49.5	54.6961	4	I
240940_at	0	0	0		240940_at	49.5	54.6961	4	I
241989_at	0	0	0		241989_at	49.5	54.6961	4	I
244221_at	0	0	0		244221_at	49.5	54.6961	4	I
229204_at	-0.5	0.598802	0		229204_at	49.5	54.6961	4	I
1555316_a_at	-1	1.1976	0		1555316_a_at	49.5	54.6961	4	I
1561413_at	-1	1.1976	0		1561413_at	49.5	54.6961	4	I
1566276_at	-1	1.1976	0		1566276_at	49.5	54.6961	4	I
208057_s_at	-3	3.59281	0		208057_s_at	49.5	54.6961	4	I
222882_s_at	-5.5	6.58683	0		222882_s_at	49.5	54.6961	4	I
205152_at	-6	7.18563	0		205152_at	49.5	54.6961	4	I
220725_x_at	-8	9.58084	0		220725_x_at	49.5	54.6961	4	I
205432_at	-12.5	14.9701	0		205432_at	49.5	54.6961	4	I
215222_x_at	-12.5	14.9701	0		215222_x_at	49.5	54.6961	4	I
230960_at	-14.5	17.3653	0		230960_at	49.5	54.6961	4	I
232118_at	-16.5	19.7605	0		232118_at	49.5	54.6961	4	I
233781_s_at	-17.5	20.9581	0		233781_s_at	49.5	54.6961	4	I
1560105_at	-18	21.5569	0		1560105_at	49.5	54.6961	4	I
216962_at	-19	22.7545	0		216962_at	49.5	54.6961	4	I
1568906_at	-20.5	24.5509	0		1568906_at	49.5	54.6961	4	I
240783_at	22	30.5556	0		240783_at	49	54.1436	4	I
226900_at	20	27.7778	0		226900_at	49	54.1436	4	I
222329_x_at	15.5	21.5278	0		222329_x_at	49	54.1436	4	I
238502_at	9.5	13.1944	0		238502_at	49	54.1436	4	I
232702_at	9	12.5	0		232702_at	49	54.1436	4	I
1555310_a_at	7	9.72222	0		1555310_a_at	49	54.1436	4	I
1564392_at	6	8.33333	0		1564392_at	49	54.1436	4	I
1552463_at	4.5	6.25	0		1552463_at	49	54.1436	4	I
217348_x_at	4.5	6.25	0		217348_x_at	49	54.1436	4	I
241978_at	3.5	4.86111	0		241978_at	49	54.1436	4	I
222998_at	3	4.16667	0		222998_at	49	54.1436	4	I
222719_s_at	2	2.77778	0		222719_s_at	49	54.1436	4	I
1554657_a_at	1.5	2.08333	0		1554657_a_at	49	54.1436	4	I
1559603_at	1.5	2.08333	0		1559603_at	49	54.1436	4	I
1557689_at	1	1.38889	0		1557689_at	49	54.1436	4	I
211614_at	1	1.38889	0		211614_at	49	54.1436	4	I
231589_at	1	1.38889	0		231589_at	49	54.1436	4	I
237572_at	1	1.38889	0		237572_at	49	54.1436	4	I
240178_at	1	1.38889	0		240178_at	49	54.1436	4	I
1554423_a_at	0	0	0		1554423_a_at	49	54.1436	4	I
1555336_a_at	0	0	0		1555336_a_at	49	54.1436	4	I
1560281_a_at	0	0	0		1560281_a_at	49	54.1436	4	I
1561336_at	0	0	0		1561336_at	49	54.1436	4	I
1563252_at	0	0	0		1563252_at	49	54.1436	4	I
1568675_at	0	0	0		1568675_at	49	54.1436	4	I
1570110_at	0	0	0		1570110_at	49	54.1436	4	I
206946_at	0	0	0		206946_at	49	54.1436	4	I
207310_s_at	0	0	0		207310_s_at	49	54.1436	4	I
208102_s_at	0	0	0		208102_s_at	49	54.1436	4	I
208311_at	0	0	0		208311_at	49	54.1436	4	I
210402_at	0	0	0		210402_at	49	54.1436	4	I
211636_at	0	0	0		211636_at	49	54.1436	4	I
217318_x_at	0	0	0		217318_x_at	49	54.1436	4	I
225051_at	0	0	0		225051_at	49	54.1436	4	I
226961_at	0	0	0		226961_at	49	54.1436	4	I
229288_at	0	0	0		229288_at	49	54.1436	4	I
231624_s_at	0	0	0		231624_s_at	49	54.1436	4	I
233249_at	0	0	0		233249_at	49	54.1436	4	I
233523_at	0	0	0		233523_at	49	54.1436	4	I
234397_at	0	0	0		234397_at	49	54.1436	4	I
235201_at	0	0	0		235201_at	49	54.1436	4	I
237585_at	0	0	0		237585_at	49	54.1436	4	I
239430_at	0	0	0		239430_at	49	54.1436	4	I
228126_x_at	-0.5	0.598802	0		228126_x_at	49	54.1436	4	I
230439_at	-0.5	0.598802	0		230439_at	49	54.1436	4	I
1556364_at	-1	1.1976	0		1556364_at	49	54.1436	4	I
204420_at	-1	1.1976	0		204420_at	49	54.1436	4	I
209542_x_at	-1	1.1976	0		209542_x_at	49	54.1436	4	I
230038_at	-1	1.1976	0		230038_at	49	54.1436	4	I
234184_at	-1	1.1976	0		234184_at	49	54.1436	4	I
234806_at	-1	1.1976	0		234806_at	49	54.1436	4	I
237551_at	-1.5	1.79641	0		237551_at	49	54.1436	4	I
231611_at	-2.5	2.99401	0		231611_at	49	54.1436	4	I
1561906_at	-3	3.59281	0		1561906_at	49	54.1436	4	I
205199_at	-3	3.59281	0		205199_at	49	54.1436	4	I
206046_at	-3	3.59281	0		206046_at	49	54.1436	4	I
223870_at	-3	3.59281	0		223870_at	49	54.1436	4	I
216063_at	-5.5	6.58683	0		216063_at	49	54.1436	4	I
241684_at	-5.5	6.58683	0		241684_at	49	54.1436	4	I
231274_s_at	-6	7.18563	0		231274_s_at	49	54.1436	4	I
1554978_at	-6.5	7.78443	0		1554978_at	49	54.1436	4	I
1569873_at	-6.5	7.78443	0		1569873_at	49	54.1436	4	I
230287_at	-7.5	8.98204	0		230287_at	49	54.1436	4	I
233504_at	-9.5	11.3772	0		233504_at	49	54.1436	4	I
231617_at	-10	11.976	0		231617_at	49	54.1436	4	I
241892_at	-13.5	16.1677	0		241892_at	49	54.1436	4	I
230186_at	-14	16.7665	0		230186_at	49	54.1436	4	I
1564887_at	-16	19.1617	0		1564887_at	49	54.1436	4	I
218863_s_at	-16.5	19.7605	0		218863_s_at	49	54.1436	4	I
1566551_at	-19.5	23.3533	0		1566551_at	49	54.1436	4	I
217430_x_at	-20.5	24.5509	0		217430_x_at	49	54.1436	4	I
233236_at	-24	28.7425	0		233236_at	49	54.1436	4	I
235036_at	-24.5	29.3413	0		235036_at	49	54.1436	4	I
223383_at	23.5	32.6389	0		223383_at	48.5	53.5912	4	I
239335_at	18.5	25.6944	0		239335_at	48.5	53.5912	4	I
241279_at	16.5	22.9167	0		241279_at	48.5	53.5912	4	I
232422_at	13	18.0556	0		232422_at	48.5	53.5912	4	I
1556649_at	11.5	15.9722	0		1556649_at	48.5	53.5912	4	I
1553732_s_at	11	15.2778	0		1553732_s_at	48.5	53.5912	4	I
215037_s_at	9.5	13.1944	0		215037_s_at	48.5	53.5912	4	I
242246_x_at	9.5	13.1944	0		242246_x_at	48.5	53.5912	4	I
1556771_a_at	8	11.1111	0		1556771_a_at	48.5	53.5912	4	I
228712_at	7	9.72222	0		228712_at	48.5	53.5912	4	I
215115_x_at	4.5	6.25	0		215115_x_at	48.5	53.5912	4	I
1559995_at	4	5.55556	0		1559995_at	48.5	53.5912	4	I
1564125_at	4	5.55556	0		1564125_at	48.5	53.5912	4	I
222730_s_at	3.5	4.86111	0		222730_s_at	48.5	53.5912	4	I
224237_at	3.5	4.86111	0		224237_at	48.5	53.5912	4	I
1553063_at	3	4.16667	0		1553063_at	48.5	53.5912	4	I
1563038_at	2	2.77778	0		1563038_at	48.5	53.5912	4	I
1556924_at	1	1.38889	0		1556924_at	48.5	53.5912	4	I
1565597_at	0.5	0.694444	0		1565597_at	48.5	53.5912	4	I
1552872_at	0	0	0		1552872_at	48.5	53.5912	4	I
1553067_a_at	0	0	0		1553067_a_at	48.5	53.5912	4	I
1556456_at	0	0	0		1556456_at	48.5	53.5912	4	I
1558984_at	0	0	0		1558984_at	48.5	53.5912	4	I
1560149_at	0	0	0		1560149_at	48.5	53.5912	4	I
1564050_at	0	0	0		1564050_at	48.5	53.5912	4	I
1566647_s_at	0	0	0		1566647_s_at	48.5	53.5912	4	I
200865_at	0	0	0		200865_at	48.5	53.5912	4	I
200930_s_at	0	0	0		200930_s_at	48.5	53.5912	4	I
201428_at	0	0	0		201428_at	48.5	53.5912	4	I
204539_s_at	0	0	0		204539_s_at	48.5	53.5912	4	I
206884_s_at	0	0	0		206884_s_at	48.5	53.5912	4	I
208397_x_at	0	0	0		208397_x_at	48.5	53.5912	4	I
208589_at	0	0	0		208589_at	48.5	53.5912	4	I
211920_at	0	0	0		211920_at	48.5	53.5912	4	I
213770_at	0	0	0		213770_at	48.5	53.5912	4	I
215711_s_at	0	0	0		215711_s_at	48.5	53.5912	4	I
219310_at	0	0	0		219310_at	48.5	53.5912	4	I
220061_at	0	0	0		220061_at	48.5	53.5912	4	I
221115_s_at	0	0	0		221115_s_at	48.5	53.5912	4	I
229096_at	0	0	0		229096_at	48.5	53.5912	4	I
231827_at	0	0	0		231827_at	48.5	53.5912	4	I
234909_at	0	0	0		234909_at	48.5	53.5912	4	I
237031_at	0	0	0		237031_at	48.5	53.5912	4	I
237558_at	0	0	0		237558_at	48.5	53.5912	4	I
237871_x_at	0	0	0		237871_x_at	48.5	53.5912	4	I
222037_at	-0.5	0.598802	0		222037_at	48.5	53.5912	4	I
1562953_s_at	-1	1.1976	0		1562953_s_at	48.5	53.5912	4	I
212430_at	-1	1.1976	0		212430_at	48.5	53.5912	4	I
205156_s_at	-1.5	1.79641	0		205156_s_at	48.5	53.5912	4	I
202285_s_at	-3	3.59281	0		202285_s_at	48.5	53.5912	4	I
1569334_at	-4	4.79042	0		1569334_at	48.5	53.5912	4	I
202311_s_at	-4	4.79042	0		202311_s_at	48.5	53.5912	4	I
238718_at	-4	4.79042	0		238718_at	48.5	53.5912	4	I
234929_s_at	-4.5	5.38922	0		234929_s_at	48.5	53.5912	4	I
205943_at	-5	5.98802	0		205943_at	48.5	53.5912	4	I
228161_at	-5	5.98802	0		228161_at	48.5	53.5912	4	I
238914_at	-5.5	6.58683	0		238914_at	48.5	53.5912	4	I
36475_at	-6	7.18563	0		36475_at	48.5	53.5912	4	I
1555236_a_at	-7	8.38323	0		1555236_a_at	48.5	53.5912	4	I
1560284_at	-12.5	14.9701	0		1560284_at	48.5	53.5912	4	I
234068_s_at	-15	17.9641	0		234068_s_at	48.5	53.5912	4	I
242499_at	-17.5	20.9581	0		242499_at	48.5	53.5912	4	I
211726_s_at	-21	25.1497	0		211726_s_at	48.5	53.5912	4	I
229255_x_at	21.5	29.8611	0		229255_x_at	48	53.0387	4	I
237910_x_at	19	26.3889	0		237910_x_at	48	53.0387	4	I
208353_x_at	8	11.1111	0		208353_x_at	48	53.0387	4	I
217569_x_at	8	11.1111	0		217569_x_at	48	53.0387	4	I
216764_at	7.5	10.4167	0		216764_at	48	53.0387	4	I
226487_at	7	9.72222	0		226487_at	48	53.0387	4	I
222039_at	4.5	6.25	0		222039_at	48	53.0387	4	I
202751_at	4	5.55556	0		202751_at	48	53.0387	4	I
237721_s_at	3	4.16667	0		237721_s_at	48	53.0387	4	I
1561429_a_at	2.5	3.47222	0		1561429_a_at	48	53.0387	4	I
213863_s_at	2.5	3.47222	0		213863_s_at	48	53.0387	4	I
229518_at	2.5	3.47222	0		229518_at	48	53.0387	4	I
222919_at	2	2.77778	0		222919_at	48	53.0387	4	I
236323_at	2	2.77778	0		236323_at	48	53.0387	4	I
227850_x_at	1	1.38889	0		227850_x_at	48	53.0387	4	I
220420_at	0.5	0.694444	0		220420_at	48	53.0387	4	I
1559880_at	0	0	0		1559880_at	48	53.0387	4	I
1561375_at	0	0	0		1561375_at	48	53.0387	4	I
1562540_at	0	0	0		1562540_at	48	53.0387	4	I
1566524_a_at	0	0	0		1566524_a_at	48	53.0387	4	I
206869_at	0	0	0		206869_at	48	53.0387	4	I
208252_s_at	0	0	0		208252_s_at	48	53.0387	4	I
211735_x_at	0	0	0		211735_x_at	48	53.0387	4	I
213443_at	0	0	0		213443_at	48	53.0387	4	I
216884_at	0	0	0		216884_at	48	53.0387	4	I
216928_at	0	0	0		216928_at	48	53.0387	4	I
217710_x_at	0	0	0		217710_x_at	48	53.0387	4	I
224329_s_at	0	0	0		224329_s_at	48	53.0387	4	I
229783_at	0	0	0		229783_at	48	53.0387	4	I
229806_at	0	0	0		229806_at	48	53.0387	4	I
231214_at	0	0	0		231214_at	48	53.0387	4	I
232367_x_at	0	0	0		232367_x_at	48	53.0387	4	I
234557_at	0	0	0		234557_at	48	53.0387	4	I
234767_at	0	0	0		234767_at	48	53.0387	4	I
235586_at	0	0	0		235586_at	48	53.0387	4	I
236110_at	0	0	0		236110_at	48	53.0387	4	I
237266_at	0	0	0		237266_at	48	53.0387	4	I
237534_at	0	0	0		237534_at	48	53.0387	4	I
239490_at	0	0	0		239490_at	48	53.0387	4	I
241337_at	0	0	0		241337_at	48	53.0387	4	I
206755_at	-1	1.1976	0		206755_at	48	53.0387	4	I
229662_at	-1	1.1976	0		229662_at	48	53.0387	4	I
202608_s_at	-1.5	1.79641	0		202608_s_at	48	53.0387	4	I
231602_at	-2.5	2.99401	0		231602_at	48	53.0387	4	I
224375_at	-3	3.59281	0		224375_at	48	53.0387	4	I
210158_at	-3.5	4.19162	0		210158_at	48	53.0387	4	I
211568_at	-3.5	4.19162	0		211568_at	48	53.0387	4	I
1552349_a_at	-4	4.79042	0		1552349_a_at	48	53.0387	4	I
1562802_at	-5	5.98802	0		1562802_at	48	53.0387	4	I
210854_x_at	-5	5.98802	0		210854_x_at	48	53.0387	4	I
240631_at	-5	5.98802	0		240631_at	48	53.0387	4	I
207695_s_at	-5.5	6.58683	0		207695_s_at	48	53.0387	4	I
243732_at	-5.5	6.58683	0		243732_at	48	53.0387	4	I
241234_at	-6.5	7.78443	0		241234_at	48	53.0387	4	I
214379_at	-7	8.38323	0		214379_at	48	53.0387	4	I
236270_at	-7	8.38323	0		236270_at	48	53.0387	4	I
216398_at	-13	15.5689	0		216398_at	48	53.0387	4	I
236777_at	-21	25.1497	0		236777_at	48	53.0387	4	I
202035_s_at	-26.5	31.7365	0		202035_s_at	48	53.0387	4	I
215441_at	23	31.9444	0		215441_at	47.5	52.4862	4	I
240267_at	20.5	28.4722	0		240267_at	47.5	52.4862	4	I
1552671_a_at	16	22.2222	0		1552671_a_at	47.5	52.4862	4	I
232956_at	16	22.2222	0		232956_at	47.5	52.4862	4	I
234048_s_at	16	22.2222	0		234048_s_at	47.5	52.4862	4	I
232496_at	15.5	21.5278	0		232496_at	47.5	52.4862	4	I
219792_at	14	19.4444	0		219792_at	47.5	52.4862	4	I
220174_at	12	16.6667	0		220174_at	47.5	52.4862	4	I
214713_at	10	13.8889	0		214713_at	47.5	52.4862	4	I
237415_at	10	13.8889	0		237415_at	47.5	52.4862	4	I
229368_s_at	9	12.5	0		229368_s_at	47.5	52.4862	4	I
206494_s_at	8.5	11.8056	0		206494_s_at	47.5	52.4862	4	I
217393_x_at	6	8.33333	0		217393_x_at	47.5	52.4862	4	I
241416_at	4.5	6.25	0		241416_at	47.5	52.4862	4	I
215149_at	3.5	4.86111	0		215149_at	47.5	52.4862	4	I
216927_at	3.5	4.86111	0		216927_at	47.5	52.4862	4	I
231355_at	3	4.16667	0		231355_at	47.5	52.4862	4	I
235996_at	3	4.16667	0		235996_at	47.5	52.4862	4	I
213401_s_at	2.5	3.47222	0		213401_s_at	47.5	52.4862	4	I
205100_at	2	2.77778	0		205100_at	47.5	52.4862	4	I
234571_at	2	2.77778	0		234571_at	47.5	52.4862	4	I
234727_at	1.5	2.08333	0		234727_at	47.5	52.4862	4	I
213197_at	1	1.38889	0		213197_at	47.5	52.4862	4	I
215973_at	1	1.38889	0		215973_at	47.5	52.4862	4	I
218293_x_at	1	1.38889	0		218293_x_at	47.5	52.4862	4	I
244851_at	1	1.38889	0		244851_at	47.5	52.4862	4	I
215812_s_at	0.5	0.694444	0		215812_s_at	47.5	52.4862	4	I
224411_at	0.5	0.694444	0		224411_at	47.5	52.4862	4	I
1552531_a_at	0	0	0		1552531_a_at	47.5	52.4862	4	I
1556912_at	0	0	0		1556912_at	47.5	52.4862	4	I
1561277_at	0	0	0		1561277_at	47.5	52.4862	4	I
1569937_at	0	0	0		1569937_at	47.5	52.4862	4	I
206725_x_at	0	0	0		206725_x_at	47.5	52.4862	4	I
207215_at	0	0	0		207215_at	47.5	52.4862	4	I
208632_at	0	0	0		208632_at	47.5	52.4862	4	I
210305_at	0	0	0		210305_at	47.5	52.4862	4	I
213479_at	0	0	0		213479_at	47.5	52.4862	4	I
214347_s_at	0	0	0		214347_s_at	47.5	52.4862	4	I
214365_at	0	0	0		214365_at	47.5	52.4862	4	I
215061_at	0	0	0		215061_at	47.5	52.4862	4	I
216209_at	0	0	0		216209_at	47.5	52.4862	4	I
216624_s_at	0	0	0		216624_s_at	47.5	52.4862	4	I
217442_at	0	0	0		217442_at	47.5	52.4862	4	I
217472_at	0	0	0		217472_at	47.5	52.4862	4	I
217748_at	0	0	0		217748_at	47.5	52.4862	4	I
218266_s_at	0	0	0		218266_s_at	47.5	52.4862	4	I
220810_at	0	0	0		220810_at	47.5	52.4862	4	I
221982_x_at	0	0	0		221982_x_at	47.5	52.4862	4	I
224528_s_at	0	0	0		224528_s_at	47.5	52.4862	4	I
226553_at	0	0	0		226553_at	47.5	52.4862	4	I
232642_at	0	0	0		232642_at	47.5	52.4862	4	I
233242_at	0	0	0		233242_at	47.5	52.4862	4	I
233743_x_at	0	0	0		233743_x_at	47.5	52.4862	4	I
234511_at	0	0	0		234511_at	47.5	52.4862	4	I
234903_at	0	0	0		234903_at	47.5	52.4862	4	I
234938_at	0	0	0		234938_at	47.5	52.4862	4	I
235281_x_at	0	0	0		235281_x_at	47.5	52.4862	4	I
239499_at	0	0	0		239499_at	47.5	52.4862	4	I
242700_at	0	0	0		242700_at	47.5	52.4862	4	I
243151_at	0	0	0		243151_at	47.5	52.4862	4	I
1561370_at	-0.5	0.598802	0		1561370_at	47.5	52.4862	4	I
222456_s_at	-0.5	0.598802	0		222456_s_at	47.5	52.4862	4	I
1557030_at	-1	1.1976	0		1557030_at	47.5	52.4862	4	I
1559571_a_at	-1	1.1976	0		1559571_a_at	47.5	52.4862	4	I
219527_at	-1	1.1976	0		219527_at	47.5	52.4862	4	I
241878_at	-1	1.1976	0		241878_at	47.5	52.4862	4	I
1562737_at	-2	2.39521	0		1562737_at	47.5	52.4862	4	I
1562643_at	-2.5	2.99401	0		1562643_at	47.5	52.4862	4	I
240616_at	-2.5	2.99401	0		240616_at	47.5	52.4862	4	I
220469_at	-4	4.79042	0		220469_at	47.5	52.4862	4	I
205295_at	-4.5	5.38922	0		205295_at	47.5	52.4862	4	I
231978_at	-6.5	7.78443	0		231978_at	47.5	52.4862	4	I
232484_at	-8.5	10.1796	0		232484_at	47.5	52.4862	4	I
213344_s_at	-10.5	12.5749	0		213344_s_at	47.5	52.4862	4	I
221603_at	-12	14.3713	0		221603_at	47.5	52.4862	4	I
204801_s_at	-14.5	17.3653	0		204801_s_at	47.5	52.4862	4	I
219977_at	22	30.5556	0		219977_at	47	51.9337	4	I
214932_at	21	29.1667	0		214932_at	47	51.9337	4	I
242933_at	18	25	0		242933_at	47	51.9337	4	I
1553181_at	15.5	21.5278	0		1553181_at	47	51.9337	4	I
226021_at	15.5	21.5278	0		226021_at	47	51.9337	4	I
236881_at	10	13.8889	0		236881_at	47	51.9337	4	I
238424_at	9.5	13.1944	0		238424_at	47	51.9337	4	I
230623_x_at	8	11.1111	0		230623_x_at	47	51.9337	4	I
210733_at	6.5	9.02778	0		210733_at	47	51.9337	4	I
211980_at	6.5	9.02778	0		211980_at	47	51.9337	4	I
221197_s_at	6.5	9.02778	0		221197_s_at	47	51.9337	4	I
232526_at	5	6.94444	0		232526_at	47	51.9337	4	I
1556283_s_at	4	5.55556	0		1556283_s_at	47	51.9337	4	I
219993_at	3.5	4.86111	0		219993_at	47	51.9337	4	I
208513_at	3	4.16667	0		208513_at	47	51.9337	4	I
1566030_at	2.5	3.47222	0		1566030_at	47	51.9337	4	I
217110_s_at	2.5	3.47222	0		217110_s_at	47	51.9337	4	I
219188_s_at	1.5	2.08333	0		219188_s_at	47	51.9337	4	I
216265_x_at	1	1.38889	0		216265_x_at	47	51.9337	4	I
231295_at	1	1.38889	0		231295_at	47	51.9337	4	I
232085_at	1	1.38889	0		232085_at	47	51.9337	4	I
232674_at	1	1.38889	0		232674_at	47	51.9337	4	I
1553859_at	0.5	0.694444	0		1553859_at	47	51.9337	4	I
1556618_at	0.5	0.694444	0		1556618_at	47	51.9337	4	I
216596_at	0.5	0.694444	0		216596_at	47	51.9337	4	I
238862_at	0.5	0.694444	0		238862_at	47	51.9337	4	I
1553430_a_at	0	0	0		1553430_a_at	47	51.9337	4	I
1555504_at	0	0	0		1555504_at	47	51.9337	4	I
1557493_x_at	0	0	0		1557493_x_at	47	51.9337	4	I
1566906_at	0	0	0		1566906_at	47	51.9337	4	I
1569322_at	0	0	0		1569322_at	47	51.9337	4	I
1570058_at	0	0	0		1570058_at	47	51.9337	4	I
206716_at	0	0	0		206716_at	47	51.9337	4	I
207025_at	0	0	0		207025_at	47	51.9337	4	I
207355_at	0	0	0		207355_at	47	51.9337	4	I
209614_at	0	0	0		209614_at	47	51.9337	4	I
213870_at	0	0	0		213870_at	47	51.9337	4	I
214406_s_at	0	0	0		214406_s_at	47	51.9337	4	I
214461_at	0	0	0		214461_at	47	51.9337	4	I
217146_at	0	0	0		217146_at	47	51.9337	4	I
220571_at	0	0	0		220571_at	47	51.9337	4	I
230553_at	0	0	0		230553_at	47	51.9337	4	I
231596_at	0	0	0		231596_at	47	51.9337	4	I
232374_s_at	0	0	0		232374_s_at	47	51.9337	4	I
233492_s_at	0	0	0		233492_s_at	47	51.9337	4	I
233584_at	0	0	0		233584_at	47	51.9337	4	I
235137_at	0	0	0		235137_at	47	51.9337	4	I
235481_at	0	0	0		235481_at	47	51.9337	4	I
236885_at	0	0	0		236885_at	47	51.9337	4	I
238426_at	0	0	0		238426_at	47	51.9337	4	I
239270_at	0	0	0		239270_at	47	51.9337	4	I
240764_at	0	0	0		240764_at	47	51.9337	4	I
241521_at	0	0	0		241521_at	47	51.9337	4	I
202571_s_at	-0.5	0.598802	0		202571_s_at	47	51.9337	4	I
207129_at	-0.5	0.598802	0		207129_at	47	51.9337	4	I
243680_at	-0.5	0.598802	0		243680_at	47	51.9337	4	I
244479_at	-0.5	0.598802	0		244479_at	47	51.9337	4	I
1564254_at	-1	1.1976	0		1564254_at	47	51.9337	4	I
220976_s_at	-1	1.1976	0		220976_s_at	47	51.9337	4	I
242394_at	-1.5	1.79641	0		242394_at	47	51.9337	4	I
244713_at	-1.5	1.79641	0		244713_at	47	51.9337	4	I
1553914_at	-2	2.39521	0		1553914_at	47	51.9337	4	I
207048_at	-2	2.39521	0		207048_at	47	51.9337	4	I
217470_at	-2	2.39521	0		217470_at	47	51.9337	4	I
224207_x_at	-2.5	2.99401	0		224207_x_at	47	51.9337	4	I
1552660_a_at	-3.5	4.19162	0		1552660_a_at	47	51.9337	4	I
1555314_at	-3.5	4.19162	0		1555314_at	47	51.9337	4	I
1560059_at	-3.5	4.19162	0		1560059_at	47	51.9337	4	I
205695_at	-4	4.79042	0		205695_at	47	51.9337	4	I
211832_s_at	-4	4.79042	0		211832_s_at	47	51.9337	4	I
213462_at	-4	4.79042	0		213462_at	47	51.9337	4	I
240506_at	-5	5.98802	0		240506_at	47	51.9337	4	I
240526_at	-5.5	6.58683	0		240526_at	47	51.9337	4	I
1557450_s_at	-6	7.18563	0		1557450_s_at	47	51.9337	4	I
215937_at	-6	7.18563	0		215937_at	47	51.9337	4	I
1564117_at	-6.5	7.78443	0		1564117_at	47	51.9337	4	I
212970_at	-8.5	10.1796	0		212970_at	47	51.9337	4	I
207067_s_at	-10.5	12.5749	0		207067_s_at	47	51.9337	4	I
237888_at	-11	13.1737	0		237888_at	47	51.9337	4	I
230429_at	-12.5	14.9701	0		230429_at	47	51.9337	4	I
208388_at	-13	15.5689	0		208388_at	47	51.9337	4	I
208416_s_at	-18	21.5569	0		208416_s_at	47	51.9337	4	I
231096_at	16	22.2222	0		231096_at	46.5	51.3812	4	I
206644_at	15.5	21.5278	0		206644_at	46.5	51.3812	4	I
1565554_at	10	13.8889	0		1565554_at	46.5	51.3812	4	I
1569765_at	10	13.8889	0		1569765_at	46.5	51.3812	4	I
236045_x_at	8	11.1111	0		236045_x_at	46.5	51.3812	4	I
236727_at	7	9.72222	0		236727_at	46.5	51.3812	4	I
230156_x_at	6.5	9.02778	0		230156_x_at	46.5	51.3812	4	I
210527_x_at	6	8.33333	0		210527_x_at	46.5	51.3812	4	I
237423_at	5.5	7.63889	0		237423_at	46.5	51.3812	4	I
236693_at	5	6.94444	0		236693_at	46.5	51.3812	4	I
206768_at	4.5	6.25	0		206768_at	46.5	51.3812	4	I
224693_at	4	5.55556	0		224693_at	46.5	51.3812	4	I
242817_at	4	5.55556	0		242817_at	46.5	51.3812	4	I
211789_s_at	2	2.77778	0		211789_s_at	46.5	51.3812	4	I
233697_at	2	2.77778	0		233697_at	46.5	51.3812	4	I
243663_at	2	2.77778	0		243663_at	46.5	51.3812	4	I
208064_s_at	1.5	2.08333	0		208064_s_at	46.5	51.3812	4	I
224202_at	1.5	2.08333	0		224202_at	46.5	51.3812	4	I
226523_at	1.5	2.08333	0		226523_at	46.5	51.3812	4	I
1552914_a_at	1	1.38889	0		1552914_a_at	46.5	51.3812	4	I
208065_at	1	1.38889	0		208065_at	46.5	51.3812	4	I
230373_at	1	1.38889	0		230373_at	46.5	51.3812	4	I
214451_at	0.5	0.694444	0		214451_at	46.5	51.3812	4	I
1552884_at	0	0	0		1552884_at	46.5	51.3812	4	I
1553174_at	0	0	0		1553174_at	46.5	51.3812	4	I
1553410_a_at	0	0	0		1553410_a_at	46.5	51.3812	4	I
1561703_at	0	0	0		1561703_at	46.5	51.3812	4	I
1562891_at	0	0	0		1562891_at	46.5	51.3812	4	I
1570040_at	0	0	0		1570040_at	46.5	51.3812	4	I
1570445_a_at	0	0	0		1570445_a_at	46.5	51.3812	4	I
1570575_at	0	0	0		1570575_at	46.5	51.3812	4	I
207576_x_at	0	0	0		207576_x_at	46.5	51.3812	4	I
207801_s_at	0	0	0		207801_s_at	46.5	51.3812	4	I
208224_at	0	0	0		208224_at	46.5	51.3812	4	I
210056_at	0	0	0		210056_at	46.5	51.3812	4	I
210177_at	0	0	0		210177_at	46.5	51.3812	4	I
210343_s_at	0	0	0		210343_s_at	46.5	51.3812	4	I
210431_at	0	0	0		210431_at	46.5	51.3812	4	I
211802_x_at	0	0	0		211802_x_at	46.5	51.3812	4	I
213651_at	0	0	0		213651_at	46.5	51.3812	4	I
216530_at	0	0	0		216530_at	46.5	51.3812	4	I
216916_s_at	0	0	0		216916_s_at	46.5	51.3812	4	I
219404_at	0	0	0		219404_at	46.5	51.3812	4	I
220920_at	0	0	0		220920_at	46.5	51.3812	4	I
222012_at	0	0	0		222012_at	46.5	51.3812	4	I
224905_at	0	0	0		224905_at	46.5	51.3812	4	I
228888_at	0	0	0		228888_at	46.5	51.3812	4	I
230124_at	0	0	0		230124_at	46.5	51.3812	4	I
235496_at	0	0	0		235496_at	46.5	51.3812	4	I
237041_x_at	0	0	0		237041_x_at	46.5	51.3812	4	I
240384_at	0	0	0		240384_at	46.5	51.3812	4	I
232310_at	-1.5	1.79641	0		232310_at	46.5	51.3812	4	I
1562007_at	-2	2.39521	0		1562007_at	46.5	51.3812	4	I
223575_at	-2	2.39521	0		223575_at	46.5	51.3812	4	I
214278_s_at	-2.5	2.99401	0		214278_s_at	46.5	51.3812	4	I
219900_s_at	-3	3.59281	0		219900_s_at	46.5	51.3812	4	I
213835_x_at	-3.5	4.19162	0		213835_x_at	46.5	51.3812	4	I
1559030_a_at	-4	4.79042	0		1559030_a_at	46.5	51.3812	4	I
1568636_a_at	-4	4.79042	0		1568636_a_at	46.5	51.3812	4	I
236632_at	-5	5.98802	0		236632_at	46.5	51.3812	4	I
1555165_a_at	-6	7.18563	0		1555165_a_at	46.5	51.3812	4	I
1555988_a_at	-6	7.18563	0		1555988_a_at	46.5	51.3812	4	I
238514_at	-6	7.18563	0		238514_at	46.5	51.3812	4	I
230334_at	-6.5	7.78443	0		230334_at	46.5	51.3812	4	I
213286_at	-7.5	8.98204	0		213286_at	46.5	51.3812	4	I
202734_at	-8	9.58084	0		202734_at	46.5	51.3812	4	I
1560477_a_at	-8.5	10.1796	0		1560477_a_at	46.5	51.3812	4	I
222332_at	-10.5	12.5749	0		222332_at	46.5	51.3812	4	I
230051_at	22.5	31.25	0		230051_at	46	50.8287	4	I
206180_x_at	22	30.5556	0		206180_x_at	46	50.8287	4	I
1558791_at	21	29.1667	0		1558791_at	46	50.8287	4	I
211059_s_at	21	29.1667	0		211059_s_at	46	50.8287	4	I
202249_s_at	14	19.4444	0		202249_s_at	46	50.8287	4	I
204311_at	14	19.4444	0		204311_at	46	50.8287	4	I
241931_at	12.5	17.3611	0		241931_at	46	50.8287	4	I
237299_at	9.5	13.1944	0		237299_at	46	50.8287	4	I
215484_at	9	12.5	0		215484_at	46	50.8287	4	I
238237_at	8	11.1111	0		238237_at	46	50.8287	4	I
239565_at	7	9.72222	0		239565_at	46	50.8287	4	I
243585_at	6.5	9.02778	0		243585_at	46	50.8287	4	I
1559982_s_at	5	6.94444	0		1559982_s_at	46	50.8287	4	I
1557279_at	4	5.55556	0		1557279_at	46	50.8287	4	I
1560185_at	4	5.55556	0		1560185_at	46	50.8287	4	I
221185_s_at	4	5.55556	0		221185_s_at	46	50.8287	4	I
223094_s_at	4	5.55556	0		223094_s_at	46	50.8287	4	I
213075_at	3	4.16667	0		213075_at	46	50.8287	4	I
1560883_s_at	2.5	3.47222	0		1560883_s_at	46	50.8287	4	I
1555742_at	2	2.77778	0		1555742_at	46	50.8287	4	I
1570050_at	2	2.77778	0		1570050_at	46	50.8287	4	I
207670_at	2	2.77778	0		207670_at	46	50.8287	4	I
213114_at	1.5	2.08333	0		213114_at	46	50.8287	4	I
231454_at	1	1.38889	0		231454_at	46	50.8287	4	I
241554_at	1	1.38889	0		241554_at	46	50.8287	4	I
1552354_at	0	0	0		1552354_at	46	50.8287	4	I
1553255_at	0	0	0		1553255_at	46	50.8287	4	I
1555060_a_at	0	0	0		1555060_a_at	46	50.8287	4	I
1556320_at	0	0	0		1556320_at	46	50.8287	4	I
1557897_at	0	0	0		1557897_at	46	50.8287	4	I
1564367_at	0	0	0		1564367_at	46	50.8287	4	I
1566163_at	0	0	0		1566163_at	46	50.8287	4	I
1569034_a_at	0	0	0		1569034_a_at	46	50.8287	4	I
1569465_at	0	0	0		1569465_at	46	50.8287	4	I
205524_s_at	0	0	0		205524_s_at	46	50.8287	4	I
206926_s_at	0	0	0		206926_s_at	46	50.8287	4	I
209792_s_at	0	0	0		209792_s_at	46	50.8287	4	I
210638_s_at	0	0	0		210638_s_at	46	50.8287	4	I
210929_s_at	0	0	0		210929_s_at	46	50.8287	4	I
211266_s_at	0	0	0		211266_s_at	46	50.8287	4	I
211869_at	0	0	0		211869_at	46	50.8287	4	I
215644_at	0	0	0		215644_at	46	50.8287	4	I
216346_at	0	0	0		216346_at	46	50.8287	4	I
220536_at	0	0	0		220536_at	46	50.8287	4	I
220657_at	0	0	0		220657_at	46	50.8287	4	I
220679_s_at	0	0	0		220679_s_at	46	50.8287	4	I
220848_x_at	0	0	0		220848_x_at	46	50.8287	4	I
223582_at	0	0	0		223582_at	46	50.8287	4	I
229508_at	0	0	0		229508_at	46	50.8287	4	I
229737_at	0	0	0		229737_at	46	50.8287	4	I
232105_at	0	0	0		232105_at	46	50.8287	4	I
236929_at	0	0	0		236929_at	46	50.8287	4	I
237197_at	0	0	0		237197_at	46	50.8287	4	I
237276_at	0	0	0		237276_at	46	50.8287	4	I
240975_x_at	0	0	0		240975_x_at	46	50.8287	4	I
241450_at	0	0	0		241450_at	46	50.8287	4	I
215047_at	-0.5	0.598802	0		215047_at	46	50.8287	4	I
239145_at	-0.5	0.598802	0		239145_at	46	50.8287	4	I
1564131_a_at	-1	1.1976	0		1564131_a_at	46	50.8287	4	I
1568406_at	-1	1.1976	0		1568406_at	46	50.8287	4	I
214273_x_at	-1	1.1976	0		214273_x_at	46	50.8287	4	I
240604_at	-1	1.1976	0		240604_at	46	50.8287	4	I
1566844_at	-1.5	1.79641	0		1566844_at	46	50.8287	4	I
213744_at	-2	2.39521	0		213744_at	46	50.8287	4	I
216655_s_at	-2	2.39521	0		216655_s_at	46	50.8287	4	I
235379_at	-2	2.39521	0		235379_at	46	50.8287	4	I
240434_at	-4	4.79042	0		240434_at	46	50.8287	4	I
241102_at	-4	4.79042	0		241102_at	46	50.8287	4	I
1561298_at	-4.5	5.38922	0		1561298_at	46	50.8287	4	I
201796_s_at	-4.5	5.38922	0		201796_s_at	46	50.8287	4	I
210221_at	-4.5	5.38922	0		210221_at	46	50.8287	4	I
1565616_at	-5	5.98802	0		1565616_at	46	50.8287	4	I
205906_at	-5	5.98802	0		205906_at	46	50.8287	4	I
1556959_at	-5.5	6.58683	0		1556959_at	46	50.8287	4	I
229866_at	-5.5	6.58683	0		229866_at	46	50.8287	4	I
229073_at	-7	8.38323	0		229073_at	46	50.8287	4	I
204471_at	-8	9.58084	0		204471_at	46	50.8287	4	I
208459_s_at	-8	9.58084	0		208459_s_at	46	50.8287	4	I
1558431_at	-10	11.976	0		1558431_at	46	50.8287	4	I
220137_at	-10.5	12.5749	0		220137_at	46	50.8287	4	I
243597_at	-10.5	12.5749	0		243597_at	46	50.8287	4	I
243799_x_at	-10.5	12.5749	0		243799_x_at	46	50.8287	4	I
232300_at	-11	13.1737	0		232300_at	46	50.8287	4	I
210767_at	-11.5	13.7725	0		210767_at	46	50.8287	4	I
219508_at	-19	22.7545	0		219508_at	46	50.8287	4	I
211489_at	23	31.9444	0		211489_at	45.5	50.2762	4	I
217572_at	23	31.9444	0		217572_at	45.5	50.2762	4	I
244453_at	19.5	27.0833	0		244453_at	45.5	50.2762	4	I
236465_at	19	26.3889	0		236465_at	45.5	50.2762	4	I
229451_at	17	23.6111	0		229451_at	45.5	50.2762	4	I
1557286_at	13.5	18.75	0		1557286_at	45.5	50.2762	4	I
230459_s_at	13.5	18.75	0		230459_s_at	45.5	50.2762	4	I
243642_x_at	13	18.0556	0		243642_x_at	45.5	50.2762	4	I
225369_at	12	16.6667	0		225369_at	45.5	50.2762	4	I
214133_at	10	13.8889	0		214133_at	45.5	50.2762	4	I
215410_at	9	12.5	0		215410_at	45.5	50.2762	4	I
232227_at	8	11.1111	0		232227_at	45.5	50.2762	4	I
210669_at	7	9.72222	0		210669_at	45.5	50.2762	4	I
223788_at	6	8.33333	0		223788_at	45.5	50.2762	4	I
240031_at	6	8.33333	0		240031_at	45.5	50.2762	4	I
240970_x_at	5.5	7.63889	0		240970_x_at	45.5	50.2762	4	I
233733_at	4.5	6.25	0		233733_at	45.5	50.2762	4	I
1553536_at	4	5.55556	0		1553536_at	45.5	50.2762	4	I
219860_at	4	5.55556	0		219860_at	45.5	50.2762	4	I
230731_x_at	4	5.55556	0		230731_x_at	45.5	50.2762	4	I
210887_s_at	3	4.16667	0		210887_s_at	45.5	50.2762	4	I
213061_s_at	3	4.16667	0		213061_s_at	45.5	50.2762	4	I
244672_at	2	2.77778	0		244672_at	45.5	50.2762	4	I
244484_at	1.5	2.08333	0		244484_at	45.5	50.2762	4	I
1562261_at	1	1.38889	0		1562261_at	45.5	50.2762	4	I
207933_at	1	1.38889	0		207933_at	45.5	50.2762	4	I
214068_at	1	1.38889	0		214068_at	45.5	50.2762	4	I
227258_at	1	1.38889	0		227258_at	45.5	50.2762	4	I
229168_at	1	1.38889	0		229168_at	45.5	50.2762	4	I
244760_at	1	1.38889	0		244760_at	45.5	50.2762	4	I
1554524_a_at	0.5	0.694444	0		1554524_a_at	45.5	50.2762	4	I
227071_at	0.5	0.694444	0		227071_at	45.5	50.2762	4	I
1555383_a_at	0	0	0		1555383_a_at	45.5	50.2762	4	I
1556299_s_at	0	0	0		1556299_s_at	45.5	50.2762	4	I
1560744_at	0	0	0		1560744_at	45.5	50.2762	4	I
1561122_a_at	0	0	0		1561122_a_at	45.5	50.2762	4	I
1561461_at	0	0	0		1561461_at	45.5	50.2762	4	I
1563035_x_at	0	0	0		1563035_x_at	45.5	50.2762	4	I
1563816_at	0	0	0		1563816_at	45.5	50.2762	4	I
200780_x_at	0	0	0		200780_x_at	45.5	50.2762	4	I
206193_s_at	0	0	0		206193_s_at	45.5	50.2762	4	I
206628_at	0	0	0		206628_at	45.5	50.2762	4	I
206742_at	0	0	0		206742_at	45.5	50.2762	4	I
209979_at	0	0	0		209979_at	45.5	50.2762	4	I
211844_s_at	0	0	0		211844_s_at	45.5	50.2762	4	I
214026_s_at	0	0	0		214026_s_at	45.5	50.2762	4	I
216017_s_at	0	0	0		216017_s_at	45.5	50.2762	4	I
216143_at	0	0	0		216143_at	45.5	50.2762	4	I
216912_at	0	0	0		216912_at	45.5	50.2762	4	I
217303_s_at	0	0	0		217303_s_at	45.5	50.2762	4	I
219942_at	0	0	0		219942_at	45.5	50.2762	4	I
220045_at	0	0	0		220045_at	45.5	50.2762	4	I
220152_at	0	0	0		220152_at	45.5	50.2762	4	I
220531_at	0	0	0		220531_at	45.5	50.2762	4	I
220747_at	0	0	0		220747_at	45.5	50.2762	4	I
221301_at	0	0	0		221301_at	45.5	50.2762	4	I
221375_at	0	0	0		221375_at	45.5	50.2762	4	I
221454_at	0	0	0		221454_at	45.5	50.2762	4	I
221854_at	0	0	0		221854_at	45.5	50.2762	4	I
229154_at	0	0	0		229154_at	45.5	50.2762	4	I
229496_at	0	0	0		229496_at	45.5	50.2762	4	I
233409_at	0	0	0		233409_at	45.5	50.2762	4	I
234479_at	0	0	0		234479_at	45.5	50.2762	4	I
236983_at	0	0	0		236983_at	45.5	50.2762	4	I
239933_x_at	0	0	0		239933_x_at	45.5	50.2762	4	I
240284_x_at	0	0	0		240284_x_at	45.5	50.2762	4	I
244350_at	0	0	0		244350_at	45.5	50.2762	4	I
244591_x_at	0	0	0		244591_x_at	45.5	50.2762	4	I
236444_x_at	-0.5	0.598802	0		236444_x_at	45.5	50.2762	4	I
1569351_at	-1	1.1976	0		1569351_at	45.5	50.2762	4	I
206136_at	-1	1.1976	0		206136_at	45.5	50.2762	4	I
239286_at	-1	1.1976	0		239286_at	45.5	50.2762	4	I
209167_at	-1.5	1.79641	0		209167_at	45.5	50.2762	4	I
240532_at	-1.5	1.79641	0		240532_at	45.5	50.2762	4	I
215198_s_at	-2	2.39521	0		215198_s_at	45.5	50.2762	4	I
1554809_at	-2.5	2.99401	0		1554809_at	45.5	50.2762	4	I
1564070_s_at	-2.5	2.99401	0		1564070_s_at	45.5	50.2762	4	I
232474_at	-2.5	2.99401	0		232474_at	45.5	50.2762	4	I
205575_at	-3	3.59281	0		205575_at	45.5	50.2762	4	I
1553205_at	-4	4.79042	0		1553205_at	45.5	50.2762	4	I
217292_at	-4.5	5.38922	0		217292_at	45.5	50.2762	4	I
226564_at	-4.5	5.38922	0		226564_at	45.5	50.2762	4	I
214940_s_at	-5.5	6.58683	0		214940_s_at	45.5	50.2762	4	I
232079_s_at	-5.5	6.58683	0		232079_s_at	45.5	50.2762	4	I
232811_x_at	-5.5	6.58683	0		232811_x_at	45.5	50.2762	4	I
219916_s_at	-6	7.18563	0		219916_s_at	45.5	50.2762	4	I
237390_at	-7	8.38323	0		237390_at	45.5	50.2762	4	I
244717_x_at	-7.5	8.98204	0		244717_x_at	45.5	50.2762	4	I
235899_at	-8	9.58084	0		235899_at	45.5	50.2762	4	I
217187_at	-10.5	12.5749	0		217187_at	45.5	50.2762	4	I
242882_at	-10.5	12.5749	0		242882_at	45.5	50.2762	4	I
243261_at	-12	14.3713	0		243261_at	45.5	50.2762	4	I
223959_at	-12.5	14.9701	0		223959_at	45.5	50.2762	4	I
237125_at	-26	31.1377	0		237125_at	45.5	50.2762	4	I
230552_at	-27.5	32.9341	0		230552_at	45.5	50.2762	4	I
242887_at	18.5	25.6944	0		242887_at	-42	50.2994	4	D
221138_s_at	17.5	24.3056	0		221138_s_at	-42	50.2994	4	D
229873_at	12.5	17.3611	0		229873_at	-42	50.2994	4	D
231540_at	7.5	10.4167	0		231540_at	-42	50.2994	4	D
212514_x_at	7	9.72222	0		212514_x_at	-42	50.2994	4	D
202270_at	5	6.94444	0		202270_at	-42	50.2994	4	D
225392_at	5	6.94444	0		225392_at	-42	50.2994	4	D
232710_at	5	6.94444	0		232710_at	-42	50.2994	4	D
244871_s_at	5	6.94444	0		244871_s_at	-42	50.2994	4	D
212475_at	4.5	6.25	0		212475_at	-42	50.2994	4	D
240908_at	4.5	6.25	0		240908_at	-42	50.2994	4	D
208967_s_at	4	5.55556	0		208967_s_at	-42	50.2994	4	D
211713_x_at	4	5.55556	0		211713_x_at	-42	50.2994	4	D
221597_s_at	4	5.55556	0		221597_s_at	-42	50.2994	4	D
225192_at	4	5.55556	0		225192_at	-42	50.2994	4	D
236494_x_at	4	5.55556	0		236494_x_at	-42	50.2994	4	D
242239_at	4	5.55556	0		242239_at	-42	50.2994	4	D
1563173_at	3.5	4.86111	0		1563173_at	-42	50.2994	4	D
211944_at	3.5	4.86111	0		211944_at	-42	50.2994	4	D
202040_s_at	3	4.16667	0		202040_s_at	-42	50.2994	4	D
212596_s_at	3	4.16667	0		212596_s_at	-42	50.2994	4	D
225427_s_at	3	4.16667	0		225427_s_at	-42	50.2994	4	D
241993_x_at	3	4.16667	0		241993_x_at	-42	50.2994	4	D
210663_s_at	2	2.77778	0		210663_s_at	-42	50.2994	4	D
226757_at	2	2.77778	0		226757_at	-42	50.2994	4	D
242248_at	1.5	2.08333	0		242248_at	-42	50.2994	4	D
39318_at	1.5	2.08333	0		39318_at	-42	50.2994	4	D
1556053_at	1	1.38889	0		1556053_at	-42	50.2994	4	D
212252_at	1	1.38889	0		212252_at	-42	50.2994	4	D
210138_at	0.5	0.694444	0		210138_at	-42	50.2994	4	D
217737_x_at	0.5	0.694444	0		217737_x_at	-42	50.2994	4	D
227856_at	0.5	0.694444	0		227856_at	-42	50.2994	4	D
1554530_at	0	0	0		1554530_at	-42	50.2994	4	D
200975_at	0	0	0		200975_at	-42	50.2994	4	D
205055_at	0	0	0		205055_at	-42	50.2994	4	D
209459_s_at	0	0	0		209459_s_at	-42	50.2994	4	D
214715_x_at	0	0	0		214715_x_at	-42	50.2994	4	D
219371_s_at	0	0	0		219371_s_at	-42	50.2994	4	D
221089_at	0	0	0		221089_at	-42	50.2994	4	D
229422_at	0	0	0		229422_at	-42	50.2994	4	D
232543_x_at	0	0	0		232543_x_at	-42	50.2994	4	D
AFFX-HUMGAPDH/M33197_3_at	0	0	0		AFFX-HUMGAPDH/M33197_3_at	-42	50.2994	4	D
1560109_s_at	-0.5	0.598802	0		1560109_s_at	-42	50.2994	4	D
212360_at	-0.5	0.598802	0		212360_at	-42	50.2994	4	D
222867_s_at	-0.5	0.598802	0		222867_s_at	-42	50.2994	4	D
239979_at	-0.5	0.598802	0		239979_at	-42	50.2994	4	D
243964_at	-1	1.1976	0		243964_at	-42	50.2994	4	D
216556_x_at	-2	2.39521	0		216556_x_at	-42	50.2994	4	D
241817_at	-2.5	2.99401	0		241817_at	-42	50.2994	4	D
202139_at	-3	3.59281	0		202139_at	-42	50.2994	4	D
218746_at	-3	3.59281	0		218746_at	-42	50.2994	4	D
207435_s_at	-4	4.79042	0		207435_s_at	-42	50.2994	4	D
238437_at	-5	5.98802	0		238437_at	-42	50.2994	4	D
1552623_at	-6	7.18563	0		1552623_at	-42	50.2994	4	D
206723_s_at	-7	8.38323	0		206723_s_at	-42	50.2994	4	D
209945_s_at	-7	8.38323	0		209945_s_at	-42	50.2994	4	D
222343_at	-7	8.38323	0		222343_at	-42	50.2994	4	D
232661_s_at	-7	8.38323	0		232661_s_at	-42	50.2994	4	D
224737_x_at	-7.5	8.98204	0		224737_x_at	-42	50.2994	4	D
206482_at	-8	9.58084	0		206482_at	-42	50.2994	4	D
1552633_at	-8.5	10.1796	0		1552633_at	-42	50.2994	4	D
214984_at	-8.5	10.1796	0		214984_at	-42	50.2994	4	D
229541_at	-8.5	10.1796	0		229541_at	-42	50.2994	4	D
230663_at	-8.5	10.1796	0		230663_at	-42	50.2994	4	D
219359_at	-11	13.1737	0		219359_at	-42	50.2994	4	D
1561644_x_at	-11.5	13.7725	0		1561644_x_at	-42	50.2994	4	D
220702_at	-11.5	13.7725	0		220702_at	-42	50.2994	4	D
244597_at	-12	14.3713	0		244597_at	-42	50.2994	4	D
206574_s_at	-12.5	14.9701	0		206574_s_at	-42	50.2994	4	D
214963_at	-12.5	14.9701	0		214963_at	-42	50.2994	4	D
228381_at	-13	15.5689	0		228381_at	-42	50.2994	4	D
244648_at	-13	15.5689	0		244648_at	-42	50.2994	4	D
221512_at	-13.5	16.1677	0		221512_at	-42	50.2994	4	D
219193_at	-15	17.9641	0		219193_at	-42	50.2994	4	D
238365_s_at	-16	19.1617	0		238365_s_at	-42	50.2994	4	D
238944_at	-16	19.1617	0		238944_at	-42	50.2994	4	D
243134_at	-17	20.3593	0		243134_at	-42	50.2994	4	D
243802_at	-17	20.3593	0		243802_at	-42	50.2994	4	D
[truncated: 52,676 more rows]
[truncated: 2 more columns]

## Sheet: 15021 probesets =33% Discovery
	APscores	AP Percentile	AP Internal Score	AP Change	DEscores	DE Percentile	DE Internal Score	DE Change
220711_at	-5.5		0		-83.5	100	6	D
215850_s_at	-48	57.485	4	D	-81.5	97.6048	6	D
218337_at	-14		0		-81	97.006	6	D
1563076_x_at	-9.5		0		-80	95.8084	6	D
220789_s_at	-41	49.1018	2	D	-79.5	95.2096	6	D
243788_at	-38	45.509	2	D	-78	93.4132	6	D
217586_x_at	4.5		0		-77.5	92.8144	6	D
205308_at	-15		0		-77	92.2156	6	D
211581_x_at	4		0		-76.5	91.6168	6	D
235084_x_at	4		0		-76.5	91.6168	6	D
223819_x_at	5.5		0		-76.5	91.6168	6	D
200682_s_at	0		0		-76	91.018	6	D
215639_at	-24.5		0		-75.5	90.4192	6	D
229510_at	-14.5		0		-75.5	90.4192	6	D
240659_x_at	-81.5	97.6048	6	D	-66.5	79.6407	4	D
215553_x_at	-81.5	97.6048	6	D	-26		0
227475_at	66.5	92.3611	6	I	-11		0
1553411_s_at	-78	93.4132	6	D	-1.5		0
240274_at	-83.5	100	6	D	15.5		0
236799_at	71.5	99.3056	6	I	18.5		0
227679_at	67.5	93.75	6	I	21.5		0
234548_at	72	100	6	I	25		0
216409_at	-79.5	95.2096	6	D	28.5		0
244471_x_at	65.5	90.9722	6	I	33.5	37.0166	2	I
241617_x_at	-6.5		0		81.5	90.0552	6	I
231637_at	0		0		81.5	90.0552	6	I
226830_x_at	9.5		0		81.5	90.0552	6	I
1553656_at	0		0		82	90.6077	6	I
244776_at	0		0		83	91.7127	6	I
1554030_at	2.5		0		83	91.7127	6	I
209972_s_at	-1.5		0		84	92.8177	6	I
242400_at	0		0		85.5	94.4751	6	I
1563657_at	18.5		0		85.5	94.4751	6	I
226920_at	21.5		0		87	96.1326	6	I
221943_x_at	0		0		87.5	96.6851	6	I
1566916_at	0		0		88.5	97.7901	6	I
217193_x_at	34	47.2222	2	I	89.5	98.895	6	I
213813_x_at	4.5		0		90.5	100	6	I
243008_at	-70.5	84.4311	6	D	-53.5	64.0719	4	D
207236_at	-72	86.2275	6	D	-21.5		0
1558365_at	-72	86.2275	6	D	-9.5		0
1556590_s_at	-74	88.6228	6	D	-4.5		0
1570342_at	-71	85.0299	6	D	-3.5		0
1554367_at	61.5	85.4167	6	I	-1.5		0			6682
229169_at	-68.5	82.0359	6	D	0		0
210923_at	60.5	84.0278	6	I	24		0
239211_at	61.5	85.4167	6	I	25.5		0
1568938_at	62.5	86.8056	6	I	52	57.4586	4	I
1557512_at	-62	74.2515	4	D	-74	88.6228	6	D
233869_x_at	-44.5	53.2934	4	D	-72.5	86.8263	6	D
235063_at	-28	33.5329	2	D	-74.5	89.2216	6	D
1562368_at	-41	49.1018	2	D	-72.5	86.8263	6	D
1568801_at	-34	40.7186	2	D	-70.5	84.4311	6	D
239902_at	-31.5	37.7246	2	D	-69	82.6347	6	D
222358_x_at	-41	49.1018	2	D	-67.5	80.8383	6	D
217799_x_at	30	41.6667	2	I	73	80.663	6	I
231548_at	28	38.8889	2	I	74.5	82.3204	6	I
1568849_at	32	44.4444	2	I	75.5	83.4254	6	I
244442_at	31.5	43.75	2	I	79	87.2928	6	I
228620_at	-8.5		0		-75	89.8204	6	D
1561923_a_at	-4.5		0		-75	89.8204	6	D
219627_at	5		0		-75	89.8204	6	D
1557581_x_at	-9		0		-74.5	89.2216	6	D
201704_at	-27.5		0		-73.5	88.024	6	D
227014_at	4		0		-73.5	88.024	6	D
233360_at	1.5		0		-72.5	86.8263	6	D
242369_x_at	-1		0		-72	86.2275	6	D
232883_at	-9.5		0		-71	85.0299	6	D
1562505_at	-3		0		-71	85.0299	6	D
228902_at	2.5		0		-71	85.0299	6	D
203610_s_at	4		0		-71	85.0299	6	D
227668_at	-17		0		-70	83.8323	6	D
232485_at	-10		0		-70	83.8323	6	D
201245_s_at	-1		0		-70	83.8323	6	D
214181_x_at	0		0		-70	83.8323	6	D
207474_at	-6		0		-69.5	83.2335	6	D
216101_at	5.5		0		-69.5	83.2335	6	D
1562391_at	-16.5		0		-69	82.6347	6	D
242413_at	-9		0		-68.5	82.0359	6	D
200941_at	4		0		-68.5	82.0359	6	D
209571_at	6		0		-68.5	82.0359	6	D
212902_at	7.5		0		-68.5	82.0359	6	D
222252_x_at	-13.5		0		-68	81.4371	6	D
219382_at	-11		0		-68	81.4371	6	D
1562511_at	-16.5		0		-67.5	80.8383	6	D
237005_at	-15.5		0		-67.5	80.8383	6	D
200701_at	0		0		-67.5	80.8383	6	D
240282_at	0		0		-67.5	80.8383	6	D
205153_s_at	-22		0		-67	80.2395	6	D
220788_s_at	2		0		-67	80.2395	6	D
243561_at	5		0		-67	80.2395	6	D
206323_x_at	-0.5		0		73	80.663	6	I
1554974_at	0		0		73	80.663	6	I
230661_at	2.5		0		73	80.663	6	I
229824_at	-1		0		73.5	81.2155	6	I
203945_at	2.5		0		73.5	81.2155	6	I
212338_at	3.5		0		73.5	81.2155	6	I
1562187_at	0		0		74	81.768	6	I
209890_at	3		0		74	81.768	6	I
1569637_at	7		0		74	81.768	6	I
1553521_at	-13		0		74.5	82.3204	6	I
1556397_at	0		0		74.5	82.3204	6	I
215103_at	0		0		74.5	82.3204	6	I
217515_s_at	0		0		74.5	82.3204	6	I
231481_at	3		0		74.5	82.3204	6	I
1556699_at	7.5		0		74.5	82.3204	6	I
237610_at	-2		0		75	82.8729	6	I
1570252_at	0		0		75	82.8729	6	I
238260_at	-3		0		76	83.9779	6	I
228989_at	-2		0		76	83.9779	6	I
241609_at	0		0		76	83.9779	6	I
234751_s_at	0		0		76.5	84.5304	6	I
1553720_a_at	0		0		77	85.0829	6	I
1557768_at	17		0		78.5	86.7403	6	I
224321_at	0		0		79.5	87.8453	6	I
216864_at	0.5		0		79.5	87.8453	6	I
1569338_at	2		0		79.5	87.8453	6	I
206835_at	6		0		80.5	88.9503	6	I
228634_s_at	2		0		81	89.5028	6	I
202212_at	-46	55.0898	4	D	-64	76.6467	4	D
220728_at	-49	58.6826	4	D	-62.5	74.8503	4	D
1557242_at	-42	50.2994	4	D	-61.5	73.6527	4	D
240529_at	-44.5	53.2934	4	D	-59.5	71.2575	4	D
1560007_at	-54	64.6707	4	D	-58	69.4611	4	D
244784_at	-51	61.0778	4	D	-58	69.4611	4	D
1560029_a_at	-52.5	62.8743	4	D	-57	68.2635	4	D
205345_at	-48	57.485	4	D	-57	68.2635	4	D
1559362_at	-62	74.2515	4	D	-56	67.0659	4	D
242829_x_at	-57	68.2635	4	D	-56	67.0659	4	D
1559882_at	-54.5	65.2695	4	D	-56	67.0659	4	D
226072_at	-54.5	65.2695	4	D	-55.5	66.4671	4	D
224031_at	-49.5	59.2814	4	D	-54.5	65.2695	4	D
243848_at	-46	55.0898	4	D	-54	64.6707	4	D
210613_s_at	-47	56.2874	4	D	-53.5	64.0719	4	D
239391_at	-50	59.8802	4	D	-53	63.4731	4	D
233017_x_at	-44.5	53.2934	4	D	-52.5	62.8743	4	D
233024_at	-42	50.2994	4	D	-52.5	62.8743	4	D
228486_at	-58	69.4611	4	D	-52	62.2754	4	D
240769_at	-43	51.497	4	D	-52	62.2754	4	D
242059_at	-43.5	52.0958	4	D	-51	61.0778	4	D
1565743_at	-45	53.8922	4	D	-50.5	60.479	4	D
220160_s_at	-43	51.497	4	D	-50.5	60.479	4	D
211282_x_at	-54.5	65.2695	4	D	-50	59.8802	4	D
214760_at	-48.5	58.0838	4	D	-48.5	58.0838	4	D
215595_x_at	-44	52.6946	4	D	-48.5	58.0838	4	D
1570350_at	-52	62.2754	4	D	-47.5	56.8862	4	D
231820_x_at	-52.5	62.8743	4	D	-47	56.2874	4	D
1554306_at	-51	61.0778	4	D	-46.5	55.6886	4	D
233765_at	-47	56.2874	4	D	-46.5	55.6886	4	D
236951_at	-44	52.6946	4	D	-46.5	55.6886	4	D
226149_at	-43.5	52.0958	4	D	-45.5	54.491	4	D
240232_at	-42.5	50.8982	4	D	-45	53.8922	4	D
238412_at	-42.5	50.8982	4	D	-44.5	53.2934	4	D
243222_at	-51.5	61.6766	4	D	-44	52.6946	4	D
232791_at	-45	53.8922	4	D	-44	52.6946	4	D
202619_s_at	-43.5	52.0958	4	D	-44	52.6946	4	D
204545_at	-60	71.8563	4	D	-43	51.497	4	D
1556602_at	-52.5	62.8743	4	D	-43	51.497	4	D
242637_at	-46.5	55.6886	4	D	-43	51.497	4	D
238875_at	-43	51.497	4	D	-43	51.497	4	D
202065_s_at	-50.5	60.479	4	D	-42.5	50.8982	4	D
230469_at	-42.5	50.8982	4	D	-42.5	50.8982	4	D
219722_s_at	-60	71.8563	4	D	-42	50.2994	4	D
235285_at	36	50	4	I	45.5	50.2762	4	I
1556281_at	40	55.5556	4	I	46	50.8287	4	I
238834_at	51.5	71.5278	4	I	46	50.8287	4	I
240474_x_at	37	51.3889	4	I	47	51.9337	4	I
215959_at	37	51.3889	4	I	48	53.0387	4	I
1566725_at	43	59.7222	4	I	48	53.0387	4	I
220663_at	43.5	60.4167	4	I	49	54.1436	4	I
229832_x_at	49	68.0556	4	I	49	54.1436	4	I
1556003_a_at	53	73.6111	4	I	49	54.1436	4	I
215886_x_at	37	51.3889	4	I	51	56.3536	4	I
1552900_a_at	44	61.1111	4	I	52	57.4586	4	I
215860_at	41	56.9444	4	I	53	58.5635	4	I
204375_at	38.5	53.4722	4	I	53.5	59.116	4	I
234500_at	52.5	72.9167	4	I	54	59.6685	4	I
206184_at	37	51.3889	4	I	58.5	64.6409	4	I
1569237_at	38.5	53.4722	4	I	61.5	67.9558	4	I
1562456_at	51	70.8333	4	I	64.5	71.2707	4	I
217428_s_at	48.5	67.3611	4	I	66	72.9282	4	I
240017_at	-47.5	56.8862	4	D	-41.5	49.7006	2	D
235324_at	-43	51.497	4	D	-41.5	49.7006	2	D
240449_at	-49.5	59.2814	4	D	-41	49.1018	2	D
238982_at	-44	52.6946	4	D	-41	49.1018	2	D
216170_at	-42	50.2994	4	D	-41	49.1018	2	D
205296_at	-48.5	58.0838	4	D	-40.5	48.503	2	D
1558167_a_at	-44.5	53.2934	4	D	-40.5	48.503	2	D
243032_at	-65.5	78.4431	4	D	-40	47.9042	2	D
210717_at	-48	57.485	4	D	-40	47.9042	2	D
242849_at	-49	58.6826	4	D	-39.5	47.3054	2	D
232454_at	-57.5	68.8623	4	D	-39	46.7066	2	D
242111_at	-54	64.6707	4	D	-39	46.7066	2	D
215308_at	-45	53.8922	4	D	-39	46.7066	2	D
239363_at	-44	52.6946	4	D	-39	46.7066	2	D
203771_s_at	-44.5	53.2934	4	D	-38.5	46.1078	2	D
205767_at	-51	61.0778	4	D	-38	45.509	2	D
1554543_at	-44	52.6946	4	D	-38	45.509	2	D
204862_s_at	-43	51.497	4	D	-38	45.509	2	D
229833_at	-48.5	58.0838	4	D	-37.5	44.9102	2	D
230843_at	-48.5	58.0838	4	D	-37.5	44.9102	2	D
236560_at	-43	51.497	4	D	-37.5	44.9102	2	D
223684_s_at	-50.5	60.479	4	D	-37	44.3114	2	D
236937_at	-47	56.2874	4	D	-36.5	43.7126	2	D
218274_s_at	-44	52.6946	4	D	-36.5	43.7126	2	D
235448_at	-46	55.0898	4	D	-36	43.1138	2	D
1568795_at	-45	53.8922	4	D	-36	43.1138	2	D
216538_at	-52	62.2754	4	D	-35.5	42.515	2	D
1561761_x_at	-44	52.6946	4	D	-35.5	42.515	2	D
216012_at	-64.5	77.2455	4	D	-35	41.9162	2	D
243920_x_at	-57	68.2635	4	D	-35	41.9162	2	D
230868_at	-44.5	53.2934	4	D	-35	41.9162	2	D
232584_at	-43	51.497	4	D	-35	41.9162	2	D
213277_at	-42.5	50.8982	4	D	-35	41.9162	2	D
221155_x_at	-61.5	73.6527	4	D	-34.5	41.3174	2	D
1556783_a_at	-50.5	60.479	4	D	-34.5	41.3174	2	D
220590_at	-44	52.6946	4	D	-34.5	41.3174	2	D
243630_at	-42.5	50.8982	4	D	-34.5	41.3174	2	D
1554883_a_at	-45	53.8922	4	D	-34	40.7186	2	D
236889_at	-42.5	50.8982	4	D	-34	40.7186	2	D
209108_at	-59.5	71.2575	4	D	-33.5	40.1198	2	D
216509_x_at	-48	57.485	4	D	-33.5	40.1198	2	D
231931_at	-48	57.485	4	D	-33.5	40.1198	2	D
223916_s_at	-43.5	52.0958	4	D	-33.5	40.1198	2	D
213052_at	-58.5	70.0599	4	D	-33	39.521	2	D
214692_s_at	-49.5	59.2814	4	D	-33	39.521	2	D
1562270_at	-46	55.0898	4	D	-33	39.521	2	D
232535_at	-44	52.6946	4	D	-33	39.521	2	D
203821_at	-43.5	52.0958	4	D	-33	39.521	2	D
235714_at	-58	69.4611	4	D	-32.5	38.9222	2	D
214690_at	-45	53.8922	4	D	-32.5	38.9222	2	D
231695_at	-54.5	65.2695	4	D	-32	38.3234	2	D
207133_x_at	-50.5	60.479	4	D	-32	38.3234	2	D
1570335_at	-49	58.6826	4	D	-32	38.3234	2	D
215351_at	-48.5	58.0838	4	D	-32	38.3234	2	D
1564933_at	-48	57.485	4	D	-32	38.3234	2	D
222350_at	-43.5	52.0958	4	D	-32	38.3234	2	D
235508_at	-42.5	50.8982	4	D	-32	38.3234	2	D
235057_at	-60	71.8563	4	D	-31.5	37.7246	2	D
205141_at	-59	70.6587	4	D	-31.5	37.7246	2	D
208536_s_at	-50	59.8802	4	D	-31.5	37.7246	2	D
244045_at	-49	58.6826	4	D	-31.5	37.7246	2	D
237180_at	-47	56.2874	4	D	-31.5	37.7246	2	D
232031_s_at	-44	52.6946	4	D	-31.5	37.7246	2	D
216038_x_at	-42	50.2994	4	D	-31.5	37.7246	2	D
219766_at	-49.5	59.2814	4	D	-31	37.1257	2	D
212172_at	-44.5	53.2934	4	D	-31	37.1257	2	D
237716_at	-44.5	53.2934	4	D	-31	37.1257	2	D
235514_at	-54.5	65.2695	4	D	-30.5	36.5269	2	D
238836_at	-48.5	58.0838	4	D	-30.5	36.5269	2	D
237107_at	-48	57.485	4	D	-30.5	36.5269	2	D
216094_at	-43.5	52.0958	4	D	-30.5	36.5269	2	D
242003_at	-48	57.485	4	D	-30	35.9281	2	D
216115_at	-47	56.2874	4	D	-30	35.9281	2	D
213842_x_at	-43	51.497	4	D	-30	35.9281	2	D
242520_s_at	-42	50.2994	4	D	-30	35.9281	2	D
229887_at	-59.5	71.2575	4	D	-29.5	35.3293	2	D
215162_at	-55	65.8683	4	D	-29.5	35.3293	2	D
235632_at	-52	62.2754	4	D	-29.5	35.3293	2	D
243124_at	-51.5	61.6766	4	D	-29.5	35.3293	2	D
244674_at	-50	59.8802	4	D	-29.5	35.3293	2	D
1560562_a_at	-49	58.6826	4	D	-29.5	35.3293	2	D
244502_at	-45	53.8922	4	D	-29.5	35.3293	2	D
242711_x_at	-43	51.497	4	D	-29.5	35.3293	2	D
230328_at	-54	64.6707	4	D	-29	34.7305	2	D
226470_at	-47.5	56.8862	4	D	-29	34.7305	2	D
226634_at	-47.5	56.8862	4	D	-29	34.7305	2	D
239296_at	-45.5	54.491	4	D	-29	34.7305	2	D
218624_s_at	-43.5	52.0958	4	D	-29	34.7305	2	D
1565752_at	-42	50.2994	4	D	-29	34.7305	2	D
232222_at	-64	76.6467	4	D	-28.5	34.1317	2	D
214009_at	-61.5	73.6527	4	D	-28.5	34.1317	2	D
1555543_a_at	-58.5	70.0599	4	D	-28.5	34.1317	2	D
238969_at	-54.5	65.2695	4	D	-28.5	34.1317	2	D
208776_at	-50.5	60.479	4	D	-28.5	34.1317	2	D
1562209_at	-47	56.2874	4	D	-28.5	34.1317	2	D
242265_at	-65.5	78.4431	4	D	-28	33.5329	2	D
240984_at	-62	74.2515	4	D	-28	33.5329	2	D
202792_s_at	-51	61.0778	4	D	-28	33.5329	2	D
243117_at	-47.5	56.8862	4	D	-28	33.5329	2	D
228645_at	-42	50.2994	4	D	-28	33.5329	2	D
215530_at	36.5	50.6944	4	I	30.5	33.7017	2	I
242475_at	37	51.3889	4	I	30.5	33.7017	2	I
237420_at	41	56.9444	4	I	30.5	33.7017	2	I
227491_at	41.5	57.6389	4	I	30.5	33.7017	2	I
233453_at	45	62.5	4	I	30.5	33.7017	2	I
239959_x_at	36	50	4	I	31	34.2541	2	I
209963_s_at	55	76.3889	4	I	31	34.2541	2	I
237046_x_at	36.5	50.6944	4	I	31.5	34.8066	2	I
222107_x_at	40	55.5556	4	I	31.5	34.8066	2	I
1557875_at	41	56.9444	4	I	31.5	34.8066	2	I
241492_at	44	61.1111	4	I	31.5	34.8066	2	I
228808_s_at	49.5	68.75	4	I	31.5	34.8066	2	I
1565638_at	37	51.3889	4	I	32	35.3591	2	I
236667_at	37	51.3889	4	I	32	35.3591	2	I
222639_s_at	40.5	56.25	4	I	32	35.3591	2	I
1563884_at	40	55.5556	4	I	33	36.4641	2	I
243504_at	45	62.5	4	I	33	36.4641	2	I
240919_at	49	68.0556	4	I	33	36.4641	2	I
244792_at	40	55.5556	4	I	33.5	37.0166	2	I
1562861_at	43	59.7222	4	I	33.5	37.0166	2	I
219948_x_at	52.5	72.9167	4	I	34	37.5691	2	I
242505_at	40.5	56.25	4	I	35	38.674	2	I
207958_at	43	59.7222	4	I	35	38.674	2	I
233757_x_at	43.5	60.4167	4	I	35	38.674	2	I
224429_x_at	45	62.5	4	I	35	38.674	2	I
237424_at	37	51.3889	4	I	35.5	39.2265	2	I
219337_at	37.5	52.0833	4	I	35.5	39.2265	2	I
210348_at	42.5	59.0278	4	I	35.5	39.2265	2	I
1569998_at	44.5	61.8056	4	I	35.5	39.2265	2	I
208401_s_at	46	63.8889	4	I	35.5	39.2265	2	I
243440_at	49.5	68.75	4	I	35.5	39.2265	2	I
212938_at	37.5	52.0833	4	I	36	39.779	2	I
1562267_s_at	40.5	56.25	4	I	36	39.779	2	I
227197_at	38.5	53.4722	4	I	36.5	40.3315	2	I
244129_at	51.5	71.5278	4	I	36.5	40.3315	2	I
1554444_s_at	46	63.8889	4	I	37	40.884	2	I
202091_at	51	70.8333	4	I	37.5	41.4365	2	I
207591_s_at	37	51.3889	4	I	38	41.989	2	I
205166_at	38	52.7778	4	I	38	41.989	2	I
220743_at	36.5	50.6944	4	I	38.5	42.5414	2	I
238564_at	47.5	65.9722	4	I	38.5	42.5414	2	I
237749_at	39	54.1667	4	I	39.5	43.6464	2	I
1557207_s_at	46	63.8889	4	I	40	44.1989	2	I
1564856_s_at	44.5	61.8056	4	I	40.5	44.7514	2	I
1562903_at	46.5	64.5833	4	I	43	47.5138	2	I
1553997_a_at	53	73.6111	4	I	43	47.5138	2	I
243947_s_at	37.5	52.0833	4	I	43.5	48.0663	2	I
40093_at	40	55.5556	4	I	44.5	49.1713	2	I
217509_x_at	51	70.8333	4	I	44.5	49.1713	2	I
241581_at	39	54.1667	4	I	45	49.7238	2	I
234459_at	-51	61.0778	4	D	-27.5		0
1565804_at	-47	56.2874	4	D	-27.5		0
231088_at	-45.5	54.491	4	D	-27.5		0
1566720_at	-51	61.0778	4	D	-27		0
218305_at	-45	53.8922	4	D	-27		0
237239_at	-44	52.6946	4	D	-27		0
1564753_at	-43.5	52.0958	4	D	-27		0
215457_at	-43	51.497	4	D	-27		0
241489_at	-63.5	76.0479	4	D	-26.5		0
239316_at	-60	71.8563	4	D	-26.5		0
231937_at	-55	65.8683	4	D	-26.5		0
239738_at	-53	63.4731	4	D	-26.5		0
1557261_at	-50	59.8802	4	D	-26.5		0
203969_at	-48.5	58.0838	4	D	-26.5		0
207520_at	-44.5	53.2934	4	D	-26.5		0
239861_at	-54.5	65.2695	4	D	-26		0
202940_at	-49.5	59.2814	4	D	-26		0
236130_at	-44.5	53.2934	4	D	-26		0
239730_at	-59	70.6587	4	D	-25.5		0
202620_s_at	-57.5	68.8623	4	D	-25.5		0
240229_at	-56.5	67.6647	4	D	-25.5		0
1563053_at	-55	65.8683	4	D	-25.5		0
203093_s_at	-46.5	55.6886	4	D	-25.5		0
214623_at	-46	55.0898	4	D	-25.5		0
236370_at	-43.5	52.0958	4	D	-25.5		0
239408_at	-42.5	50.8982	4	D	-25.5		0
232088_x_at	-59	70.6587	4	D	-25		0
211424_x_at	-52.5	62.8743	4	D	-25		0
1565913_at	-46.5	55.6886	4	D	-25		0
1559220_at	-45	53.8922	4	D	-25		0
212727_at	-42	50.2994	4	D	-25		0
211021_s_at	38	52.7778	4	I	-25		0
216166_at	-54	64.6707	4	D	-24.5		0
202398_at	-50.5	60.479	4	D	-24.5		0
202740_at	-47.5	56.8862	4	D	-24.5		0
238193_at	-46.5	55.6886	4	D	-24.5		0
1557089_at	-44	52.6946	4	D	-24.5		0
238580_at	-42	50.2994	4	D	-24.5		0
237194_at	36	50	4	I	-24.5		0
244034_at	-59.5	71.2575	4	D	-24		0
203431_s_at	-56.5	67.6647	4	D	-24		0
244248_at	-56	67.0659	4	D	-24		0
1564204_at	-50.5	60.479	4	D	-24		0
217804_s_at	-44	52.6946	4	D	-24		0
238506_at	-43.5	52.0958	4	D	-24		0
201797_s_at	-42.5	50.8982	4	D	-24		0
235654_at	-51	61.0778	4	D	-23.5		0
221212_x_at	-48	57.485	4	D	-23.5		0
223035_s_at	-45.5	54.491	4	D	-23.5		0
32836_at	-44.5	53.2934	4	D	-23.5		0
1563947_a_at	-42	50.2994	4	D	-23.5		0
204290_s_at	-65	77.8443	4	D	-23		0
241693_at	-57.5	68.8623	4	D	-23		0
234159_at	-50.5	60.479	4	D	-23		0
209202_s_at	-47.5	56.8862	4	D	-23		0
1558346_at	-45	53.8922	4	D	-23		0
229530_at	-50	59.8802	4	D	-22.5		0
215810_x_at	-48.5	58.0838	4	D	-22.5		0
239400_at	-46.5	55.6886	4	D	-22.5		0
239601_at	-46.5	55.6886	4	D	-22.5		0
242596_at	-44	52.6946	4	D	-22.5		0
239347_at	-53	63.4731	4	D	-22		0
239557_at	-52.5	62.8743	4	D	-22		0
1558613_at	-50	59.8802	4	D	-22		0
237301_at	-42.5	50.8982	4	D	-22		0
242894_at	42	58.3333	4	I	-22		0
235180_at	56.5	78.4722	4	I	-22		0
230683_at	-54.5	65.2695	4	D	-21.5		0
230169_at	-44.5	53.2934	4	D	-21.5		0
64900_at	-43	51.497	4	D	-21.5		0
238454_at	40	55.5556	4	I	-21.5		0
226130_at	-57.5	68.8623	4	D	-21		0
237594_at	-44	52.6946	4	D	-21		0
203358_s_at	-43.5	52.0958	4	D	-21		0
1560133_at	-55.5	66.4671	4	D	-20.5		0
227331_at	-45.5	54.491	4	D	-20.5		0
223028_s_at	-45	53.8922	4	D	-20.5		0
222056_s_at	-42.5	50.8982	4	D	-20.5		0
238135_at	-50.5	60.479	4	D	-20		0
202946_s_at	-47.5	56.8862	4	D	-20		0
232508_at	-46.5	55.6886	4	D	-20		0
231939_s_at	-46	55.0898	4	D	-20		0
224427_s_at	-45.5	54.491	4	D	-20		0
1566142_at	-45	53.8922	4	D	-20		0
219008_at	-44	52.6946	4	D	-20		0
243553_x_at	-43.5	52.0958	4	D	-20		0
1566040_at	-51.5	61.6766	4	D	-19.5		0
219961_s_at	-49	58.6826	4	D	-19.5		0
231630_at	-44.5	53.2934	4	D	-19.5		0
1554534_at	40	55.5556	4	I	-19.5		0
217016_x_at	-50.5	60.479	4	D	-19		0
1565732_at	-47.5	56.8862	4	D	-19		0
64438_at	-46	55.0898	4	D	-19		0
232788_at	-45	53.8922	4	D	-19		0
1568872_at	-43	51.497	4	D	-19		0
220647_s_at	-43	51.497	4	D	-19		0
225862_at	-56	67.0659	4	D	-18.5		0
230776_at	-54	64.6707	4	D	-18.5		0
1563320_at	-49.5	59.2814	4	D	-18.5		0
244520_at	-48.5	58.0838	4	D	-18.5		0
234485_at	-46.5	55.6886	4	D	-18.5		0
230503_at	-45	53.8922	4	D	-18.5		0
222306_at	-44.5	53.2934	4	D	-18.5		0
222045_s_at	37	51.3889	4	I	-18.5		0
211775_x_at	55.5	77.0833	4	I	-18.5		0
242319_at	-56.5	67.6647	4	D	-18		0
215058_at	-54	64.6707	4	D	-18		0
223613_at	-47	56.2874	4	D	-18		0
224363_at	-43.5	52.0958	4	D	-18		0
236580_at	-49.5	59.2814	4	D	-17.5		0
215208_x_at	-49	58.6826	4	D	-17.5		0
205092_x_at	-44	52.6946	4	D	-17.5		0
233288_at	-43	51.497	4	D	-17.5		0
1558474_at	-42	50.2994	4	D	-17.5		0
229957_at	-56	67.0659	4	D	-17		0
1556436_at	-51.5	61.6766	4	D	-17		0
1565701_at	-48	57.485	4	D	-17		0
217560_at	-48	57.485	4	D	-17		0
224180_x_at	-45	53.8922	4	D	-17		0
205420_at	-44.5	53.2934	4	D	-17		0
232695_at	-42.5	50.8982	4	D	-17		0
243997_x_at	-65	77.8443	4	D	-16.5		0
242477_at	-55	65.8683	4	D	-16.5		0
243554_at	-53.5	64.0719	4	D	-16.5		0
1561599_at	-50.5	60.479	4	D	-16.5		0
242529_x_at	-49.5	59.2814	4	D	-16.5		0
217027_x_at	-49	58.6826	4	D	-16.5		0
1560199_x_at	-47.5	56.8862	4	D	-16.5		0
236353_at	-45.5	54.491	4	D	-16.5		0
223818_s_at	-45	53.8922	4	D	-16.5		0
244228_at	-43.5	52.0958	4	D	-16.5		0
242801_at	-42.5	50.8982	4	D	-16.5		0
1553066_at	49.5	68.75	4	I	-16.5		0
240743_at	-42.5	50.8982	4	D	-16		0
241217_x_at	36	50	4	I	-16		0
218129_s_at	36.5	50.6944	4	I	-16		0
239992_at	40	55.5556	4	I	-16		0
242404_at	-53.5	64.0719	4	D	-15.5		0
202672_s_at	-46	55.0898	4	D	-15.5		0
236220_at	-46	55.0898	4	D	-15.5		0
239449_at	-43	51.497	4	D	-15.5		0
1553608_a_at	37.5	52.0833	4	I	-15.5		0
234243_at	-47	56.2874	4	D	-15		0
240773_at	-44	52.6946	4	D	-15		0
241843_at	-55	65.8683	4	D	-14.5		0
231790_at	-46.5	55.6886	4	D	-14.5		0
218483_s_at	-44.5	53.2934	4	D	-14.5		0
1559347_at	-43.5	52.0958	4	D	-14.5		0
227060_at	-43	51.497	4	D	-14.5		0
207470_at	-42.5	50.8982	4	D	-14.5		0
240456_at	-54.5	65.2695	4	D	-14		0
229718_at	-48.5	58.0838	4	D	-14		0
1565786_x_at	-44.5	53.2934	4	D	-14		0
242064_at	-42	50.2994	4	D	-14		0
224966_s_at	-57.5	68.8623	4	D	-13.5		0
232978_at	-45.5	54.491	4	D	-13.5		0
1559401_a_at	-42.5	50.8982	4	D	-13.5		0
235436_at	-51	61.0778	4	D	-13		0
1568802_at	-49	58.6826	4	D	-13		0
1561017_at	-44.5	53.2934	4	D	-13		0
235407_at	-44.5	53.2934	4	D	-13		0
201115_at	-46.5	55.6886	4	D	-12.5		0
204330_s_at	-44	52.6946	4	D	-12.5		0
204728_s_at	-44	52.6946	4	D	-12.5		0
218914_at	-43.5	52.0958	4	D	-12.5		0
229400_at	36.5	50.6944	4	I	-12.5		0
232860_x_at	38.5	53.4722	4	I	-12.5		0
1558599_at	45	62.5	4	I	-12.5		0
241804_at	-52.5	62.8743	4	D	-12		0
206776_x_at	-44.5	53.2934	4	D	-12		0
234341_x_at	-44.5	53.2934	4	D	-12		0
219048_at	-43.5	52.0958	4	D	-12		0
220041_at	54.5	75.6944	4	I	-12		0
1556763_at	-59	70.6587	4	D	-11.5		0
1566966_at	-54.5	65.2695	4	D	-11.5		0
244239_at	-44.5	53.2934	4	D	-11.5		0
217019_at	-48.5	58.0838	4	D	-11		0
202598_at	-47.5	56.8862	4	D	-11		0
240622_at	-45.5	54.491	4	D	-11		0
234091_at	-44.5	53.2934	4	D	-11		0
1554020_at	-42.5	50.8982	4	D	-11		0
205367_at	-42.5	50.8982	4	D	-11		0
225825_at	-42.5	50.8982	4	D	-11		0
230877_at	41	56.9444	4	I	-11		0
210252_s_at	-57.5	68.8623	4	D	-10.5		0
208159_x_at	-48	57.485	4	D	-10.5		0
243559_at	-47	56.2874	4	D	-10.5		0
1555474_at	-44.5	53.2934	4	D	-10.5		0
206374_at	-61.5	73.6527	4	D	-10		0
1557236_at	-48.5	58.0838	4	D	-10		0
224486_s_at	-45.5	54.491	4	D	-10		0
210970_s_at	-43.5	52.0958	4	D	-10		0
215099_s_at	-43	51.497	4	D	-10		0
216207_x_at	-44.5	53.2934	4	D	-9.5		0
237891_at	-44.5	53.2934	4	D	-9.5		0
219486_at	-42.5	50.8982	4	D	-9.5		0
217678_at	-42	50.2994	4	D	-9.5		0
1565806_at	41	56.9444	4	I	-9.5		0
233705_at	-60	71.8563	4	D	-9		0
1556982_at	-56.5	67.6647	4	D	-9		0
235577_at	-52.5	62.8743	4	D	-9		0
229913_at	-52	62.2754	4	D	-9		0
1557400_at	-43	51.497	4	D	-9		0
207764_s_at	-55.5	66.4671	4	D	-8.5		0
224932_at	-53	63.4731	4	D	-8.5		0
218996_at	-49	58.6826	4	D	-8.5		0
235531_at	-49	58.6826	4	D	-8.5		0
215303_at	-45	53.8922	4	D	-8.5		0
223696_at	-44.5	53.2934	4	D	-8.5		0
236982_at	-42	50.2994	4	D	-8.5		0
234402_at	38.5	53.4722	4	I	-8.5		0
221307_at	52	72.2222	4	I	-8.5		0
231952_at	-54	64.6707	4	D	-8		0
239664_at	-52	62.2754	4	D	-8		0
210350_x_at	-51.5	61.6766	4	D	-8		0
234752_x_at	-46	55.0898	4	D	-8		0
240997_at	-42	50.2994	4	D	-8		0
1569676_at	-48	57.485	4	D	-7.5		0
1569289_at	-43	51.497	4	D	-7.5		0
244497_at	-42	50.2994	4	D	-7.5		0
243097_x_at	52.5	72.9167	4	I	-7.5		0
1558706_a_at	-61.5	73.6527	4	D	-7		0
221942_s_at	-45.5	54.491	4	D	-7		0
228717_at	-45.5	54.491	4	D	-7		0
206580_s_at	-45	53.8922	4	D	-7		0
240548_at	37.5	52.0833	4	I	-7		0
236990_at	40	55.5556	4	I	-7		0
243661_at	-61	73.0539	4	D	-6.5		0
222876_s_at	-52.5	62.8743	4	D	-6.5		0
217944_at	-52	62.2754	4	D	-6.5		0
202366_at	-49	58.6826	4	D	-6.5		0
218788_s_at	-48.5	58.0838	4	D	-6.5		0
1569601_at	-45.5	54.491	4	D	-6.5		0
203520_s_at	-45	53.8922	4	D	-6.5		0
238895_at	-42.5	50.8982	4	D	-6.5		0
216699_s_at	41.5	57.6389	4	I	-6.5		0
203084_at	-45.5	54.491	4	D	-6		0
228713_s_at	-44.5	53.2934	4	D	-6		0
242995_at	47.5	65.9722	4	I	-6		0
239422_at	-47	56.2874	4	D	-5.5		0
1569039_s_at	-45	53.8922	4	D	-5.5		0
236751_at	-42	50.2994	4	D	-5.5		0
207046_at	-51.5	61.6766	4	D	-5		0
214148_at	-50.5	60.479	4	D	-5		0
219978_s_at	-49	58.6826	4	D	-5		0
1556432_at	-43.5	52.0958	4	D	-5		0
235658_at	38.5	53.4722	4	I	-5		0
1563379_at	48.5	67.3611	4	I	-5		0
240627_x_at	-49	58.6826	4	D	-4.5		0
222425_s_at	-45	53.8922	4	D	-4.5		0
225203_at	-52.5	62.8743	4	D	-4		0
224336_s_at	-51.5	61.6766	4	D	-4		0
238137_at	-49.5	59.2814	4	D	-4		0
237264_at	-48.5	58.0838	4	D	-4		0
223274_at	-48	57.485	4	D	-4		0
230768_at	-44.5	53.2934	4	D	-4		0
212392_s_at	-43	51.497	4	D	-4		0
1557763_at	46	63.8889	4	I	-4		0
215903_s_at	-47.5	56.8862	4	D	-3.5		0
1553940_a_at	-42	50.2994	4	D	-3.5		0
215016_x_at	40	55.5556	4	I	-3.5		0
232117_at	40	55.5556	4	I	-3.5		0
1569448_at	-59	70.6587	4	D	-3		0
220115_s_at	-55.5	66.4671	4	D	-3		0
1568981_at	-42.5	50.8982	4	D	-3		0
227213_at	36	50	4	I	-3		0
238577_s_at	47.5	65.9722	4	I	-3		0
223173_at	-66	79.0419	4	D	-2.5		0
1553280_at	-56	67.0659	4	D	-2.5		0
203065_s_at	-47.5	56.8862	4	D	-2.5		0
205116_at	-59	70.6587	4	D	-2		0
216227_at	-53	63.4731	4	D	-2		0
235520_at	-51.5	61.6766	4	D	-2		0
210704_at	-49	58.6826	4	D	-2		0
215908_at	-46.5	55.6886	4	D	-2		0
236897_at	-45	53.8922	4	D	-2		0
208534_s_at	-44	52.6946	4	D	-2		0
232140_at	-43	51.497	4	D	-2		0
225554_s_at	-42.5	50.8982	4	D	-2		0
211572_s_at	-61.5	73.6527	4	D	-1.5		0
205336_at	-48.5	58.0838	4	D	-1.5		0
229752_at	-44.5	53.2934	4	D	-1.5		0
211687_x_at	-42	50.2994	4	D	-1.5		0
244101_at	38	52.7778	4	I	-1.5		0
223724_s_at	-44	52.6946	4	D	-1		0
213133_s_at	36	50	4	I	-1		0
1562244_at	37.5	52.0833	4	I	-1		0
231919_at	39.5	54.8611	4	I	-1		0
239431_at	-64	76.6467	4	D	-0.5		0
1555235_s_at	-46	55.0898	4	D	-0.5		0
241558_at	-44.5	53.2934	4	D	-0.5		0
209410_s_at	38	52.7778	4	I	-0.5		0
227380_x_at	43.5	60.4167	4	I	-0.5		0
220671_at	-58	69.4611	4	D	0		0
1564164_at	-43	51.497	4	D	0		0
240552_at	-43	51.497	4	D	0		0
203495_at	-42.5	50.8982	4	D	0		0
238596_at	-48.5	58.0838	4	D	0.5		0
243538_at	-47	56.2874	4	D	0.5		0
1558888_x_at	-45.5	54.491	4	D	0.5		0
214635_at	-44	52.6946	4	D	0.5		0
210007_s_at	38	52.7778	4	I	0.5		0
202908_at	51	70.8333	4	I	0.5		0
227307_at	-51	61.0778	4	D	1		0
230150_at	-51	61.0778	4	D	1		0
1552579_a_at	-43.5	52.0958	4	D	1		0
205322_s_at	-53.5	64.0719	4	D	1.5		0
1562497_at	36	50	4	I	1.5		0
225930_at	36	50	4	I	1.5		0
206966_s_at	-61.5	73.6527	4	D	2		0
230312_at	-42.5	50.8982	4	D	2		0
1555141_a_at	41.5	57.6389	4	I	2		0
224369_s_at	-57	68.2635	4	D	2.5		0
1554508_at	49	68.0556	4	I	2.5		0
1556492_a_at	-46.5	55.6886	4	D	3		0
1568126_at	-44	52.6946	4	D	3		0
229886_at	43.5	60.4167	4	I	3.5		0
240354_at	54	75	4	I	3.5		0
1563772_a_at	-53.5	64.0719	4	D	4		0
211909_x_at	39	54.1667	4	I	4		0
220117_at	-49	58.6826	4	D	4.5		0
241380_at	-44.5	53.2934	4	D	4.5		0
221107_at	-44	52.6946	4	D	4.5		0
1561596_at	37.5	52.0833	4	I	4.5		0
222351_at	-48	57.485	4	D	5		0
235405_at	-47	56.2874	4	D	5		0
215902_at	-44.5	53.2934	4	D	5		0
242370_at	-44	52.6946	4	D	5		0
232901_at	-43.5	52.0958	4	D	5		0
215286_s_at	-42.5	50.8982	4	D	5		0
228107_at	-42.5	50.8982	4	D	5		0
211605_s_at	-58.5	70.0599	4	D	5.5		0
244182_at	-51.5	61.6766	4	D	5.5		0
240254_at	-44.5	53.2934	4	D	5.5		0
228171_s_at	-43.5	52.0958	4	D	5.5		0
230699_at	-46	55.0898	4	D	6		0
1565974_at	-44	52.6946	4	D	6		0
1557719_at	-43	51.497	4	D	6		0
220534_at	37	51.3889	4	I	6		0
214844_s_at	-57.5	68.8623	4	D	6.5		0
242190_at	-57	68.2635	4	D	6.5		0
215828_at	-43.5	52.0958	4	D	6.5		0
1565614_at	38.5	53.4722	4	I	6.5		0
236584_at	-42	50.2994	4	D	7		0
244678_at	38.5	53.4722	4	I	7		0
238981_at	47	65.2778	4	I	7		0
217203_at	-56	67.0659	4	D	7.5		0
221286_s_at	-48.5	58.0838	4	D	7.5		0
239003_at	-48	57.485	4	D	7.5		0
230281_at	-47	56.2874	4	D	7.5		0
226699_at	-45	53.8922	4	D	7.5		0
238473_at	-44	52.6946	4	D	7.5		0
230172_at	-42.5	50.8982	4	D	7.5		0
1559806_at	40	55.5556	4	I	7.5		0
210124_x_at	-59	70.6587	4	D	8		0
1556413_a_at	-53.5	64.0719	4	D	8		0
214987_at	-44.5	53.2934	4	D	8		0
236129_at	-43.5	52.0958	4	D	8		0
1561915_at	40	55.5556	4	I	8		0
234996_at	40	55.5556	4	I	8		0
1562305_x_at	42	58.3333	4	I	8		0
208037_s_at	56.5	78.4722	4	I	8		0
216871_at	-63	75.4491	4	D	8.5		0
1555514_a_at	-59.5	71.2575	4	D	8.5		0
244162_at	-42.5	50.8982	4	D	8.5		0
1563800_at	37.5	52.0833	4	I	8.5		0
1556606_at	47.5	65.9722	4	I	8.5		0
218489_s_at	-47.5	56.8862	4	D	9		0
210440_s_at	-47	56.2874	4	D	9		0
1569408_at	-43.5	52.0958	4	D	9		0
222968_at	-43.5	52.0958	4	D	9		0
222149_x_at	39	54.1667	4	I	9		0
207993_s_at	40	55.5556	4	I	9		0
239582_at	43	59.7222	4	I	9		0
1569520_at	45.5	63.1944	4	I	9		0
237919_at	-52.5	62.8743	4	D	9.5		0
204738_s_at	-51.5	61.6766	4	D	9.5		0
205160_at	-45	53.8922	4	D	9.5		0
215670_s_at	-42	50.2994	4	D	9.5		0
234850_at	37	51.3889	4	I	9.5		0
212012_at	38.5	53.4722	4	I	9.5		0
205339_at	44.5	61.8056	4	I	9.5		0
229559_at	-56.5	67.6647	4	D	10		0
218121_at	-54	64.6707	4	D	10		0
236980_at	-44.5	53.2934	4	D	10		0
208232_x_at	-43	51.497	4	D	10		0
238235_at	47	65.2778	4	I	10		0
1570290_at	49	68.0556	4	I	10		0
218115_at	42	58.3333	4	I	10.5		0
217253_at	51.5	71.5278	4	I	10.5		0
220906_at	53	73.6111	4	I	10.5		0
242333_at	36	50	4	I	11		0
1559510_at	43.5	60.4167	4	I	11		0
56748_at	57	79.1667	4	I	11		0
224172_at	-52.5	62.8743	4	D	11.5		0
239687_at	-54.5	65.2695	4	D	12		0
244610_x_at	-58.5	70.0599	4	D	12.5		0
235154_at	-51	61.0778	4	D	12.5		0
244843_x_at	-45	53.8922	4	D	12.5		0
234936_s_at	42	58.3333	4	I	12.5		0
210787_s_at	43.5	60.4167	4	I	12.5		0
241778_at	-52.5	62.8743	4	D	13		0
229693_at	-45	53.8922	4	D	13		0
232777_s_at	-42	50.2994	4	D	13		0
221467_at	41.5	57.6389	4	I	13		0
239373_at	-57.5	68.8623	4	D	13.5		0
1565877_at	-53.5	64.0719	4	D	13.5		0
1569140_at	-45.5	54.491	4	D	13.5		0
214821_at	-52	62.2754	4	D	14		0
204401_at	-48.5	58.0838	4	D	14		0
216212_s_at	-45.5	54.491	4	D	14		0
1560493_a_at	36	50	4	I	14		0
206533_at	41.5	57.6389	4	I	14		0
206378_at	43	59.7222	4	I	14		0
1557192_at	-42.5	50.8982	4	D	15		0
235840_at	-42	50.2994	4	D	15		0
244637_at	-42	50.2994	4	D	15		0
212233_at	36	50	4	I	15		0
204653_at	38	52.7778	4	I	15		0
210720_s_at	-44.5	53.2934	4	D	15.5		0
227853_at	55.5	77.0833	4	I	15.5		0
214745_at	39.5	54.8611	4	I	16		0
1564028_s_at	-49.5	59.2814	4	D	16.5		0
211851_x_at	-45	53.8922	4	D	16.5		0
240757_at	-42.5	50.8982	4	D	16.5		0
243146_at	50.5	70.1389	4	I	16.5		0
239452_at	54.5	75.6944	4	I	16.5		0
224431_s_at	-49	58.6826	4	D	17		0
1561367_a_at	-46	55.0898	4	D	17		0
230046_at	-43.5	52.0958	4	D	17		0
234560_at	-46.5	55.6886	4	D	17.5		0
236233_at	42.5	59.0278	4	I	17.5		0
226690_at	47	65.2778	4	I	18		0
217206_at	49.5	68.75	4	I	18		0
244054_at	-47	56.2874	4	D	18.5		0
217196_s_at	-44	52.6946	4	D	18.5		0
1563975_at	41.5	57.6389	4	I	18.5		0
202350_s_at	-47.5	56.8862	4	D	19		0
232381_s_at	-44.5	53.2934	4	D	19		0
242731_x_at	-44.5	53.2934	4	D	19		0
243059_at	39.5	54.8611	4	I	19		0
239983_at	55.5	77.0833	4	I	19		0
216582_at	39	54.1667	4	I	19.5		0
1559144_x_at	-51	61.0778	4	D	20		0
1570366_x_at	-50	59.8802	4	D	20		0
222166_at	39	54.1667	4	I	20		0
201141_at	-43	51.497	4	D	20.5		0
1566190_at	46.5	64.5833	4	I	20.5		0
228610_at	50	69.4444	4	I	20.5		0
233008_at	-50.5	60.479	4	D	21		0
238075_at	-46.5	55.6886	4	D	21		0
204482_at	-46	55.0898	4	D	21		0
230862_at	-43	51.497	4	D	21		0
1552279_a_at	38	52.7778	4	I	21		0
242681_at	39	54.1667	4	I	21		0
201733_at	50.5	70.1389	4	I	21		0
71933_at	-46	55.0898	4	D	21.5		0
205050_s_at	38.5	53.4722	4	I	21.5		0
202046_s_at	43	59.7222	4	I	21.5		0
207349_s_at	43.5	60.4167	4	I	21.5		0
236261_at	41	56.9444	4	I	22		0
220372_at	46.5	64.5833	4	I	22		0
232857_at	-49	58.6826	4	D	22.5		0
1558686_at	-45.5	54.491	4	D	22.5		0
202972_s_at	-45	53.8922	4	D	22.5		0
236805_at	-42.5	50.8982	4	D	22.5		0
235977_at	39	54.1667	4	I	22.5		0
1567288_at	41.5	57.6389	4	I	22.5		0
205428_s_at	42.5	59.0278	4	I	22.5		0
240709_at	43.5	60.4167	4	I	22.5		0
233325_at	-66.5	79.6407	4	D	23		0
241795_at	-52	62.2754	4	D	23		0
224350_at	-44	52.6946	4	D	23		0
235081_x_at	38	52.7778	4	I	23		0
240571_at	44.5	61.8056	4	I	23		0
1569335_a_at	-48	57.485	4	D	23.5		0
232972_at	-42.5	50.8982	4	D	23.5		0
40359_at	-42	50.2994	4	D	23.5		0
1554410_a_at	-52.5	62.8743	4	D	24		0
204602_at	-53.5	64.0719	4	D	24.5		0
220058_at	-44.5	53.2934	4	D	24.5		0
1568974_at	-45.5	54.491	4	D	25		0
235934_at	-42	50.2994	4	D	25		0
230107_at	45	62.5	4	I	25		0
227720_at	47	65.2778	4	I	25		0
216791_at	47.5	65.9722	4	I	25		0
239504_at	-43	51.497	4	D	25.5		0
242736_at	37.5	52.0833	4	I	25.5		0
206564_at	-43.5	52.0958	4	D	26		0
1560924_at	38	52.7778	4	I	26		0
207820_at	40	55.5556	4	I	26		0
244227_at	43	59.7222	4	I	26		0
234170_at	45.5	63.1944	4	I	26		0
1561144_at	-46.5	55.6886	4	D	26.5		0
227553_at	-44	52.6946	4	D	26.5		0
220048_at	49	68.0556	4	I	26.5		0
222356_at	36	50	4	I	27		0
242056_at	45.5	63.1944	4	I	27		0
206558_at	37	51.3889	4	I	27.5		0
241012_at	39	54.1667	4	I	27.5		0
1556221_a_at	50	69.4444	4	I	27.5		0
227321_at	-62	74.2515	4	D	28		0
1554376_s_at	-44.5	53.2934	4	D	28		0
229791_at	38.5	53.4722	4	I	28		0
236503_at	-47	56.2874	4	D	28.5		0
1555868_at	44.5	61.8056	4	I	28.5		0
1553397_at	36	50	4	I	29		0
228858_at	36.5	50.6944	4	I	29		0
227151_at	45	62.5	4	I	29		0
1559495_at	-65	77.8443	4	D	29.5		0
1557208_at	40	55.5556	4	I	29.5		0
230810_at	40	55.5556	4	I	29.5		0
213548_s_at	42.5	59.0278	4	I	29.5		0
238452_at	42.5	59.0278	4	I	29.5		0
215098_at	49.5	68.75	4	I	29.5		0
220640_at	-47	56.2874	4	D	30		0
211328_x_at	47	65.2778	4	I	30		0
238616_at	53	73.6111	4	I	30		0
205107_s_at	-37	44.3114	2	D	-65.5	78.4431	4	D
239200_at	-29	34.7305	2	D	-64	76.6467	4	D
1562467_at	-30	35.9281	2	D	-63.5	76.0479	4	D
1554339_a_at	-28.5	34.1317	2	D	-63	75.4491	4	D
241812_at	-41.5	49.7006	2	D	-62	74.2515	4	D
238011_at	-28.5	34.1317	2	D	-62	74.2515	4	D
214114_x_at	-38.5	46.1078	2	D	-61.5	73.6527	4	D
1562161_at	-37	44.3114	2	D	-61.5	73.6527	4	D
1558719_s_at	-33	39.521	2	D	-61	73.0539	4	D
241777_x_at	-40	47.9042	2	D	-60.5	72.4551	4	D
230619_at	-30	35.9281	2	D	-60.5	72.4551	4	D
217664_at	-37	44.3114	2	D	-60	71.8563	4	D
208147_s_at	-30.5	36.5269	2	D	-60	71.8563	4	D
227543_at	-38.5	46.1078	2	D	-59	70.6587	4	D
204148_s_at	-31	37.1257	2	D	-58.5	70.0599	4	D
1552716_at	-29	34.7305	2	D	-58.5	70.0599	4	D
226791_at	-28	33.5329	2	D	-58.5	70.0599	4	D
240137_at	-37	44.3114	2	D	-57.5	68.8623	4	D
218609_s_at	-31	37.1257	2	D	-57.5	68.8623	4	D
215645_at	-40.5	48.503	2	D	-57	68.2635	4	D
241438_at	-31	37.1257	2	D	-56.5	67.6647	4	D
209129_at	-33.5	40.1198	2	D	-56	67.0659	4	D
226902_at	-33.5	40.1198	2	D	-56	67.0659	4	D
217790_s_at	-41	49.1018	2	D	-55.5	66.4671	4	D
228055_at	-35	41.9162	2	D	-55	65.8683	4	D
242482_at	-30.5	36.5269	2	D	-55	65.8683	4	D
1557131_at	-33.5	40.1198	2	D	-54.5	65.2695	4	D
226958_s_at	-33.5	40.1198	2	D	-54.5	65.2695	4	D
210081_at	-39	46.7066	2	D	-54	64.6707	4	D
1559598_at	-38	45.509	2	D	-54	64.6707	4	D
1566698_at	-35.5	42.515	2	D	-54	64.6707	4	D
1569345_at	-37	44.3114	2	D	-53.5	64.0719	4	D
215011_at	-34	40.7186	2	D	-53.5	64.0719	4	D
242712_x_at	-32.5	38.9222	2	D	-53.5	64.0719	4	D
1569167_at	-41.5	49.7006	2	D	-53	63.4731	4	D
203709_at	-34.5	41.3174	2	D	-53	63.4731	4	D
227648_at	-38.5	46.1078	2	D	-52.5	62.8743	4	D
233251_at	-36.5	43.7126	2	D	-52.5	62.8743	4	D
216756_at	-35	41.9162	2	D	-52.5	62.8743	4	D
213190_at	-32.5	38.9222	2	D	-52	62.2754	4	D
235255_at	-32	38.3234	2	D	-52	62.2754	4	D
228730_s_at	-30	35.9281	2	D	-52	62.2754	4	D
219566_at	-39	46.7066	2	D	-51	61.0778	4	D
222524_s_at	-40	47.9042	2	D	-50	59.8802	4	D
203919_at	-39	46.7066	2	D	-50	59.8802	4	D
1557551_at	-40.5	48.503	2	D	-49.5	59.2814	4	D
216813_at	-40	47.9042	2	D	-49.5	59.2814	4	D
216860_s_at	-37	44.3114	2	D	-49.5	59.2814	4	D
1565889_at	-35	41.9162	2	D	-49.5	59.2814	4	D
1557457_at	-32.5	38.9222	2	D	-49.5	59.2814	4	D
244447_at	-39	46.7066	2	D	-49	58.6826	4	D
230534_at	-35.5	42.515	2	D	-49	58.6826	4	D
230876_at	-33.5	40.1198	2	D	-49	58.6826	4	D
225680_at	-38.5	46.1078	2	D	-48.5	58.0838	4	D
233427_x_at	-38.5	46.1078	2	D	-48.5	58.0838	4	D
1569392_at	-34.5	41.3174	2	D	-48.5	58.0838	4	D
236474_at	-34.5	41.3174	2	D	-48.5	58.0838	4	D
1556242_a_at	-38	45.509	2	D	-48	57.485	4	D
239892_at	-37	44.3114	2	D	-48	57.485	4	D
207728_at	-34	40.7186	2	D	-48	57.485	4	D
229756_at	-34	40.7186	2	D	-48	57.485	4	D
222336_at	-29	34.7305	2	D	-48	57.485	4	D
230715_at	-37.5	44.9102	2	D	-47	56.2874	4	D
232704_s_at	-30.5	36.5269	2	D	-47	56.2874	4	D
233056_x_at	-30.5	36.5269	2	D	-47	56.2874	4	D
1560026_at	-29	34.7305	2	D	-47	56.2874	4	D
1563129_at	-29	34.7305	2	D	-47	56.2874	4	D
223216_x_at	-32.5	38.9222	2	D	-46.5	55.6886	4	D
210059_s_at	-30	35.9281	2	D	-46.5	55.6886	4	D
216173_at	-40.5	48.503	2	D	-46	55.0898	4	D
1570411_at	-35.5	42.515	2	D	-46	55.0898	4	D
224836_at	-35	41.9162	2	D	-46	55.0898	4	D
223172_s_at	-31.5	37.7246	2	D	-46	55.0898	4	D
218547_at	-30	35.9281	2	D	-45.5	54.491	4	D
50400_at	-39	46.7066	2	D	-45	53.8922	4	D
237561_x_at	-32.5	38.9222	2	D	-45	53.8922	4	D
1569126_at	-31	37.1257	2	D	-45	53.8922	4	D
1569578_at	-30.5	36.5269	2	D	-45	53.8922	4	D
234020_x_at	-28	33.5329	2	D	-45	53.8922	4	D
1553271_at	-41	49.1018	2	D	-44.5	53.2934	4	D
215390_at	-38.5	46.1078	2	D	-44.5	53.2934	4	D
1554670_at	-37.5	44.9102	2	D	-44.5	53.2934	4	D
1554638_at	-36	43.1138	2	D	-44.5	53.2934	4	D
204928_s_at	-35	41.9162	2	D	-44.5	53.2934	4	D
222344_at	-32.5	38.9222	2	D	-44.5	53.2934	4	D
1557744_at	-32	38.3234	2	D	-44.5	53.2934	4	D
218938_at	-32	38.3234	2	D	-44.5	53.2934	4	D
213772_s_at	-31.5	37.7246	2	D	-44.5	53.2934	4	D
222110_at	-31.5	37.7246	2	D	-44.5	53.2934	4	D
221041_s_at	-41	49.1018	2	D	-44	52.6946	4	D
221592_at	-37.5	44.9102	2	D	-44	52.6946	4	D
1556026_at	-36	43.1138	2	D	-44	52.6946	4	D
205238_at	-36	43.1138	2	D	-44	52.6946	4	D
203281_s_at	-35	41.9162	2	D	-44	52.6946	4	D
207156_at	-34	40.7186	2	D	-44	52.6946	4	D
240573_at	-32.5	38.9222	2	D	-44	52.6946	4	D
227211_at	-30.5	36.5269	2	D	-44	52.6946	4	D
203019_x_at	-30	35.9281	2	D	-44	52.6946	4	D
201896_s_at	-29.5	35.3293	2	D	-44	52.6946	4	D
238810_at	-29.5	35.3293	2	D	-44	52.6946	4	D
223312_at	-36.5	43.7126	2	D	-43.5	52.0958	4	D
239193_at	-36.5	43.7126	2	D	-43	51.497	4	D
1558702_at	-32.5	38.9222	2	D	-43	51.497	4	D
232737_s_at	-29.5	35.3293	2	D	-43	51.497	4	D
1558327_at	-28	33.5329	2	D	-43	51.497	4	D
1560926_at	-39	46.7066	2	D	-42.5	50.8982	4	D
208195_at	-38	45.509	2	D	-42.5	50.8982	4	D
236251_at	-37.5	44.9102	2	D	-42.5	50.8982	4	D
217221_x_at	-36.5	43.7126	2	D	-42.5	50.8982	4	D
1558748_at	-34.5	41.3174	2	D	-42.5	50.8982	4	D
227941_at	-32.5	38.9222	2	D	-42.5	50.8982	4	D
204484_at	-31	37.1257	2	D	-42.5	50.8982	4	D
1558458_at	-35.5	42.515	2	D	-42	50.2994	4	D
1557814_a_at	-35	41.9162	2	D	-42	50.2994	4	D
235505_s_at	-33.5	40.1198	2	D	-42	50.2994	4	D
223033_s_at	-33	39.521	2	D	-42	50.2994	4	D
214475_x_at	-31.5	37.7246	2	D	-42	50.2994	4	D
233266_at	34.5	47.9167	2	I	45.5	50.2762	4	I
1561868_at	27	37.5	2	I	46	50.8287	4	I
206010_at	29.5	40.9722	2	I	46	50.8287	4	I
217530_at	24.5	34.0278	2	I	46.5	51.3812	4	I
236865_at	29	40.2778	2	I	47	51.9337	4	I
1554318_at	25.5	35.4167	2	I	47.5	52.4862	4	I
237974_at	26	36.1111	2	I	47.5	52.4862	4	I
236371_s_at	27	37.5	2	I	47.5	52.4862	4	I
1555908_at	28.5	39.5833	2	I	47.5	52.4862	4	I
209011_at	30.5	42.3611	2	I	47.5	52.4862	4	I
234209_at	34.5	47.9167	2	I	47.5	52.4862	4	I
210803_at	35	48.6111	2	I	47.5	52.4862	4	I
203982_s_at	24	33.3333	2	I	48	53.0387	4	I
38918_at	24.5	34.0278	2	I	48.5	53.5912	4	I
1557878_at	27.5	38.1944	2	I	49	54.1436	4	I
1564158_a_at	30	41.6667	2	I	49	54.1436	4	I
224051_at	24.5	34.0278	2	I	49.5	54.6961	4	I
1562641_at	25	34.7222	2	I	50	55.2486	4	I
233511_at	34	47.2222	2	I	51.5	56.9061	4	I
1553923_at	25.5	35.4167	2	I	52	57.4586	4	I
233666_at	26.5	36.8056	2	I	52	57.4586	4	I
219552_at	25	34.7222	2	I	52.5	58.011	4	I
237680_at	32	44.4444	2	I	52.5	58.011	4	I
231325_at	28.5	39.5833	2	I	53	58.5635	4	I
1569294_at	24	33.3333	2	I	54	59.6685	4	I
231259_s_at	29	40.2778	2	I	56	61.8785	4	I
1566700_at	29.5	40.9722	2	I	56.5	62.4309	4	I
244225_x_at	24	33.3333	2	I	58	64.0884	4	I
211697_x_at	34	47.2222	2	I	60	66.2983	4	I
223122_s_at	26.5	36.8056	2	I	60.5	66.8508	4	I
240295_at	26.5	36.8056	2	I	61.5	67.9558	4	I
1553895_at	30.5	42.3611	2	I	61.5	67.9558	4	I
231588_at	33	45.8333	2	I	61.5	67.9558	4	I
1566879_at	25.5	35.4167	2	I	62.5	69.0608	4	I
229097_at	26.5	36.8056	2	I	62.5	69.0608	4	I
206590_x_at	27	37.5	2	I	63	69.6133	4	I
203735_x_at	30.5	42.3611	2	I	63	69.6133	4	I
227602_at	31.5	43.75	2	I	63	69.6133	4	I
221338_at	24	33.3333	2	I	72	79.558	4	I
243350_at	-16.5		0		-66.5	79.6407	4	D
219324_at	-9.5		0		-66.5	79.6407	4	D
1562919_at	-7		0		-66.5	79.6407	4	D
1555571_at	-19		0		-66	79.0419	4	D
213896_x_at	-14.5		0		-66	79.0419	4	D
216110_x_at	0		0		-66	79.0419	4	D
232436_at	0		0		-66	79.0419	4	D
221865_at	2.5		0		-66	79.0419	4	D
213526_s_at	3.5		0		-66	79.0419	4	D
240058_at	-18.5		0		-65.5	78.4431	4	D
219066_at	-9.5		0		-65.5	78.4431	4	D
233866_at	-1.5		0		-65.5	78.4431	4	D
208154_at	-1		0		-65.5	78.4431	4	D
1558185_at	-25.5		0		-65	77.8443	4	D
1562307_at	-13.5		0		-65	77.8443	4	D
215786_at	-8		0		-65	77.8443	4	D
207777_s_at	4		0		-65	77.8443	4	D
237104_at	4		0		-65	77.8443	4	D
203871_at	-20.5		0		-64.5	77.2455	4	D
232483_at	-1		0		-64.5	77.2455	4	D
1560274_at	-22		0		-64	76.6467	4	D
237586_at	-15.5		0		-64	76.6467	4	D
244872_at	-15		0		-64	76.6467	4	D
243537_at	-3		0		-64	76.6467	4	D
220452_x_at	7		0		-64	76.6467	4	D
223974_at	-25		0		-63.5	76.0479	4	D
1554997_a_at	-13.5		0		-63.5	76.0479	4	D
244670_at	-3		0		-63.5	76.0479	4	D
221827_at	3		0		-63.5	76.0479	4	D
1558565_at	-5.5		0		-63	75.4491	4	D
203173_s_at	-4.5		0		-63	75.4491	4	D
214574_x_at	0		0		-63	75.4491	4	D
204718_at	-15.5		0		-62.5	74.8503	4	D
1555202_a_at	-15		0		-62.5	74.8503	4	D
216109_at	-9.5		0		-62.5	74.8503	4	D
226546_at	-9.5		0		-62.5	74.8503	4	D
225969_at	-5		0		-62.5	74.8503	4	D
1557987_at	-3		0		-62.5	74.8503	4	D
233519_at	-1.5		0		-62.5	74.8503	4	D
229574_at	0		0		-62.5	74.8503	4	D
203664_s_at	1		0		-62.5	74.8503	4	D
217659_at	5		0		-62.5	74.8503	4	D
220081_x_at	5.5		0		-62.5	74.8503	4	D
228971_at	14.5		0		-62.5	74.8503	4	D
241065_x_at	-18.5		0		-62	74.2515	4	D
1557571_at	-13		0		-62	74.2515	4	D
1559154_at	-7		0		-62	74.2515	4	D
221978_at	-1		0		-62	74.2515	4	D
210690_at	-0.5		0		-62	74.2515	4	D
217497_at	0		0		-62	74.2515	4	D
232371_at	0		0		-62	74.2515	4	D
222276_at	-21.5		0		-61.5	73.6527	4	D
214097_at	-12.5		0		-61.5	73.6527	4	D
1559691_at	-10		0		-61.5	73.6527	4	D
232205_at	-9		0		-61.5	73.6527	4	D
213300_at	-1		0		-61.5	73.6527	4	D
225637_at	0		0		-61.5	73.6527	4	D
1570061_at	0.5		0		-61.5	73.6527	4	D
210820_x_at	1.5		0		-61.5	73.6527	4	D
215032_at	4		0		-61.5	73.6527	4	D
218920_at	4		0		-61.5	73.6527	4	D
220710_at	15		0		-61.5	73.6527	4	D
242434_at	-24		0		-61	73.0539	4	D
215088_s_at	0		0		-61	73.0539	4	D
224890_s_at	0		0		-61	73.0539	4	D
213489_at	1		0		-61	73.0539	4	D
226190_at	4		0		-61	73.0539	4	D
210679_x_at	5.5		0		-61	73.0539	4	D
214707_x_at	14.5		0		-61	73.0539	4	D
232295_at	-27		0		-60.5	72.4551	4	D
1558938_at	-18		0		-60.5	72.4551	4	D
204155_s_at	-15.5		0		-60.5	72.4551	4	D
219373_at	-9		0		-60.5	72.4551	4	D
1563781_at	-8		0		-60.5	72.4551	4	D
1558426_x_at	0		0		-60.5	72.4551	4	D
32259_at	0		0		-60.5	72.4551	4	D
243158_at	1		0		-60.5	72.4551	4	D
227726_at	4		0		-60.5	72.4551	4	D
213517_at	5		0		-60.5	72.4551	4	D
225143_at	-25		0		-60	71.8563	4	D
239795_at	-25		0		-60	71.8563	4	D
202600_s_at	-21.5		0		-60	71.8563	4	D
218333_at	-6.5		0		-60	71.8563	4	D
229548_at	-4		0		-60	71.8563	4	D
207888_at	-2		0		-60	71.8563	4	D
1556657_at	3		0		-60	71.8563	4	D
AFFX-HUMISGF3A/M97935_MA_at	7.5		0		-60	71.8563	4	D
233121_at	-27.5		0		-59.5	71.2575	4	D
232862_at	-19		0		-59.5	71.2575	4	D
237725_x_at	-16		0		-59.5	71.2575	4	D
203346_s_at	-15		0		-59.5	71.2575	4	D
211250_s_at	-14		0		-59.5	71.2575	4	D
224044_at	-13		0		-59.5	71.2575	4	D
201602_s_at	-11		0		-59.5	71.2575	4	D
207406_at	-4.5		0		-59.5	71.2575	4	D
210790_s_at	-3.5		0		-59.5	71.2575	4	D
243417_at	-2		0		-59.5	71.2575	4	D
202510_s_at	0		0		-59.5	71.2575	4	D
209155_s_at	0		0		-59.5	71.2575	4	D
1558710_at	1.5		0		-59.5	71.2575	4	D
1559096_x_at	2.5		0		-59.5	71.2575	4	D
229860_x_at	4		0		-59.5	71.2575	4	D
225507_at	5		0		-59.5	71.2575	4	D
241299_at	16.5		0		-59.5	71.2575	4	D
1562265_at	-22.5		0		-59	70.6587	4	D
215558_at	-15.5		0		-59	70.6587	4	D
209568_s_at	-15		0		-59	70.6587	4	D
1553387_at	-14		0		-59	70.6587	4	D
233824_at	-6.5		0		-59	70.6587	4	D
211310_at	-4.5		0		-59	70.6587	4	D
225618_at	-4		0		-59	70.6587	4	D
209759_s_at	2.5		0		-59	70.6587	4	D
209448_at	3		0		-59	70.6587	4	D
202671_s_at	5.5		0		-59	70.6587	4	D
241938_at	12.5		0		-59	70.6587	4	D
232665_x_at	15		0		-59	70.6587	4	D
223119_s_at	-19.5		0		-58.5	70.0599	4	D
230997_at	-18.5		0		-58.5	70.0599	4	D
209912_s_at	-14.5		0		-58.5	70.0599	4	D
231770_x_at	-4		0		-58.5	70.0599	4	D
205483_s_at	-2		0		-58.5	70.0599	4	D
232213_at	-0.5		0		-58.5	70.0599	4	D
209124_at	0		0		-58.5	70.0599	4	D
216288_at	0		0		-58.5	70.0599	4	D
219434_at	0		0		-58.5	70.0599	4	D
240383_at	1		0		-58.5	70.0599	4	D
213571_s_at	4		0		-58.5	70.0599	4	D
233473_x_at	4		0		-58.5	70.0599	4	D
204929_s_at	4.5		0		-58.5	70.0599	4	D
223581_at	-26.5		0		-58	69.4611	4	D
1553646_at	-26		0		-58	69.4611	4	D
244078_at	-22		0		-58	69.4611	4	D
233799_at	-21		0		-58	69.4611	4	D
222238_s_at	-14.5		0		-58	69.4611	4	D
1569540_at	-13.5		0		-58	69.4611	4	D
232903_at	-10.5		0		-58	69.4611	4	D
215874_at	-8		0		-58	69.4611	4	D
238987_at	-1.5		0		-58	69.4611	4	D
216306_x_at	0		0		-58	69.4611	4	D
224806_at	0		0		-58	69.4611	4	D
214241_at	5		0		-58	69.4611	4	D
215204_at	5		0		-58	69.4611	4	D
240370_at	-20.5		0		-57.5	68.8623	4	D
218840_s_at	-17		0		-57.5	68.8623	4	D
237625_s_at	-14.5		0		-57.5	68.8623	4	D
219244_s_at	-14		0		-57.5	68.8623	4	D
203598_s_at	-12.5		0		-57.5	68.8623	4	D
1569004_at	-8.5		0		-57.5	68.8623	4	D
1564318_at	-7.5		0		-57.5	68.8623	4	D
239804_at	-5		0		-57.5	68.8623	4	D
210187_at	-4		0		-57.5	68.8623	4	D
239283_at	-4		0		-57.5	68.8623	4	D
232896_at	-20.5		0		-57	68.2635	4	D
221432_s_at	-14		0		-57	68.2635	4	D
215004_s_at	-12.5		0		-57	68.2635	4	D
1559971_at	-12		0		-57	68.2635	4	D
1565546_at	-11		0		-57	68.2635	4	D
201275_at	-10.5		0		-57	68.2635	4	D
240307_at	-10		0		-57	68.2635	4	D
1557145_at	-4		0		-57	68.2635	4	D
233101_at	-2		0		-57	68.2635	4	D
241865_at	0.5		0		-57	68.2635	4	D
242646_at	3		0		-57	68.2635	4	D
220421_at	3.5		0		-57	68.2635	4	D
1560754_at	7		0		-57	68.2635	4	D
203090_at	-17.5		0		-56.5	67.6647	4	D
226168_at	-12.5		0		-56.5	67.6647	4	D
209703_x_at	-7		0		-56.5	67.6647	4	D
1558253_x_at	-6.5		0		-56.5	67.6647	4	D
240240_at	-2		0		-56.5	67.6647	4	D
218543_s_at	-1		0		-56.5	67.6647	4	D
204328_at	0		0		-56.5	67.6647	4	D
216229_x_at	2.5		0		-56.5	67.6647	4	D
219678_x_at	4		0		-56.5	67.6647	4	D
241929_at	4.5		0		-56.5	67.6647	4	D
1556643_at	8		0		-56.5	67.6647	4	D
207740_s_at	19		0		-56.5	67.6647	4	D
235681_at	-25.5		0		-56	67.0659	4	D
232365_at	-22.5		0		-56	67.0659	4	D
238723_at	-17.5		0		-56	67.0659	4	D
244009_at	-12.5		0		-56	67.0659	4	D
215375_x_at	-12		0		-56	67.0659	4	D
203227_s_at	-11		0		-56	67.0659	4	D
202224_at	-8.5		0		-56	67.0659	4	D
1568620_at	-3.5		0		-56	67.0659	4	D
1554948_at	-2.5		0		-56	67.0659	4	D
238231_at	-2		0		-56	67.0659	4	D
201400_at	0		0		-56	67.0659	4	D
210629_x_at	0		0		-56	67.0659	4	D
212168_at	0		0		-56	67.0659	4	D
212873_at	0		0		-56	67.0659	4	D
1559050_at	3		0		-56	67.0659	4	D
204373_s_at	3		0		-56	67.0659	4	D
204786_s_at	4		0		-56	67.0659	4	D
217861_s_at	4		0		-56	67.0659	4	D
210070_s_at	5		0		-56	67.0659	4	D
223097_at	5		0		-56	67.0659	4	D
232130_at	5		0		-56	67.0659	4	D
242364_x_at	5.5		0		-56	67.0659	4	D
212998_x_at	6		0		-56	67.0659	4	D
238922_at	17.5		0		-56	67.0659	4	D
231169_at	-25		0		-55.5	66.4671	4	D
238915_at	-21		0		-55.5	66.4671	4	D
209383_at	-15		0		-55.5	66.4671	4	D
1569354_at	-9.5		0		-55.5	66.4671	4	D
217653_x_at	-8		0		-55.5	66.4671	4	D
226319_s_at	-7.5		0		-55.5	66.4671	4	D
201633_s_at	-5.5		0		-55.5	66.4671	4	D
205300_s_at	-4.5		0		-55.5	66.4671	4	D
240128_at	-4.5		0		-55.5	66.4671	4	D
227969_at	-3.5		0		-55.5	66.4671	4	D
214930_at	-1		0		-55.5	66.4671	4	D
203186_s_at	0		0		-55.5	66.4671	4	D
226466_s_at	0		0		-55.5	66.4671	4	D
228113_at	0		0		-55.5	66.4671	4	D
232097_at	0		0		-55.5	66.4671	4	D
237475_x_at	1		0		-55.5	66.4671	4	D
243801_x_at	1		0		-55.5	66.4671	4	D
209881_s_at	3		0		-55.5	66.4671	4	D
235346_at	3		0		-55.5	66.4671	4	D
205241_at	4		0		-55.5	66.4671	4	D
222347_at	4.5		0		-55.5	66.4671	4	D
239954_at	-27		0		-55	65.8683	4	D
211890_x_at	-21.5		0		-55	65.8683	4	D
235268_at	-18.5		0		-55	65.8683	4	D
232829_at	-11		0		-55	65.8683	4	D
223697_x_at	-9.5		0		-55	65.8683	4	D
223685_s_at	-8		0		-55	65.8683	4	D
213653_at	-5		0		-55	65.8683	4	D
1560490_at	-4		0		-55	65.8683	4	D
213742_at	-2		0		-55	65.8683	4	D
232065_x_at	-2		0		-55	65.8683	4	D
219816_s_at	0		0		-55	65.8683	4	D
239667_at	0		0		-55	65.8683	4	D
236869_at	3.5		0		-55	65.8683	4	D
235366_at	4		0		-55	65.8683	4	D
1557477_at	4.5		0		-55	65.8683	4	D
209048_s_at	5		0		-55	65.8683	4	D
1568865_at	7.5		0		-55	65.8683	4	D
210797_s_at	10.5		0		-55	65.8683	4	D
219519_s_at	-26		0		-54.5	65.2695	4	D
236475_at	-26		0		-54.5	65.2695	4	D
220458_at	-23.5		0		-54.5	65.2695	4	D
242778_at	-21.5		0		-54.5	65.2695	4	D
220091_at	-20.5		0		-54.5	65.2695	4	D
1562255_at	-18.5		0		-54.5	65.2695	4	D
219442_at	-17		0		-54.5	65.2695	4	D
227430_at	-16.5		0		-54.5	65.2695	4	D
210813_s_at	-16		0		-54.5	65.2695	4	D
233167_at	-15		0		-54.5	65.2695	4	D
225609_at	-7.5		0		-54.5	65.2695	4	D
1557252_at	-7		0		-54.5	65.2695	4	D
1558078_at	-5		0		-54.5	65.2695	4	D
211732_x_at	-3.5		0		-54.5	65.2695	4	D
237864_at	-3.5		0		-54.5	65.2695	4	D
223411_at	-3		0		-54.5	65.2695	4	D
222751_at	-1		0		-54.5	65.2695	4	D
1569826_at	0		0		-54.5	65.2695	4	D
212629_s_at	0		0		-54.5	65.2695	4	D
213902_at	4		0		-54.5	65.2695	4	D
230528_s_at	5		0		-54.5	65.2695	4	D
210418_s_at	6.5		0		-54.5	65.2695	4	D
203146_s_at	7		0		-54.5	65.2695	4	D
240971_x_at	8		0		-54.5	65.2695	4	D
214989_x_at	10		0		-54.5	65.2695	4	D
243878_at	-26.5		0		-54	64.6707	4	D
1562238_at	-23.5		0		-54	64.6707	4	D
1556932_at	-20.5		0		-54	64.6707	4	D
1563364_at	-19.5		0		-54	64.6707	4	D
242741_x_at	-18		0		-54	64.6707	4	D
220397_at	-16.5		0		-54	64.6707	4	D
225323_at	-16		0		-54	64.6707	4	D
213269_at	-15.5		0		-54	64.6707	4	D
205686_s_at	-12		0		-54	64.6707	4	D
209622_at	-11.5		0		-54	64.6707	4	D
1569183_a_at	-8.5		0		-54	64.6707	4	D
225668_at	-8.5		0		-54	64.6707	4	D
209110_s_at	-4.5		0		-54	64.6707	4	D
1555675_at	-4		0		-54	64.6707	4	D
201613_s_at	-0.5		0		-54	64.6707	4	D
206061_s_at	-0.5		0		-54	64.6707	4	D
200814_at	0		0		-54	64.6707	4	D
206247_at	0		0		-54	64.6707	4	D
210580_x_at	0		0		-54	64.6707	4	D
211582_x_at	0		0		-54	64.6707	4	D
226519_s_at	0		0		-54	64.6707	4	D
224105_x_at	1.5		0		-54	64.6707	4	D
201232_s_at	4		0		-54	64.6707	4	D
213473_at	4		0		-54	64.6707	4	D
218371_s_at	4		0		-54	64.6707	4	D
234788_x_at	5		0		-54	64.6707	4	D
242125_at	5		0		-54	64.6707	4	D
212841_s_at	6.5		0		-54	64.6707	4	D
212346_s_at	-25		0		-53.5	64.0719	4	D
242027_at	-24		0		-53.5	64.0719	4	D
213505_s_at	-23		0		-53.5	64.0719	4	D
205299_s_at	-17		0		-53.5	64.0719	4	D
1565975_at	-14.5		0		-53.5	64.0719	4	D
236038_at	-13		0		-53.5	64.0719	4	D
215985_at	-11.5		0		-53.5	64.0719	4	D
37424_at	-11		0		-53.5	64.0719	4	D
209231_s_at	-10		0		-53.5	64.0719	4	D
203912_s_at	-9		0		-53.5	64.0719	4	D
209393_s_at	-6		0		-53.5	64.0719	4	D
230086_at	-4		0		-53.5	64.0719	4	D
1555847_a_at	0		0		-53.5	64.0719	4	D
208436_s_at	0.5		0		-53.5	64.0719	4	D
219235_s_at	0.5		0		-53.5	64.0719	4	D
227093_at	0.5		0		-53.5	64.0719	4	D
238341_at	2		0		-53.5	64.0719	4	D
224934_at	4		0		-53.5	64.0719	4	D
35254_at	4		0		-53.5	64.0719	4	D
230050_at	5		0		-53.5	64.0719	4	D
220146_at	6		0		-53.5	64.0719	4	D
238963_at	9.5		0		-53.5	64.0719	4	D
206169_x_at	-23.5		0		-53	63.4731	4	D
236781_at	-21.5		0		-53	63.4731	4	D
236883_at	-16.5		0		-53	63.4731	4	D
226196_s_at	-15		0		-53	63.4731	4	D
205415_s_at	-14		0		-53	63.4731	4	D
1564972_x_at	-13		0		-53	63.4731	4	D
233768_at	-7.5		0		-53	63.4731	4	D
242108_at	-7.5		0		-53	63.4731	4	D
224320_s_at	-6.5		0		-53	63.4731	4	D
1558075_at	-4.5		0		-53	63.4731	4	D
229697_at	-2.5		0		-53	63.4731	4	D
243664_at	-2		0		-53	63.4731	4	D
223599_at	-1.5		0		-53	63.4731	4	D
218419_s_at	-1		0		-53	63.4731	4	D
213573_at	-0.5		0		-53	63.4731	4	D
1557270_at	0		0		-53	63.4731	4	D
203882_at	0		0		-53	63.4731	4	D
205851_at	0		0		-53	63.4731	4	D
215838_at	0		0		-53	63.4731	4	D
218556_at	0		0		-53	63.4731	4	D
224451_x_at	0		0		-53	63.4731	4	D
225210_s_at	0		0		-53	63.4731	4	D
237384_x_at	0		0		-53	63.4731	4	D
34210_at	0		0		-53	63.4731	4	D
1554790_at	0.5		0		-53	63.4731	4	D
229604_at	1		0		-53	63.4731	4	D
215631_s_at	2		0		-53	63.4731	4	D
200676_s_at	3		0		-53	63.4731	4	D
208056_s_at	4		0		-53	63.4731	4	D
228285_at	5		0		-53	63.4731	4	D
220719_at	-27.5		0		-52.5	62.8743	4	D
1559161_at	-25.5		0		-52.5	62.8743	4	D
218783_at	-23.5		0		-52.5	62.8743	4	D
241497_at	-21.5		0		-52.5	62.8743	4	D
1561363_a_at	-19		0		-52.5	62.8743	4	D
1554833_at	-17.5		0		-52.5	62.8743	4	D
209721_s_at	-8.5		0		-52.5	62.8743	4	D
239543_s_at	-8		0		-52.5	62.8743	4	D
200053_at	-6.5		0		-52.5	62.8743	4	D
208442_s_at	-4.5		0		-52.5	62.8743	4	D
213986_s_at	-3		0		-52.5	62.8743	4	D
209082_s_at	-1		0		-52.5	62.8743	4	D
201649_at	0		0		-52.5	62.8743	4	D
201762_s_at	0		0		-52.5	62.8743	4	D
204301_at	0		0		-52.5	62.8743	4	D
208114_s_at	0		0		-52.5	62.8743	4	D
211800_s_at	0		0		-52.5	62.8743	4	D
219183_s_at	0		0		-52.5	62.8743	4	D
1558251_a_at	1		0		-52.5	62.8743	4	D
218187_s_at	1		0		-52.5	62.8743	4	D
229468_at	1.5		0		-52.5	62.8743	4	D
215907_at	2.5		0		-52.5	62.8743	4	D
1558515_at	3		0		-52.5	62.8743	4	D
229673_at	4		0		-52.5	62.8743	4	D
243283_at	4		0		-52.5	62.8743	4	D
1557804_at	4.5		0		-52.5	62.8743	4	D
210528_at	5		0		-52.5	62.8743	4	D
57163_at	5		0		-52.5	62.8743	4	D
219426_at	6.5		0		-52.5	62.8743	4	D
211386_at	11.5		0		-52.5	62.8743	4	D
219658_at	-25.5		0		-52	62.2754	4	D
214185_at	-24		0		-52	62.2754	4	D
201948_at	-20		0		-52	62.2754	4	D
203701_s_at	-19.5		0		-52	62.2754	4	D
216621_at	-19.5		0		-52	62.2754	4	D
240991_at	-19.5		0		-52	62.2754	4	D
1553407_at	-14.5		0		-52	62.2754	4	D
220293_at	-14.5		0		-52	62.2754	4	D
229984_at	-14.5		0		-52	62.2754	4	D
215024_at	-12		0		-52	62.2754	4	D
215212_at	-7.5		0		-52	62.2754	4	D
243581_at	-7.5		0		-52	62.2754	4	D
1556568_a_at	-7		0		-52	62.2754	4	D
232722_at	-5		0		-52	62.2754	4	D
239130_at	-5		0		-52	62.2754	4	D
244185_at	-4.5		0		-52	62.2754	4	D
201545_s_at	-4		0		-52	62.2754	4	D
222790_s_at	-4		0		-52	62.2754	4	D
225461_at	-4		0		-52	62.2754	4	D
211729_x_at	-0.5		0		-52	62.2754	4	D
204258_at	0		0		-52	62.2754	4	D
215633_x_at	0		0		-52	62.2754	4	D
223023_at	0		0		-52	62.2754	4	D
242735_x_at	0		0		-52	62.2754	4	D
204122_at	1		0		-52	62.2754	4	D
228106_at	1.5		0		-52	62.2754	4	D
204214_s_at	2		0		-52	62.2754	4	D
222182_s_at	3		0		-52	62.2754	4	D
232311_at	4		0		-52	62.2754	4	D
1559979_at	5		0		-52	62.2754	4	D
228714_at	5		0		-52	62.2754	4	D
232323_s_at	5		0		-52	62.2754	4	D
1294_at	6		0		-52	62.2754	4	D
1552330_at	6		0		-52	62.2754	4	D
215013_s_at	-27.5		0		-51.5	61.6766	4	D
203201_at	-21		0		-51.5	61.6766	4	D
215892_at	-21		0		-51.5	61.6766	4	D
229296_at	-19.5		0		-51.5	61.6766	4	D
205995_x_at	-15		0		-51.5	61.6766	4	D
52159_at	-14.5		0		-51.5	61.6766	4	D
216263_s_at	-14		0		-51.5	61.6766	4	D
1555225_at	-12.5		0		-51.5	61.6766	4	D
215947_s_at	-6.5		0		-51.5	61.6766	4	D
231552_at	-6.5		0		-51.5	61.6766	4	D
243667_at	-6.5		0		-51.5	61.6766	4	D
242019_at	-5.5		0		-51.5	61.6766	4	D
203247_s_at	-5		0		-51.5	61.6766	4	D
203136_at	-4		0		-51.5	61.6766	4	D
225375_at	-4		0		-51.5	61.6766	4	D
240656_at	-3.5		0		-51.5	61.6766	4	D
222073_at	-3		0		-51.5	61.6766	4	D
230134_s_at	-3		0		-51.5	61.6766	4	D
202869_at	-1.5		0		-51.5	61.6766	4	D
231876_at	-1.5		0		-51.5	61.6766	4	D
1558761_a_at	0		0		-51.5	61.6766	4	D
206593_s_at	0		0		-51.5	61.6766	4	D
217835_x_at	0		0		-51.5	61.6766	4	D
229473_at	0		0		-51.5	61.6766	4	D
232145_at	0		0		-51.5	61.6766	4	D
209630_s_at	0.5		0		-51.5	61.6766	4	D
210242_x_at	0.5		0		-51.5	61.6766	4	D
241728_at	0.5		0		-51.5	61.6766	4	D
1557675_at	1		0		-51.5	61.6766	4	D
1561669_at	1.5		0		-51.5	61.6766	4	D
228420_at	1.5		0		-51.5	61.6766	4	D
226055_at	3		0		-51.5	61.6766	4	D
210347_s_at	3.5		0		-51.5	61.6766	4	D
225152_at	3.5		0		-51.5	61.6766	4	D
224673_at	4.5		0		-51.5	61.6766	4	D
232030_at	5		0		-51.5	61.6766	4	D
238798_at	5.5		0		-51.5	61.6766	4	D
226298_at	6.5		0		-51.5	61.6766	4	D
238722_x_at	12		0		-51.5	61.6766	4	D
218291_at	12.5		0		-51.5	61.6766	4	D
205796_at	14.5		0		-51.5	61.6766	4	D
220974_x_at	-26		0		-51	61.0778	4	D
215623_x_at	-25		0		-51	61.0778	4	D
239062_at	-24		0		-51	61.0778	4	D
208099_x_at	-23.5		0		-51	61.0778	4	D
243092_at	-21.5		0		-51	61.0778	4	D
242927_at	-19		0		-51	61.0778	4	D
203844_at	-11		0		-51	61.0778	4	D
215385_at	-7.5		0		-51	61.0778	4	D
1554292_a_at	-7		0		-51	61.0778	4	D
244286_at	-7		0		-51	61.0778	4	D
203652_at	-6		0		-51	61.0778	4	D
217817_at	-6		0		-51	61.0778	4	D
237062_at	-5		0		-51	61.0778	4	D
1558486_at	-3.5		0		-51	61.0778	4	D
208693_s_at	-3.5		0		-51	61.0778	4	D
220143_x_at	-3.5		0		-51	61.0778	4	D
233425_at	-1.5		0		-51	61.0778	4	D
242377_x_at	-1.5		0		-51	61.0778	4	D
203045_at	0		0		-51	61.0778	4	D
203484_at	0		0		-51	61.0778	4	D
205277_at	0		0		-51	61.0778	4	D
210014_x_at	0		0		-51	61.0778	4	D
241182_at	0		0		-51	61.0778	4	D
226934_at	0.5		0		-51	61.0778	4	D
38241_at	0.5		0		-51	61.0778	4	D
1564236_at	1		0		-51	61.0778	4	D
244197_x_at	1		0		-51	61.0778	4	D
1560156_at	1.5		0		-51	61.0778	4	D
223136_at	1.5		0		-51	61.0778	4	D
204852_s_at	2		0		-51	61.0778	4	D
210210_at	2		0		-51	61.0778	4	D
238807_at	2		0		-51	61.0778	4	D
200868_s_at	3		0		-51	61.0778	4	D
226693_at	3		0		-51	61.0778	4	D
240265_at	3.5		0		-51	61.0778	4	D
203773_x_at	4		0		-51	61.0778	4	D
218463_s_at	4		0		-51	61.0778	4	D
225251_at	4		0		-51	61.0778	4	D
225995_x_at	4		0		-51	61.0778	4	D
235327_x_at	4		0		-51	61.0778	4	D
242922_at	4		0		-51	61.0778	4	D
213892_s_at	4.5		0		-51	61.0778	4	D
225929_s_at	5		0		-51	61.0778	4	D
240233_at	6		0		-51	61.0778	4	D
235391_at	7.5		0		-51	61.0778	4	D
203089_s_at	8		0		-51	61.0778	4	D
204683_at	8.5		0		-51	61.0778	4	D
229061_s_at	-26.5		0		-50.5	60.479	4	D
222565_s_at	-25.5		0		-50.5	60.479	4	D
1560633_a_at	-24		0		-50.5	60.479	4	D
205639_at	-22.5		0		-50.5	60.479	4	D
242448_at	-22.5		0		-50.5	60.479	4	D
237784_at	-17.5		0		-50.5	60.479	4	D
223882_at	-16		0		-50.5	60.479	4	D
232810_at	-13		0		-50.5	60.479	4	D
242695_at	-13		0		-50.5	60.479	4	D
235314_at	-11		0		-50.5	60.479	4	D
1561720_at	-9		0		-50.5	60.479	4	D
1557788_a_at	-8		0		-50.5	60.479	4	D
221021_s_at	-8		0		-50.5	60.479	4	D
241982_at	-8		0		-50.5	60.479	4	D
224977_at	-7.5		0		-50.5	60.479	4	D
234268_at	-5.5		0		-50.5	60.479	4	D
222233_s_at	-5		0		-50.5	60.479	4	D
207735_at	-4		0		-50.5	60.479	4	D
1558842_at	0		0		-50.5	60.479	4	D
221731_x_at	0		0		-50.5	60.479	4	D
210113_s_at	2.5		0		-50.5	60.479	4	D
225403_at	2.5		0		-50.5	60.479	4	D
222912_at	3		0		-50.5	60.479	4	D
1566079_at	4		0		-50.5	60.479	4	D
203317_at	4		0		-50.5	60.479	4	D
222756_s_at	4		0		-50.5	60.479	4	D
214427_at	5		0		-50.5	60.479	4	D
220176_at	5		0		-50.5	60.479	4	D
203656_at	6		0		-50.5	60.479	4	D
1562353_x_at	-23		0		-50	59.8802	4	D
219498_s_at	-20		0		-50	59.8802	4	D
219730_at	-19		0		-50	59.8802	4	D
240262_at	-19		0		-50	59.8802	4	D
1564424_at	-17.5		0		-50	59.8802	4	D
213922_at	-17.5		0		-50	59.8802	4	D
223741_s_at	-15.5		0		-50	59.8802	4	D
206102_at	-14		0		-50	59.8802	4	D
1563166_at	-13.5		0		-50	59.8802	4	D
231843_at	-12.5		0		-50	59.8802	4	D
211841_s_at	-11		0		-50	59.8802	4	D
242490_at	-8.5		0		-50	59.8802	4	D
227805_at	-7.5		0		-50	59.8802	4	D
1560128_x_at	-7		0		-50	59.8802	4	D
209511_at	-5.5		0		-50	59.8802	4	D
243093_at	-4.5		0		-50	59.8802	4	D
1557751_at	-4		0		-50	59.8802	4	D
213587_s_at	-2		0		-50	59.8802	4	D
208872_s_at	-1		0		-50	59.8802	4	D
218773_s_at	-1		0		-50	59.8802	4	D
212263_at	0		0		-50	59.8802	4	D
213735_s_at	0		0		-50	59.8802	4	D
217728_at	0		0		-50	59.8802	4	D
232946_s_at	0		0		-50	59.8802	4	D
224627_at	3		0		-50	59.8802	4	D
217923_at	4		0		-50	59.8802	4	D
223592_s_at	4		0		-50	59.8802	4	D
232266_x_at	4		0		-50	59.8802	4	D
233085_s_at	4.5		0		-50	59.8802	4	D
210379_s_at	8.5		0		-50	59.8802	4	D
239711_at	9		0		-50	59.8802	4	D
239764_at	9		0		-50	59.8802	4	D
216870_x_at	10		0		-50	59.8802	4	D
223081_at	10		0		-50	59.8802	4	D
215093_at	-17		0		-49.5	59.2814	4	D
215201_at	-16		0		-49.5	59.2814	4	D
1561760_s_at	-12		0		-49.5	59.2814	4	D
211138_s_at	-9.5		0		-49.5	59.2814	4	D
1558234_at	-7		0		-49.5	59.2814	4	D
241018_at	-4.5		0		-49.5	59.2814	4	D
223356_s_at	-1		0		-49.5	59.2814	4	D
208438_s_at	0		0		-49.5	59.2814	4	D
226841_at	0		0		-49.5	59.2814	4	D
226763_at	0.5		0		-49.5	59.2814	4	D
227286_at	1		0		-49.5	59.2814	4	D
237052_x_at	1		0		-49.5	59.2814	4	D
203776_at	2		0		-49.5	59.2814	4	D
205297_s_at	2		0		-49.5	59.2814	4	D
1556595_at	2.5		0		-49.5	59.2814	4	D
217503_at	3		0		-49.5	59.2814	4	D
225996_at	3		0		-49.5	59.2814	4	D
230598_at	3		0		-49.5	59.2814	4	D
222199_s_at	4		0		-49.5	59.2814	4	D
228519_x_at	4		0		-49.5	59.2814	4	D
235651_at	5		0		-49.5	59.2814	4	D
223334_at	5.5		0		-49.5	59.2814	4	D
204542_at	6		0		-49.5	59.2814	4	D
217988_at	7.5		0		-49.5	59.2814	4	D
216933_x_at	-24.5		0		-49	58.6826	4	D
1552719_at	-19.5		0		-49	58.6826	4	D
219473_at	-17		0		-49	58.6826	4	D
235694_at	-15.5		0		-49	58.6826	4	D
242241_x_at	-13		0		-49	58.6826	4	D
205134_s_at	-11		0		-49	58.6826	4	D
244753_at	-10.5		0		-49	58.6826	4	D
226869_at	-10		0		-49	58.6826	4	D
228184_at	-9.5		0		-49	58.6826	4	D
210128_s_at	-8		0		-49	58.6826	4	D
225145_at	-6		0		-49	58.6826	4	D
225903_at	-5		0		-49	58.6826	4	D
223265_at	-4.5		0		-49	58.6826	4	D
225702_at	-4.5		0		-49	58.6826	4	D
243754_at	-4.5		0		-49	58.6826	4	D
214130_s_at	-3.5		0		-49	58.6826	4	D
242408_at	-3		0		-49	58.6826	4	D
1561149_at	-2		0		-49	58.6826	4	D
201422_at	-1		0		-49	58.6826	4	D
203615_x_at	-0.5		0		-49	58.6826	4	D
202839_s_at	0		0		-49	58.6826	4	D
234304_s_at	0		0		-49	58.6826	4	D
40420_at	0		0		-49	58.6826	4	D
223912_s_at	1		0		-49	58.6826	4	D
217225_x_at	3		0		-49	58.6826	4	D
227807_at	3		0		-49	58.6826	4	D
235263_at	3		0		-49	58.6826	4	D
219290_x_at	4		0		-49	58.6826	4	D
219038_at	-20.5		0		-48.5	58.0838	4	D
242433_at	-16.5		0		-48.5	58.0838	4	D
236316_at	-16		0		-48.5	58.0838	4	D
215339_at	-14		0		-48.5	58.0838	4	D
219088_s_at	-12.5		0		-48.5	58.0838	4	D
204804_at	-10		0		-48.5	58.0838	4	D
239302_s_at	-9.5		0		-48.5	58.0838	4	D
240205_x_at	-7.5		0		-48.5	58.0838	4	D
213469_at	-6.5		0		-48.5	58.0838	4	D
1561166_a_at	-5		0		-48.5	58.0838	4	D
239049_at	-5		0		-48.5	58.0838	4	D
216766_at	-4.5		0		-48.5	58.0838	4	D
218821_at	-4		0		-48.5	58.0838	4	D
1557737_s_at	-3.5		0		-48.5	58.0838	4	D
204807_at	-3		0		-48.5	58.0838	4	D
231293_at	-2		0		-48.5	58.0838	4	D
205812_s_at	-1		0		-48.5	58.0838	4	D
212532_s_at	-0.5		0		-48.5	58.0838	4	D
213113_s_at	-0.5		0		-48.5	58.0838	4	D
208659_at	0		0		-48.5	58.0838	4	D
210235_s_at	0		0		-48.5	58.0838	4	D
212242_at	0		0		-48.5	58.0838	4	D
225636_at	0		0		-48.5	58.0838	4	D
238352_s_at	0		0		-48.5	58.0838	4	D
219451_at	0.5		0		-48.5	58.0838	4	D
221604_s_at	1		0		-48.5	58.0838	4	D
230337_at	2.5		0		-48.5	58.0838	4	D
202155_s_at	3		0		-48.5	58.0838	4	D
203366_at	3		0		-48.5	58.0838	4	D
216237_s_at	3		0		-48.5	58.0838	4	D
205382_s_at	3.5		0		-48.5	58.0838	4	D
232344_at	4		0		-48.5	58.0838	4	D
233217_at	4.5		0		-48.5	58.0838	4	D
237759_at	4.5		0		-48.5	58.0838	4	D
218155_x_at	6		0		-48.5	58.0838	4	D
238797_at	7		0		-48.5	58.0838	4	D
229094_at	7.5		0		-48.5	58.0838	4	D
228306_at	11		0		-48.5	58.0838	4	D
203713_s_at	21		0		-48.5	58.0838	4	D
222320_at	-26		0		-48	57.485	4	D
215586_at	-24		0		-48	57.485	4	D
218964_at	-20.5		0		-48	57.485	4	D
205248_at	-14		0		-48	57.485	4	D
220085_at	-12.5		0		-48	57.485	4	D
1560082_at	-12		0		-48	57.485	4	D
204423_at	-8		0		-48	57.485	4	D
235646_at	-7		0		-48	57.485	4	D
212100_s_at	-5.5		0		-48	57.485	4	D
243316_x_at	-4.5		0		-48	57.485	4	D
218223_s_at	-3		0		-48	57.485	4	D
233399_x_at	-2		0		-48	57.485	4	D
234574_at	-2		0		-48	57.485	4	D
214196_s_at	-1.5		0		-48	57.485	4	D
221208_s_at	-1.5		0		-48	57.485	4	D
232035_at	-1.5		0		-48	57.485	4	D
219889_at	-1		0		-48	57.485	4	D
231959_at	-0.5		0		-48	57.485	4	D
239277_at	-0.5		0		-48	57.485	4	D
1556035_s_at	0		0		-48	57.485	4	D
1557996_at	0		0		-48	57.485	4	D
202493_x_at	0		0		-48	57.485	4	D
212862_at	0		0		-48	57.485	4	D
217965_s_at	0		0		-48	57.485	4	D
232597_x_at	0		0		-48	57.485	4	D
238256_at	0		0		-48	57.485	4	D
202135_s_at	1		0		-48	57.485	4	D
209411_s_at	1.5		0		-48	57.485	4	D
239404_at	2		0		-48	57.485	4	D
221562_s_at	3.5		0		-48	57.485	4	D
202929_s_at	4		0		-48	57.485	4	D
212840_at	4		0		-48	57.485	4	D
214594_x_at	4		0		-48	57.485	4	D
219375_at	4		0		-48	57.485	4	D
222512_at	4		0		-48	57.485	4	D
223461_at	4		0		-48	57.485	4	D
226073_at	4		0		-48	57.485	4	D
1568870_at	4.5		0		-48	57.485	4	D
209572_s_at	4.5		0		-48	57.485	4	D
218253_s_at	4.5		0		-48	57.485	4	D
242403_at	4.5		0		-48	57.485	4	D
1561654_at	5		0		-48	57.485	4	D
212174_at	7		0		-48	57.485	4	D
231798_at	9.5		0		-48	57.485	4	D
225012_at	14.5		0		-48	57.485	4	D
235920_at	-26		0		-47.5	56.8862	4	D
244189_at	-25.5		0		-47.5	56.8862	4	D
224454_at	-22		0		-47.5	56.8862	4	D
210667_s_at	-21.5		0		-47.5	56.8862	4	D
233931_at	-20		0		-47.5	56.8862	4	D
225067_at	-19.5		0		-47.5	56.8862	4	D
212823_s_at	-16.5		0		-47.5	56.8862	4	D
1554710_at	-16		0		-47.5	56.8862	4	D
236816_at	-14		0		-47.5	56.8862	4	D
241641_at	-13.5		0		-47.5	56.8862	4	D
1557585_at	-11.5		0		-47.5	56.8862	4	D
235071_at	-11.5		0		-47.5	56.8862	4	D
214928_at	-11		0		-47.5	56.8862	4	D
230805_at	-8		0		-47.5	56.8862	4	D
1559128_at	-6		0		-47.5	56.8862	4	D
208646_at	-6		0		-47.5	56.8862	4	D
242197_x_at	-6		0		-47.5	56.8862	4	D
240121_x_at	-5.5		0		-47.5	56.8862	4	D
206296_x_at	-5		0		-47.5	56.8862	4	D
222395_s_at	-5		0		-47.5	56.8862	4	D
204346_s_at	-4		0		-47.5	56.8862	4	D
217780_at	-4		0		-47.5	56.8862	4	D
208686_s_at	-2		0		-47.5	56.8862	4	D
1557081_at	-1		0		-47.5	56.8862	4	D
201641_at	-1		0		-47.5	56.8862	4	D
1566499_at	-0.5		0		-47.5	56.8862	4	D
212059_s_at	-0.5		0		-47.5	56.8862	4	D
219191_s_at	-0.5		0		-47.5	56.8862	4	D
220123_at	-0.5		0		-47.5	56.8862	4	D
202690_s_at	0		0		-47.5	56.8862	4	D
211316_x_at	0		0		-47.5	56.8862	4	D
215600_x_at	0		0		-47.5	56.8862	4	D
232617_at	0		0		-47.5	56.8862	4	D
1555866_a_at	0.5		0		-47.5	56.8862	4	D
243480_at	2.5		0		-47.5	56.8862	4	D
225164_s_at	3		0		-47.5	56.8862	4	D
227792_at	3		0		-47.5	56.8862	4	D
201740_at	3.5		0		-47.5	56.8862	4	D
204698_at	3.5		0		-47.5	56.8862	4	D
218961_s_at	3.5		0		-47.5	56.8862	4	D
221553_at	3.5		0		-47.5	56.8862	4	D
201455_s_at	4		0		-47.5	56.8862	4	D
213031_s_at	4		0		-47.5	56.8862	4	D
217932_at	4		0		-47.5	56.8862	4	D
222548_s_at	5		0		-47.5	56.8862	4	D
74694_s_at	5		0		-47.5	56.8862	4	D
244515_at	6		0		-47.5	56.8862	4	D
1560443_at	7		0		-47.5	56.8862	4	D
231836_at	11.5		0		-47.5	56.8862	4	D
223166_x_at	-26.5		0		-47	56.2874	4	D
239266_at	-25.5		0		-47	56.2874	4	D
1564027_a_at	-21.5		0		-47	56.2874	4	D
48825_at	-19		0		-47	56.2874	4	D
240103_at	-17		0		-47	56.2874	4	D
203467_at	-16		0		-47	56.2874	4	D
204238_s_at	-13.5		0		-47	56.2874	4	D
1570248_at	-13		0		-47	56.2874	4	D
1570415_at	-13		0		-47	56.2874	4	D
204610_s_at	-13		0		-47	56.2874	4	D
218470_at	-11.5		0		-47	56.2874	4	D
231013_at	-8		0		-47	56.2874	4	D
212484_at	-7.5		0		-47	56.2874	4	D
233625_x_at	-7		0		-47	56.2874	4	D
231130_at	-5.5		0		-47	56.2874	4	D
233874_at	-5.5		0		-47	56.2874	4	D
242707_at	-2.5		0		-47	56.2874	4	D
202355_s_at	-1		0		-47	56.2874	4	D
215568_x_at	-1		0		-47	56.2874	4	D
1557646_at	0		0		-47	56.2874	4	D
200804_at	0		0		-47	56.2874	4	D
200840_at	0		0		-47	56.2874	4	D
214405_at	0		0		-47	56.2874	4	D
218809_at	0		0		-47	56.2874	4	D
228248_at	0		0		-47	56.2874	4	D
228794_at	0		0		-47	56.2874	4	D
232215_x_at	0		0		-47	56.2874	4	D
239024_at	0		0		-47	56.2874	4	D
239124_at	0		0		-47	56.2874	4	D
219688_at	0.5		0		-47	56.2874	4	D
241091_at	0.5		0		-47	56.2874	4	D
226640_at	1		0		-47	56.2874	4	D
238602_at	1.5		0		-47	56.2874	4	D
218572_at	2		0		-47	56.2874	4	D
231956_at	2		0		-47	56.2874	4	D
201935_s_at	2.5		0		-47	56.2874	4	D
223526_at	3		0		-47	56.2874	4	D
1552701_a_at	4		0		-47	56.2874	4	D
204164_at	4		0		-47	56.2874	4	D
208835_s_at	4		0		-47	56.2874	4	D
214274_s_at	4		0		-47	56.2874	4	D
218163_at	4		0		-47	56.2874	4	D
224651_at	4		0		-47	56.2874	4	D
238712_at	4		0		-47	56.2874	4	D
239050_s_at	4		0		-47	56.2874	4	D
244425_at	4		0		-47	56.2874	4	D
1554770_x_at	5		0		-47	56.2874	4	D
209446_s_at	5		0		-47	56.2874	4	D
203511_s_at	6		0		-47	56.2874	4	D
226821_at	6		0		-47	56.2874	4	D
214045_at	11		0		-47	56.2874	4	D
237521_x_at	12.5		0		-47	56.2874	4	D
223108_s_at	-27		0		-46.5	55.6886	4	D
207291_at	-25.5		0		-46.5	55.6886	4	D
242797_x_at	-25.5		0		-46.5	55.6886	4	D
226605_at	-24.5		0		-46.5	55.6886	4	D
224868_at	-22.5		0		-46.5	55.6886	4	D
233193_x_at	-20.5		0		-46.5	55.6886	4	D
216973_s_at	-17.5		0		-46.5	55.6886	4	D
222361_at	-17		0		-46.5	55.6886	4	D
223546_x_at	-16		0		-46.5	55.6886	4	D
1556327_a_at	-14		0		-46.5	55.6886	4	D
215378_at	-13.5		0		-46.5	55.6886	4	D
219334_s_at	-13		0		-46.5	55.6886	4	D
225189_s_at	-8.5		0		-46.5	55.6886	4	D
244818_at	-4		0		-46.5	55.6886	4	D
210433_at	-2		0		-46.5	55.6886	4	D
215750_at	-2		0		-46.5	55.6886	4	D
214359_s_at	-1.5		0		-46.5	55.6886	4	D
209341_s_at	0		0		-46.5	55.6886	4	D
226076_s_at	0.5		0		-46.5	55.6886	4	D
213351_s_at	1		0		-46.5	55.6886	4	D
240965_at	1.5		0		-46.5	55.6886	4	D
204048_s_at	2.5		0		-46.5	55.6886	4	D
243431_at	2.5		0		-46.5	55.6886	4	D
213418_at	3		0		-46.5	55.6886	4	D
244010_at	3		0		-46.5	55.6886	4	D
203459_s_at	3.5		0		-46.5	55.6886	4	D
202170_s_at	4		0		-46.5	55.6886	4	D
226074_at	4		0		-46.5	55.6886	4	D
233480_at	5		0		-46.5	55.6886	4	D
243751_at	5		0		-46.5	55.6886	4	D
244826_at	5		0		-46.5	55.6886	4	D
202605_at	5.5		0		-46.5	55.6886	4	D
202282_at	6		0		-46.5	55.6886	4	D
217996_at	6		0		-46.5	55.6886	4	D
211975_at	6.5		0		-46.5	55.6886	4	D
49485_at	7		0		-46.5	55.6886	4	D
231972_at	11		0		-46.5	55.6886	4	D
243832_at	13		0		-46.5	55.6886	4	D
239803_at	-25.5		0		-46	55.0898	4	D
239864_at	-25		0		-46	55.0898	4	D
222492_at	-24.5		0		-46	55.0898	4	D
231502_at	-22		0		-46	55.0898	4	D
1562849_at	-21.5		0		-46	55.0898	4	D
1559848_at	-21		0		-46	55.0898	4	D
223111_x_at	-17.5		0		-46	55.0898	4	D
204571_x_at	-17		0		-46	55.0898	4	D
1553881_at	-11		0		-46	55.0898	4	D
201900_s_at	-9.5		0		-46	55.0898	4	D
201966_at	-9.5		0		-46	55.0898	4	D
204566_at	-9.5		0		-46	55.0898	4	D
220352_x_at	-9		0		-46	55.0898	4	D
232455_x_at	-9		0		-46	55.0898	4	D
225126_at	-7.5		0		-46	55.0898	4	D
214453_s_at	-7		0		-46	55.0898	4	D
207081_s_at	-6.5		0		-46	55.0898	4	D
212744_at	-6		0		-46	55.0898	4	D
1569053_at	-5.5		0		-46	55.0898	4	D
1553978_at	-5		0		-46	55.0898	4	D
206371_at	-5		0		-46	55.0898	4	D
1558034_s_at	-4		0		-46	55.0898	4	D
211137_s_at	-2		0		-46	55.0898	4	D
235783_at	-2		0		-46	55.0898	4	D
212209_at	-1		0		-46	55.0898	4	D
229250_at	-1		0		-46	55.0898	4	D
229206_at	-0.5		0		-46	55.0898	4	D
1553420_at	0		0		-46	55.0898	4	D
212124_at	0		0		-46	55.0898	4	D
223786_at	0		0		-46	55.0898	4	D
235089_at	0		0		-46	55.0898	4	D
243931_at	0		0		-46	55.0898	4	D
202943_s_at	1		0		-46	55.0898	4	D
210598_at	1		0		-46	55.0898	4	D
225980_at	1		0		-46	55.0898	4	D
225338_at	3.5		0		-46	55.0898	4	D
200997_at	4		0		-46	55.0898	4	D
239333_x_at	4.5		0		-46	55.0898	4	D
230961_at	5		0		-46	55.0898	4	D
54632_at	5		0		-46	55.0898	4	D
228217_s_at	5.5		0		-46	55.0898	4	D
223482_at	7		0		-46	55.0898	4	D
226384_at	10		0		-46	55.0898	4	D
217309_s_at	-26		0		-45.5	54.491	4	D
244024_at	-24		0		-45.5	54.491	4	D
1555803_a_at	-23		0		-45.5	54.491	4	D
215118_s_at	-19.5		0		-45.5	54.491	4	D
217994_x_at	-18.5		0		-45.5	54.491	4	D
1564467_at	-18		0		-45.5	54.491	4	D
1570001_at	-16.5		0		-45.5	54.491	4	D
216373_at	-16.5		0		-45.5	54.491	4	D
229712_at	-12.5		0		-45.5	54.491	4	D
1559964_at	-11.5		0		-45.5	54.491	4	D
219446_at	-9		0		-45.5	54.491	4	D
236708_at	-9		0		-45.5	54.491	4	D
232412_at	-7.5		0		-45.5	54.491	4	D
1558882_at	-6		0		-45.5	54.491	4	D
1569041_at	-6		0		-45.5	54.491	4	D
1553020_at	-5.5		0		-45.5	54.491	4	D
227985_at	-5		0		-45.5	54.491	4	D
1569600_at	-4.5		0		-45.5	54.491	4	D
223270_at	-4.5		0		-45.5	54.491	4	D
201715_s_at	-4		0		-45.5	54.491	4	D
241826_x_at	-3.5		0		-45.5	54.491	4	D
1569251_a_at	-3		0		-45.5	54.491	4	D
214224_s_at	-2.5		0		-45.5	54.491	4	D
243908_at	-2		0		-45.5	54.491	4	D
1566623_at	-1		0		-45.5	54.491	4	D
1556778_at	-0.5		0		-45.5	54.491	4	D
214731_at	-0.5		0		-45.5	54.491	4	D
231872_at	-0.5		0		-45.5	54.491	4	D
236192_at	-0.5		0		-45.5	54.491	4	D
1559410_at	0		0		-45.5	54.491	4	D
1566111_at	0		0		-45.5	54.491	4	D
203460_s_at	0		0		-45.5	54.491	4	D
203613_s_at	0		0		-45.5	54.491	4	D
205023_at	0		0		-45.5	54.491	4	D
213588_x_at	0		0		-45.5	54.491	4	D
222430_s_at	0		0		-45.5	54.491	4	D
234981_x_at	0		0		-45.5	54.491	4	D
242309_at	0		0		-45.5	54.491	4	D
212737_at	2.5		0		-45.5	54.491	4	D
201913_s_at	3		0		-45.5	54.491	4	D
37943_at	3		0		-45.5	54.491	4	D
1552703_s_at	4		0		-45.5	54.491	4	D
203364_s_at	4		0		-45.5	54.491	4	D
203396_at	4		0		-45.5	54.491	4	D
209354_at	4		0		-45.5	54.491	4	D
210312_s_at	4		0		-45.5	54.491	4	D
222122_s_at	4		0		-45.5	54.491	4	D
232330_at	4		0		-45.5	54.491	4	D
232520_s_at	4		0		-45.5	54.491	4	D
243969_at	4		0		-45.5	54.491	4	D
53968_at	4		0		-45.5	54.491	4	D
227455_at	4.5		0		-45.5	54.491	4	D
235629_at	4.5		0		-45.5	54.491	4	D
1558922_at	5		0		-45.5	54.491	4	D
233296_x_at	5.5		0		-45.5	54.491	4	D
1565754_x_at	6		0		-45.5	54.491	4	D
201995_at	6.5		0		-45.5	54.491	4	D
241702_at	-27.5		0		-45	53.8922	4	D
1564151_at	-27		0		-45	53.8922	4	D
223544_at	-25		0		-45	53.8922	4	D
230306_at	-25		0		-45	53.8922	4	D
232772_at	-24		0		-45	53.8922	4	D
232957_x_at	-24		0		-45	53.8922	4	D
1569706_at	-20.5		0		-45	53.8922	4	D
220287_at	-20		0		-45	53.8922	4	D
226137_at	-19		0		-45	53.8922	4	D
220134_x_at	-17		0		-45	53.8922	4	D
229664_at	-15		0		-45	53.8922	4	D
223995_at	-14.5		0		-45	53.8922	4	D
210811_s_at	-13		0		-45	53.8922	4	D
1562516_at	-12.5		0		-45	53.8922	4	D
209995_s_at	-12		0		-45	53.8922	4	D
226698_at	-12		0		-45	53.8922	4	D
238464_at	-11.5		0		-45	53.8922	4	D
1559399_s_at	-11		0		-45	53.8922	4	D
221491_x_at	-11		0		-45	53.8922	4	D
234182_at	-11		0		-45	53.8922	4	D
1560177_at	-10.5		0		-45	53.8922	4	D
203342_at	-10.5		0		-45	53.8922	4	D
217671_at	-9.5		0		-45	53.8922	4	D
238068_at	-7.5		0		-45	53.8922	4	D
238913_at	-6		0		-45	53.8922	4	D
206557_at	-5.5		0		-45	53.8922	4	D
239762_at	-5.5		0		-45	53.8922	4	D
1555848_at	-4		0		-45	53.8922	4	D
240787_at	-4		0		-45	53.8922	4	D
235112_at	-3.5		0		-45	53.8922	4	D
214014_at	-2.5		0		-45	53.8922	4	D
225593_at	-2		0		-45	53.8922	4	D
220338_at	-1.5		0		-45	53.8922	4	D
200853_at	-1		0		-45	53.8922	4	D
236524_at	-1		0		-45	53.8922	4	D
1560227_at	0		0		-45	53.8922	4	D
203184_at	0		0		-45	53.8922	4	D
204620_s_at	0		0		-45	53.8922	4	D
204640_s_at	0		0		-45	53.8922	4	D
212993_at	0		0		-45	53.8922	4	D
215766_at	0		0		-45	53.8922	4	D
232077_s_at	0		0		-45	53.8922	4	D
207556_s_at	0.5		0		-45	53.8922	4	D
1562520_at	2		0		-45	53.8922	4	D
244811_at	2		0		-45	53.8922	4	D
200066_at	3		0		-45	53.8922	4	D
206956_at	3		0		-45	53.8922	4	D
214153_at	3		0		-45	53.8922	4	D
205169_at	3.5		0		-45	53.8922	4	D
207224_s_at	3.5		0		-45	53.8922	4	D
208895_s_at	4		0		-45	53.8922	4	D
212268_at	4		0		-45	53.8922	4	D
232329_at	4		0		-45	53.8922	4	D
236557_at	4		0		-45	53.8922	4	D
214739_at	4.5		0		-45	53.8922	4	D
239251_at	4.5		0		-45	53.8922	4	D
242878_at	4.5		0		-45	53.8922	4	D
213848_at	5		0		-45	53.8922	4	D
215281_x_at	5		0		-45	53.8922	4	D
[truncated: 13,022 more rows]

## Sheet: 15021 probesets CFG 
Probesets	Genecards Symbol	Gene Title	APscores	AP Percentile	Final CFG AP	AP Internal Score	AP Change	DEscores	DE Percentile	Final CFG DE	DE Internal Score	DE Change	Chromosome	Chromosome START	Linkage	Linkage score	Gene	External CFG with Linkage	External CFG without linkage	HUBRAIN	Description	HUPER	Description	HUGENEASSOC	Field8	HUGCNV	Field10	NHBRAIN	Field12	NHPER	Query1.Field14	NHGENEASSOC	Field16	NHGCNV	Field18
234548_at	RTCB	---	72	100	6	6	I	25					22	32783562	0		RTCB	0	0	0		0		0		0		0		0		0		0
240274_at	EPB42	---	-83.5	100	6	6	D	15.5					15	43398423	0		EPB42	0	0	0		0		0		0		0		0		0		0
236799_at	METTL14	---	71.5	99.3056	6	6	I	18.5					4	119606523	0		METTL14	0	0	0		0		0		0		0		0		0		0
240659_x_at	MIS18BP1	---	-81.5	97.6048	6	6	D	-66.5	79.6407	4	4	D	14	45672393	0		MIS18BP1	0	0	0		0		0		0		0		0		0		0
216409_at	ACSL6	acyl-CoA synthetase long-chain family member 6	-79.5	95.2096	6	6	D	28.5					5	131142683	0		ACSL6	0	0	0		0		0		0		0		0		0		0
227679_at	HDAC11	histone deacetylase 11	67.5	93.75	6	6	I	21.5					3	13521224	0		HDAC11	0	0	0		0		0		0		0		0		0		0
227475_at	FOXQ1	forkhead box Q1	66.5	92.3611	6	6	I	-11					6	1312675	0		FOXQ1	0	0	0		0		0		0		0		0		0		0
244471_x_at	PANX2	pannexin 2	65.5	90.9722	6	6	I	33.5	37.0166	2	2	I	22	50609160	0		PANX2	0	0	0		0		0		0		0		0		0		0
1556590_s_at		---	-74	88.6228	6	6	D	-4.5										0
1568938_at	LINC01398	long intergenic non-protein coding RNA 1398	62.5	86.8056	6	6	I	52	57.4586	4	4	I	1	46912345	0		LINC01398	0	0	0		0		0		0		0		0		0		0
207236_at	ZNF345	zinc finger protein 345	-72	86.2275	6	6	D	-21.5					19	37341260	0		ZNF345	0	0	0		0		0		0		0		0		0		0
1554367_at	CALHM1	calcium homeostasis modulator 1	61.5	85.4167	8	6	I	-1.5					10	105213144	0	0	CALHM1	2	2	0		0		2	(Cognition, Dementia, Alzheimer's Disease) 0	0		0		0		0		0
239211_at	LOC105371414	keratin-associated protein 5-2-like	61.5	85.4167	6	6	I	25.5							0		LOC105371414	0	0	0		0		0		0		0		0		0		0
229169_at	CFAP70	cilia and flagella associated protein 70	-68.5	82.0359	7	6	D	0					10	75013516	yes	1	CFAP70	1	0	0		0		0		0		0		0		0		0
220711_at		---	-5.5					-83.5	100	6	6	D						0
217193_x_at		---	34	47.2222	2	2	I	89.5	98.895	6	6	I						0
1566916_at	HPYR1	Helicobacter pylori responsive 1 (non-protein coding)	0					88.5	97.7901	7	6	I	8	133572745	yes	1	HPYR1	1	0	0		0		0		0		0		0		0		0
218337_at	FAM160B2	family with sequence similarity 160, member B2	-14					-81	97.006	6	6	D	8	21946670	0		FAM160B2	0	0	0		0		0		0		0		0		0		0
220789_s_at	TBRG4	transforming growth factor beta regulator 4	-41	49.1018	3	2	D	-79.5	95.2096	7	6	D	7	45139699	yes	1	TBRG4	1	0	0		0		0		0		0		0		0		0
1563657_at	PLXND1	plexin D1	18.5					85.5	94.4751	7	6	I	3	129274018	yes	1	PLXND1	1	0	0		0		0		0		0		0		0		0
242400_at	ZFP90	ZFP90 zinc finger protein	0					85.5	94.4751	6	6	I	16	68563993	0		ZFP90	0	0	0		0		0		0		0		0		0		0
243788_at	PHF11	---	-38	45.509	2	2	D	-78	93.4132	6	6	D	13	50069746	0		PHF11	0	0	0		0		0		0		0		0		0		0
217586_x_at	ATXN2	---	4.5					-77.5	92.8144	6	6	D	12	111890018	0		ATXN2	0	0	0		0		0		0		0		0		0		0
205308_at	ZC2HC1A	zinc finger, C2HC-type containing 1A	-15					-77	92.2156	6	6	D	8	79578282	0		ZC2HC1A	0	0	0		0		0		0		0		0		0		0
244776_at		---	0					83	91.7127	6	6	I						0
211581_x_at	LST1	leukocyte specific transcript 1	4					-76.5	91.6168	7	6	D	6	31553901	yes	1	LST1	1	0	0		0		0		0		0		0		0		0
223819_x_at	COMMD5	COMM domain containing 5	5.5					-76.5	91.6168	7	6	D	8	146066427	yes	1	COMMD5	1	0	0		0		0		0		0		0		0		0
1553656_at	TECTB	tectorin beta	0					82	90.6077	6	6	I	10	114043493	0		TECTB	0	0	0		0		0		0		0		0		0		0
215639_at	SH2D3C	SH2 domain containing 3C	-24.5					-75.5	90.4192	6	6	D	9	130500596	0		SH2D3C	0	0	0		0		0		0		0		0		0		0
229510_at	MS4A14	membrane-spanning 4-domains, subfamily A, member 14	-14.5					-75.5	90.4192	6	6	D	11	60146003	0		MS4A14	0	0	0		0		0		0		0		0		0		0
226830_x_at	LINC01578	long intergenic non-protein coding RNA 1578	9.5					81.5	90.0552	6	6	I	15	93425937	0		LINC01578	0	0	0		0		0		0		0		0		0		0
231637_at	LOC100499194	uncharacterized LOC100499194	0					81.5	90.0552	6	6	I	2	114735246	0		LOC100499194	0	0	0		0		0		0		0		0		0		0
241617_x_at		---	-6.5					81.5	90.0552	6	6	I						0
1561923_a_at	SF3B6	splicing factor 3b subunit 6	-4.5					-75	89.8204	6	6	D	2	24290454	0		SF3B6	0	0	0		0		0		0		0		0		0		0
219627_at	ZNF767P	zinc finger family member 767, pseudogene	5					-75	89.8204	6	6	D	7	149244245	0		ZNF767P	0	0	0		0		0		0		0		0		0		0
228620_at	LOC101927027	uncharacterized LOC101927027	-8.5					-75	89.8204	6	6	D			0		LOC101927027	0	0	0		0		0		0		0		0		0		0
228634_s_at	YBX3	Y box binding protein 3	2					81	89.5028	6	6	I	12	10851676	0		YBX3	0	0	0		0		0		0		0		0		0		0
235063_at	SHLD1	chromosome 20 open reading frame 196	-28	33.5329	2	2	D	-74.5	89.2216	6	6	D	20	5731039	0		SHLD1	0	0	0		0		0		0		0		0		0		0
1557581_x_at		---	-9					-74.5	89.2216	6	6	D						0
206835_at	STATH	statherin	6					80.5	88.9503	6	6	I	4	70861647	0		STATH	0	0	0		0		0		0		0		0		0		0
1557512_at		---	-62	74.2515	4	4	D	-74	88.6228	6	6	D						0
201704_at	ENTPD6	ectonucleoside triphosphate diphosphohydrolase 6 (putative)	-27.5					-73.5	88.024	6	6	D	20	25176329	0		ENTPD6	0	0	0		0		0		0		0		0		0		0
1569338_at	LOC101928123	uncharacterized LOC101928123	2					79.5	87.8453	6	6	I	14	73710726	0		LOC101928123	0	0	0		0		0		0		0		0		0		0
216864_at		---	0.5					79.5	87.8453	6	6	I						0
224321_at	TMEFF2	transmembrane protein with EGF-like and two follistatin-like domains 2	0					79.5	87.8453	6	6	I	2	192813769	0		TMEFF2	0	0	0		0		0		0		0		0		0		0
244442_at	HORMAD2	HORMA domain containing 2	31.5	43.75	2	2	I	79	87.2928	6	6	I	22	30476163	0		HORMAD2	0	0	0		0		0		0		0		0		0		0
233869_x_at		---	-44.5	53.2934	4	4	D	-72.5	86.8263	6	6	D						0
1562368_at	CARD11	caspase recruitment domain family, member 11	-41	49.1018	3	2	D	-72.5	86.8263	7	6	D	7	2945709	yes	1	CARD11	1	0	0		0		0		0		0		0		0		0
1557768_at	LOC101928760	uncharacterized LOC101928760	17					78.5	86.7403	6	6	I	4	0	0		LOC101928760	0	0	0		0		0		0		0		0		0		0
242369_x_at		---	-1					-72	86.2275	6	6	D						0
1553720_a_at	AMER2	APC membrane recruitment protein 2	0					77	85.0829	6	6	I	13	25735822	0		AMER2	0	0	0		0		0		0		0		0		0		0
1562505_at		---	-3					-71	85.0299	6	6	D						0
232883_at		---	-9.5					-71	85.0299	6	6	D						0
1568801_at	INTS14	von Willebrand factor A domain containing 9	-34	40.7186	2	2	D	-70.5	84.4311	6	6	D	15	65871091	0		INTS14	0	0	0		0		0		0		0		0		0		0
241609_at	FOXD3	forkhead box D3	0					76	83.9779	7	6	I	1	63788730	yes	1	FOXD3	1	0	0		0		0		0		0		0		0		0
228989_at	TYMSOS	TYMS opposite strand	-2					76	83.9779	6	6	I	18	641320	0		TYMSOS	0	0	0		0		0		0		0		0		0		0
238260_at		---	-3					76	83.9779	6	6	I						0
232485_at	SNX29	sorting nexin 29	-10					-70	83.8323	8	6	D	16	12070594	0		SNX29	2	2	0		0		0		0		2	Cortex (I) (Cognition, Dementia, Alzheimer's Disease) 29259249	0		0		0
214181_x_at	LST1	leukocyte specific transcript 1	0					-70	83.8323	7	6	D	6	31553901	yes	1	LST1	1	0	0		0		0		0		0		0		0		0
201245_s_at	OTUB1	OTU deubiquitinase, ubiquitin aldehyde binding 1	-1					-70	83.8323	6	6	D	11	63753325	0		OTUB1	0	0	0		0		0		0		0		0		0		0
227668_at	TEPSIN	ENTH domain containing 2	-17					-70	83.8323	6	6	D	17	79202077	0		TEPSIN	0	0	0		0		0		0		0		0		0		0
1568849_at	LINC00165	long intergenic non-protein coding RNA 165	32	44.4444	2	2	I	75.5	83.4254	6	6	I	21	0	0		LINC00165	0	0	0		0		0		0		0		0		0		0
216101_at		---	5.5					-69.5	83.2335	6	6	D						0
1570252_at		---	0					75	82.8729	6	6	I						0
237610_at	LOC101929512	uncharacterized LOC101929512	-2					75	82.8729	6	6	I	2	162079296	0		LOC101929512	0	0	0		0		0		0		0		0		0		0
239902_at		---	-31.5	37.7246	2	2	D	-69	82.6347	6	6	D						0
1562391_at	B3GALNT2	beta-1,3-N-acetylgalactosaminyltransferase 2	-16.5					-69	82.6347	6	6	D	1	235610533	0		B3GALNT2	0	0	0		0		0		0		0		0		0		0
1553521_at	DEFB104B	defensin, beta 104A /// defensin, beta 104B	-13					74.5	82.3204	7	6	I	8	7327830	yes	1	DEFB104B	1	0	0		0		0		0		0		0		0		0
1556397_at		---	0					74.5	82.3204	6	6	I						0
1556699_at		---	7.5					74.5	82.3204	6	6	I						0
215103_at	CYP2C18	cytochrome P450, family 2, subfamily C, polypeptide 18	0					74.5	82.3204	6	6	I	10	96443251	0		CYP2C18	0	0	0		0		0		0		0		0		0		0
217515_s_at	CACNA1S	calcium channel, voltage-dependent, L type, alpha 1S subunit	0					74.5	82.3204	6	6	I	1	201008640	0		CACNA1S	0	0	0		0		0		0		0		0		0		0
231481_at	CCNB3	cyclin B3	3					74.5	82.3204	6	6	I		49967364	0		CCNB3	0	0	0		0		0		0		0		0		0		0
209571_at	CIR1	corepressor interacting with RBPJ, 1	6					-68.5	82.0359	6	6	D	2	175212750	0		CIR1	0	0	0		0		0		0		0		0		0		0
242413_at		---	-9					-68.5	82.0359	6	6	D						0
1569637_at	ZNF736	zinc finger protein 736	7					74	81.768	7	6	I	7	63767837	yes	1	ZNF736	1	0	0		0		0		0		0		0		0		0
1562187_at		---	0					74	81.768	6	6	I						0
222252_x_at	UBQLN4	ubiquilin 4	-13.5					-68	81.4371	7	6	D	1	156005092	yes	1	UBQLN4	1	0	0		0		0		0		0		0		0		0
212338_at	MYO1D	myosin ID	3.5					73.5	81.2155	6	6	I	17	30819540	0		MYO1D	0	0	0		0		0		0		0		0		0		0
222358_x_at		---	-41	49.1018	2	2	D	-67.5	80.8383	6	6	D						0
237005_at	EMC3-AS1	EMC3 antisense RNA 1	-15.5					-67.5	80.8383	6	6	D	3	10028577	0		EMC3-AS1	0	0	0		0		0		0		0		0		0		0
240282_at	WDR1	WD repeat domain 1	0					-67.5	80.8383	6	6	D	4	10075963	0		WDR1	0	0	0		0		0		0		0		0		0		0
217799_x_at	UBE2H	ubiquitin conjugating enzyme E2H	30	41.6667	2	2	I	73	80.663	6	6	I	7	129470572	0		UBE2H	0	0	0		0		0		0		0		0		0		0
1554974_at	ACY3	aminoacylase 3	0					73	80.663	6	6	I	11	67410026	0		ACY3	0	0	0		0		0		0		0		0		0		0
230661_at		---	2.5					73	80.663	6	6	I						0
205153_s_at	CD40	CD40 molecule, TNF receptor superfamily member 5	-22					-67	80.2395	6	6	D	20	44746906	0	0	CD40	0	0	0		0		0		0		0		0		0		0
220788_s_at	RNF31	ring finger protein 31	2					-67	80.2395	6	6	D	14	24615892	0		RNF31	0	0	0		0		0		0		0		0		0		0
243561_at		---	5					-67	80.2395	6	6	D						0
215553_x_at	WDR45	---	-81.5	97.6048	10	6	D	-26						48929385	0		WDR45	4	4	4		0		0		0		0		0		0		0
1553411_s_at	SALL3	spalt-like transcription factor 3	-78	93.4132	10	6	D	-1.5					18	76740275	0		SALL3	4	4	4		0		0		0		0		0		0		0
1558365_at	PGK1	phosphoglycerate kinase 1	-72	86.2275	10	6	D	-9.5						77320685	0		PGK1	4	4	4		0		0		0		0		0		0		0
1570342_at	NKTR	natural killer cell triggering receptor	-71	85.0299	10	6	D	-3.5					3	42642106	0		NKTR	4	4	4		0		0		0		0		0		0		0
243008_at	RHEB	Ras homolog enriched in brain	-70.5	84.4311	10	6	D	-53.5	64.0719	8	4	D	7	151163098	0		RHEB	4	4	4		0		0		0		0		0		0		0
210923_at	SLC1A7	solute carrier family 1 (glutamate transporter), member 7	60.5	84.0278	10	6	I	24					1	53552855	0		SLC1A7	4	4	4		0		0		0		0		0		0		0
213813_x_at	FTL	---	4.5					90.5	100	10	6	I	19	49468558	0		FTL	4	4	4	prefrontal cortex (I) (Cognition, Dementia, Alzheimer's Disease) 29541381	0		0		0		0		0		0		0
215850_s_at	NDUFA5	NADH dehydrogenase (ubiquinone) 1 alpha subcomplex, 5	-48	57.485	8	4	D	-81.5	97.6048	10	6	D	7	123177051	0		NDUFA5	4	4	4	Temporal Cortex (D) (Cognition, Dementia, Alzheimer's Disease) 29259249	0		0		0		0		0		0		0
221943_x_at	RPL38	ribosomal protein L38	0					87.5	96.6851	10	6	I	17	72199721	0		RPL38	4	4	4		0		0		0		0		0		0		0
226920_at	CSNK1A1	casein kinase 1, alpha 1	21.5					87	96.1326	10	6	I	5	148871760	0		CSNK1A1	4	4	4		0		0		0		0		0		0		0
1563076_x_at	ZC3HAV1	---	-9.5					-80	95.8084	10	6	D	7	138728266	0		ZC3HAV1	4	4	4		0		0		0		0		0		0		0
209972_s_at	AIMP2	aminoacyl tRNA synthetase complex-interacting multifunctional protein 2	-1.5					84	92.8177	11	6	I	7	6048876	yes	1	AIMP2	5	4	4		0		0		0		0		0		0		0
1554030_at	ARSB	arylsulfatase B	2.5					83	91.7127	12	6	I	5	78073032	0	0	ARSB	6	6	4		0		2	(Cognition, Dementia, Alzheimer's Disease) 0-19668339	0		0		0		0		0
235084_x_at	TRIM38	tripartite motif containing 38	4					-76.5	91.6168	11	6	D	6	25963030	yes	1	TRIM38	5	4	4	Temporal Cortex (I) (Cognition, Dementia, Alzheimer's Disease) 29259249	0		0		0		0		0		0		0
200682_s_at	UBE2L3	ubiquitin conjugating enzyme E2L 3	0					-76	91.018	10	6	D	22	21903736	0		UBE2L3	4	4	4		0		0		0		0		0		0		0
227014_at	ASPHD2	aspartate beta-hydroxylase domain containing 2	4					-73.5	88.024	10	6	D	22	26825239	0		ASPHD2	4	4	4	Temporal Cortex (D) (Cognition, Dementia, Alzheimer's Disease) 29259249	0		0		0		0		0		0		0
233360_at	UBE2I	ubiquitin conjugating enzyme E2I	1.5					-72.5	86.8263	12	6	D	16	1355548	0	0	UBE2I	6	6	4		0		2	(Cognition, Dementia, Alzheimer's Disease) 0-19765634	0		0		0		0		0
203610_s_at	TRIM38	tripartite motif containing 38	4					-71	85.0299	11	6	D	6	25963030	yes	1	TRIM38	5	4	4	Temporal Cortex (I) (Cognition, Dementia, Alzheimer's Disease) 29259249	0		0		0		0		0		0		0
228902_at	NUP214	nucleoporin 214kDa	2.5					-71	85.0299	10	6	D	9	134000948	0		NUP214	4	4	4		0		0		0		0		0		0		0
234751_s_at	NLGN3	neuroligin 3	0					76.5	84.5304	10	6	I		70364681	0		NLGN3	4	4	4		0		0		0		0		0		0		0
207474_at	SNRK	SNF related kinase	-6					-69.5	83.2335	10	6	D	3	43328004	0		SNRK	4	4	4		0		0		0		0		0		0		0
231548_at	FOXO3	forkhead box O3	28	38.8889	6	2	I	74.5	82.3204	10	6	I	6	108881026	0	0	FOXO3	4	4	4		0		0		0		0		0		0		0
200941_at	HSBP1	heat shock factor binding protein 1	4					-68.5	82.0359	10	6	D	16	83841448	0		HSBP1	4	4	4		0		0		0		0		0		0		0
212902_at	SEC24A	SEC24 homolog A, COPII coat complex component	7.5					-68.5	82.0359	10	6	D	5	133984479	0		SEC24A	4	4	4		0		0		0		0		0		0		0
209890_at	TSPAN5	tetraspanin 5	3					74	81.768	10	6	I	4	99391518	0		TSPAN5	4	4	4		0		0		0		0		0		0		0
219382_at	SERTAD3	SERTA domain containing 3	-11					-68	81.4371	11	6	D	19	40946748	yes	1	SERTAD3	5	4	4		0		0		0		0		0		0		0
229824_at	SHC3	SHC (Src homology 2 domain containing) transforming protein 3	-1					73.5	81.2155	11	6	I	9	91620686	yes	1	SHC3	5	4	4		0		0		0		0		0		0		0
203945_at	ARG2	arginase 2	2.5					73.5	81.2155	10	6	I	14	68086515	0		ARG2	4	4	4	Temporal Cortex (D) (Cognition, Dementia, Alzheimer's Disease) 29259249	0		0		0		0		0		0		0
200701_at	NPC2	Niemann-Pick disease, type C2	0					-67.5	80.8383	14	6	D	14	74942895	0	0	NPC2	8	8	4	Temporal Cortex (I) (Cognition, Dementia, Alzheimer's Disease) 29259249	0		2	(Cognition, Dementia, Alzheimer's Disease) 0-17387528	0		2	Cortex (I) (Cognition, Dementia, Alzheimer's Disease) 29259249	0		0		0
1562511_at	LYST	lysosomal trafficking regulator	-16.5					-67.5	80.8383	10	6	D	1	235824341	0		LYST	4	4	4		0		0		0		0		0		0		0
206323_x_at	OPHN1	oligophrenin 1	-0.5					73	80.663	10	6	I		67262186	0		OPHN1	4	4	4		0		0		0		0		0		0		0
1562919_at	FAM45A	family with sequence similarity 45, member A	-7					-66.5	79.6407	4	4	D	10	120863598	0		FAM45A	0	0	0		0		0		0		0		0		0		0
219324_at	NOL12	nucleolar protein 12	-9.5					-66.5	79.6407	4	4	D	22	38077680	0		NOL12	0	0	0		0		0		0		0		0		0		0
243350_at		---	-16.5					-66.5	79.6407	4	4	D						0
221338_at	LY6G6E	lymphocyte antigen 6 complex, locus G6E (pseudogene)	24	33.3333	3	2	I	72	79.558	5	4	I	6	31679548	yes	1	LY6G6E	1	0	0		0		0		0		0		0		0		0
1553511_at	GJD3	gap junction protein delta 3	0					72	79.558	5	4	I	17	38516904	yes	1	GJD3	1	0	0		0		0		0		0		0		0		0
210577_at	CASR	calcium-sensing receptor	0					72	79.558	5	4	I	3	121902530	yes	1	CASR	1	0	0		0		0		0		0		0		0		0
242223_at		---	-26					72	79.558	4	4	I						0
232436_at	ZNF274	zinc finger protein 274	0					-66	79.0419	8	4	D	19	58694396	0		ZNF274	4	4	4		0		0		0		0		0		0		0
213896_x_at	FAM149B1	family with sequence similarity 149, member B1	-14.5					-66	79.0419	5	4	D	10	74927877	yes	1	FAM149B1	1	0	0		0		0		0		0		0		0		0
1555571_at	IMMP2L	inner mitochondrial membrane peptidase subunit 2	-19					-66	79.0419	4	4	D	7	110303110	0		IMMP2L	0	0	0		0		0		0		0		0		0		0
213526_s_at	LIN37	lin-37 DREAM MuvB core complex component	3.5					-66	79.0419	4	4	D	19	36239262	0		LIN37	0	0	0		0		0		0		0		0		0		0
216110_x_at		uncharacterized LOC105373738	0					-66	79.0419	4	4	D						0
221865_at	TMEM268	chromosome 9 open reading frame 91	2.5					-66	79.0419	4	4	D	9	117373486	0		TMEM268	0	0	0		0		0		0		0		0		0		0
201039_s_at	RAD23A	RAD23 homolog A, nucleotide excision repair protein	3.5					71.5	79.0055	5	4	I	19	13056654	yes	1	RAD23A	1	0	0		0		0		0		0		0		0		0
217062_at		---	0					71.5	79.0055	4	4	I						0
229013_at	ZNF280D	uncharacterized LOC145783 /// zinc finger protein 280D	-8.5					71.5	79.0055	4	4	I	15	56922374	0		ZNF280D	0	0	0		0		0		0		0		0		0		0
236719_at	ID2-AS1	ID2 antisense RNA 1 (head to head)	15					71.5	79.0055	4	4	I	2	8806766	0		ID2-AS1	0	0	0		0		0		0		0		0		0		0
244588_at		---	0					71.5	79.0055	4	4	I						0
204230_s_at	SLC17A7	solute carrier family 17 (vesicular glutamate transporter), member 7	-7					71	78.453	8	4	I	19	49932655	0		SLC17A7	4	4	4	Temporal Cortex (D) (Cognition, Dementia, Alzheimer's Disease) 29259249	0		0		0		0		0		0		0
227513_s_at	LRRFIP1	leucine rich repeat (in FLII) interacting protein 1	7.5					71	78.453	8	4	I	2	238536219	0		LRRFIP1	4	4	4		0		0		0		0		0		0		0
1562712_at	LRRC8C	leucine rich repeat containing 8 family, member C	15.5					71	78.453	5	4	I	1	90098631	yes	1	LRRC8C	1	0	0		0		0		0		0		0		0		0
205107_s_at	EFNA4	ephrin-A4	-37	44.3114	3	2	D	-65.5	78.4431	5	4	D	1	155036207	yes	1	EFNA4	1	0	0		0		0		0		0		0		0		0
233866_at	KLHL5	kelch-like family member 5	-1.5					-65.5	78.4431	8	4	D	4	39046451	0		KLHL5	4	4	4	Temporal Cortex (I) (Cognition, Dementia, Alzheimer's Disease) 29259249	0		0		0		0		0		0		0
208154_at		---	-1					-65.5	78.4431	4	4	D						0
219066_at	PPCDC	phosphopantothenoylcysteine decarboxylase	-9.5					-65.5	78.4431	4	4	D	15	75315896	0		PPCDC	0	0	0		0		0		0		0		0		0		0
240058_at	LOC105370201	uncharacterized LOC105370201	-18.5					-65.5	78.4431	4	4	D			0		LOC105370201	0	0	0		0		0		0		0		0		0		0
237257_at	RAB4B	RAB4B, member RAS oncogene family	0					70.5	77.9006	5	4	I	19	41284121	yes	1	RAB4B	1	0	0		0		0		0		0		0		0		0
206605_at	ENDOU	endonuclease, polyU-specific	-4					70.5	77.9006	4	4	I	12	48103517	0		ENDOU	0	0	0		0		0		0		0		0		0		0
210746_s_at	EPB42	erythrocyte membrane protein band 4.2	0					70.5	77.9006	4	4	I	15	43398423	0		EPB42	0	0	0		0		0		0		0		0		0		0
223449_at	SEMA6A	sema domain, transmembrane domain (TM), and cytoplasmic domain, (semaphorin) 6A	6					70.5	77.9006	4	4	I	5	115779251	0		SEMA6A	0	0	0		0		0		0		0		0		0		0
1558185_at	CLLU1	chronic lymphocytic leukemia up-regulated 1 /// uncharacterized LOC100507616	-25.5					-65	77.8443	4	4	D	12	92815307	0		CLLU1	0	0	0		0		0		0		0		0		0		0
1562307_at		---	-13.5					-65	77.8443	4	4	D						0
207777_s_at	SP140	SP140 nuclear body protein	4					-65	77.8443	4	4	D	2	231067826	0		SP140	0	0	0		0		0		0		0		0		0		0
215786_at		---	-8					-65	77.8443	4	4	D						0
237104_at		---	4					-65	77.8443	4	4	D						0
200908_s_at	RPLP2	ribosomal protein, large, P2	-9					70	77.3481	8	4	I	11	809647	0		RPLP2	4	4	4		0		0		0		0		0		0		0
211029_x_at	FGF18	fibroblast growth factor 18	0					70	77.3481	8	4	I	5	170846660	0		FGF18	4	4	4		0		0		0		0		0		0		0
236690_at	RHBDD1	rhomboid domain containing 1	0					70	77.3481	8	4	I	2	227700297	0		RHBDD1	4	4	4	Temporal Cortex (I) (Cognition, Dementia, Alzheimer's Disease) 29259249	0		0		0		0		0		0		0
1560855_at		---	4.5					70	77.3481	4	4	I						0
205742_at	TNNI3	troponin I type 3 (cardiac)	0					70	77.3481	4	4	I	19	55663135	0		TNNI3	0	0	0		0		0		0		0		0		0		0
208039_at		---	3.5					70	77.3481	4	4	I						0
231243_s_at	BHLHE41	basic helix-loop-helix family, member e41	-11					70	77.3481	4	4	I	12	26272959	0		BHLHE41	0	0	0		0		0		0		0		0		0		0
231606_at	CDX2	caudal type homeobox 2	0					70	77.3481	4	4	I	13	28536274	0	0	CDX2	0	0	0		0		0		0		0		0		0		0
232185_at	MROH8	maestro heat-like repeat family member 8	0					70	77.3481	4	4	I	20	35729629	0		MROH8	0	0	0		0		0		0		0		0		0		0
203871_at	SENP3	SUMO1/sentrin/SMT3 specific peptidase 3	-20.5					-64.5	77.2455	8	4	D	17	7465192	0		SENP3	4	4	4		0		0		0		0		0		0		0
232483_at	MED17	mediator complex subunit 17	-1					-64.5	77.2455	8	4	D	11	93517393	0		MED17	4	4	4		0		0		0		0		0		0		0
1566342_at	SOD2	superoxide dismutase 2, mitochondrial	0					69.5	76.7956	6	4	I	6	160090089	0	0	SOD2	2	2	0		0		2	(Cognition, Dementia, Alzheimer's Disease) 0	0		0		0		0		0
1553893_at	CCDC105	coiled-coil domain containing 105	1					69.5	76.7956	5	4	I	19	15121539	yes	1	CCDC105	1	0	0		0		0		0		0		0		0		0
206131_at	CLPS	colipase, pancreatic	-1					69.5	76.7956	5	4	I	6	35762759	yes	1	CLPS	1	0	0		0		0		0		0		0		0		0
234858_at	CNN2P10	---	0					69.5	76.7956	5	4	I	1	166765503	yes	1	CNN2P10	1	0	0		0		0		0		0		0		0		0
1553599_a_at	SYCP3	synaptonemal complex protein 3	20.5					69.5	76.7956	4	4	I	12	102122426	0		SYCP3	0	0	0		0		0		0		0		0		0		0
225423_x_at	MRPL41	mitochondrial ribosomal protein L41	-0.5					69.5	76.7956	4	4	I	9	140445651	0		MRPL41	0	0	0		0		0		0		0		0		0		0
226637_at	UBE2H	ubiquitin conjugating enzyme E2H	-15					69.5	76.7956	4	4	I	7	129470572	0		UBE2H	0	0	0		0		0		0		0		0		0		0
228288_at	RPAIN	RPA interacting protein	-2.5					69.5	76.7956	4	4	I	17	5322961	0		RPAIN	0	0	0		0		0		0		0		0		0		0
234908_s_at	DSCAML1	Down syndrome cell adhesion molecule like 1	1					69.5	76.7956	4	4	I	11	117298489	0		DSCAML1	0	0	0		0		0		0		0		0		0		0
235186_at		family with sequence similarity 231, member D /// uncharacterized LOC388692	-9					69.5	76.7956	4	4	I						0
240938_at	LINC01227	long intergenic non-protein coding RNA 1227	0					69.5	76.7956	4	4	I	16	80600691	0		LINC01227	0	0	0		0		0		0		0		0		0		0
202212_at	PES1	pescadillo ribosomal biogenesis factor 1	-46	55.0898	4	4	D	-64	76.6467	4	4	D	22	30972612	0		PES1	0	0	0		0		0		0		0		0		0		0
239200_at		---	-29	34.7305	2	2	D	-64	76.6467	4	4	D						0
1560274_at	WTAP	Wilms tumor 1 associated protein	-22					-64	76.6467	4	4	D	6	160146617	0		WTAP	0	0	0		0		0		0		0		0		0		0
220452_x_at	CECR7	---	7					-64	76.6467	4	4	D	22	17517460	0		CECR7	0	0	0		0		0		0		0		0		0		0
237586_at		---	-15.5					-64	76.6467	4	4	D						0
243537_at		---	-3					-64	76.6467	4	4	D						0
244872_at	RBBP4	retinoblastoma binding protein 4	-15					-64	76.6467	4	4	D	1	33116743	0		RBBP4	0	0	0		0		0		0		0		0		0		0
239736_at	LINC01214	long intergenic non-protein coding RNA 1214	0					69	76.2431	5	4	I	3	149983199	yes	1	LINC01214	1	0	0		0		0		0		0		0		0		0
1557703_at		membrane associated ring finger 7	2					69	76.2431	4	4	I						0
229996_s_at	PCGF5	polycomb group ring finger 5	7					69	76.2431	4	4	I	10	92979908	0		PCGF5	0	0	0		0		0		0		0		0		0		0
239058_at	FOXC2	forkhead box C2	-2					69	76.2431	4	4	I	16	86600857	0		FOXC2	0	0	0		0		0		0		0		0		0		0
1562467_at		---	-30	35.9281	2	2	D	-63.5	76.0479	4	4	D						0
1554997_a_at	PTGS2	prostaglandin-endoperoxide synthase 2 (prostaglandin G/H synthase and cyclooxygenase)	-13.5					-63.5	76.0479	14	4	D	1	186640923	0	0	PTGS2	10	10	4	hippocampal cornu ammonis 1 (CA1) (I) (Cognition, Dementia, Alzheimer's Disease) 12391607 hippocampus (I) (Cognition, Dementia, Alzheimer's Disease) 15276698	2	Blood mononuclear cell (BMC) (D) (Cognition, Dementia, Alzheimer's Disease) 16979800	2	(Cognition, Dementia, Alzheimer's Disease) 0,16309832	0		2	Cortex (D) (Cognition, Dementia, Alzheimer's Disease) 29259249	0		0		0
221827_at	RBCK1	RanBP-type and C3HC4-type zinc finger containing 1	3					-63.5	76.0479	8	4	D	20	388142	0		RBCK1	4	4	4		0		0		0		0		0		0		0
244670_at	ATP5S	ATP synthase, H+ transporting, mitochondrial Fo complex subunit s (factor B)	-3					-63.5	76.0479	8	4	D	14	50779044	0		ATP5S	4	4	4		0		0		0		0		0		0		0
223974_at	DLGAP1-AS2	DLGAP1 antisense RNA 2	-25					-63.5	76.0479	4	4	D	18	3602998	0		DLGAP1-AS2	0	0	0		0		0		0		0		0		0		0
205883_at	ZBTB16	zinc finger and BTB domain containing 16	2					68.5	75.6906	10	4	I	11	113930315	0		ZBTB16	6	6	4		0		0		0		2	Cortex (I) (Cognition, Dementia, Alzheimer's Disease) 29259249	0		0		0
211475_s_at	BAG1	BCL2-associated athanogene	0.5					68.5	75.6906	8	4	I	9	33247818	0		BAG1	4	4	4		0		0		0		0		0		0		0
216451_at	STK38	serine/threonine kinase 38	4					68.5	75.6906	5	4	I	6	36461669	yes	1	STK38	1	0	0		0		0		0		0		0		0		0
230340_s_at	WASL	Wiskott-Aldrich syndrome-like	-16.5					68.5	75.6906	4	4	I	7	123321989	0		WASL	0	0	0		0		0		0		0		0		0		0
237557_at		---	0					68.5	75.6906	4	4	I						0
1554339_a_at	COG3	component of oligomeric golgi complex 3	-28.5	34.1317	2	2	D	-63	75.4491	4	4	D	13	46039030	0		COG3	0	0	0		0		0		0		0		0		0		0
214574_x_at	LST1	leukocyte specific transcript 1	0					-63	75.4491	5	4	D	6	31553901	yes	1	LST1	1	0	0		0		0		0		0		0		0		0
1558565_at	AKNA	AT-hook transcription factor	-5.5					-63	75.4491	4	4	D	9	117096429	0		AKNA	0	0	0		0		0		0		0		0		0		0
203173_s_at	VPS35L	chromosome 16 open reading frame 62	-4.5					-63	75.4491	4	4	D	16	19566562	0		VPS35L	0	0	0		0		0		0		0		0		0		0
222179_at	CDC5L	cell division cycle 5-like	16.5					68	75.1381	9	4	I	6	44355262	yes	1	CDC5L	5	4	4		0		0		0		0		0		0		0
211519_s_at	KIF2C	kinesin family member 2C	1.5					68	75.1381	8	4	I	1	45205490	0		KIF2C	4	4	4		0		0		0		0		0		0		0
213919_at	DNAJC4	DnaJ (Hsp40) homolog, subfamily C, member 4	-2					68	75.1381	8	4	I	11	63997750	0		DNAJC4	4	4	4		0		0		0		0		0		0		0
219087_at	ASPN	asporin	-0.5					68	75.1381	5	4	I	9	95218487	yes	1	ASPN	1	0	0		0		0		0		0		0		0		0
1555435_at	AFF4	AF4/FMR2 family, member 4	-0.5					68	75.1381	4	4	I	5	132211071	0		AFF4	0	0	0		0		0		0		0		0		0		0
1564449_at	USP2-AS1	uncharacterized LOC105369523 /// USP2 antisense RNA 1 (head to head)	0.5					68	75.1381	4	4	I	11	119252488	0		USP2-AS1	0	0	0		0		0		0		0		0		0		0
204802_at	RRAD	Ras-related associated with diabetes	1.5					68	75.1381	4	4	I	16	66955582	0		RRAD	0	0	0		0		0		0		0		0		0		0
230859_at		---	-9.5					68	75.1381	4	4	I						0
241714_at	ZNF660	---	0					68	75.1381	4	4	I	3	44619715	0		ZNF660	0	0	0		0		0		0		0		0		0		0
220728_at		---	-49	58.6826	4	4	D	-62.5	74.8503	4	4	D						0
220081_x_at	HSD17B7	hydroxysteroid (17-beta) dehydrogenase 7	5.5					-62.5	74.8503	9	4	D	1	162760492	yes	1	HSD17B7	5	4	4		0		0		0		0		0		0		0
228971_at	SLC25A3	solute carrier family 25 (mitochondrial carrier; phosphate carrier), member 3	14.5					-62.5	74.8503	8	4	D	12	98987369	0		SLC25A3	4	4	4		0		0		0		0		0		0		0
229574_at	TRA2A	transformer 2 alpha homolog (Drosophila)	0					-62.5	74.8503	7	4	D	7	23544399	yes	1	TRA2A	3	2	0		0		0		0		2	Cortex (D) (Cognition, Dementia, Alzheimer's Disease) 29259249	0		0		0
203664_s_at	POLR2D	polymerase (RNA) II (DNA directed) polypeptide D	1					-62.5	74.8503	6	4	D	2	128603840	0		POLR2D	2	2	0		0		0		0		2	Cortex (D) (Cognition, Dementia, Alzheimer's Disease) 29259249	0		0		0
1555202_a_at	RPRD1A	regulation of nuclear pre-mRNA domain containing 1A	-15					-62.5	74.8503	4	4	D	18	33564350	0		RPRD1A	0	0	0		0		0		0		0		0		0		0
1557987_at		---	-3					-62.5	74.8503	4	4	D						0
204718_at	EPHB6	EPH receptor B6	-15.5					-62.5	74.8503	4	4	D	7	142552792	0		EPHB6	0	0	0		0		0		0		0		0		0		0
216109_at	MED13L	mediator complex subunit 13-like	-9.5					-62.5	74.8503	4	4	D	12	116395711	0		MED13L	0	0	0		0		0		0		0		0		0		0
217659_at		---	5					-62.5	74.8503	4	4	D						0
225969_at	ALKBH6	alkB homolog 6	-5					-62.5	74.8503	4	4	D	19	36500022	0		ALKBH6	0	0	0		0		0		0		0		0		0		0
226546_at	LOC100506844	uncharacterized LOC100506844	-9.5					-62.5	74.8503	4	4	D	12	58325232	0		LOC100506844	0	0	0		0		0		0		0		0		0		0
233519_at		---	-1.5					-62.5	74.8503	4	4	D						0
234876_at	COX6A1	---	0					67.5	74.5856	10	4	I	12	120875893	0		COX6A1	6	6	4		2	Blood mononuclear cell (BMC) (D) (Cognition, Dementia, Alzheimer's Disease) 16979800	0		0		0		0		0		0
205752_s_at	GSTM5	glutathione S-transferase mu 5	18					67.5	74.5856	9	4	I	1	110254864	yes	1	GSTM5	5	4	4		0		0		0		0		0		0		0
209057_x_at	CDC5L	cell division cycle 5-like	5					67.5	74.5856	9	4	I	6	44355262	yes	1	CDC5L	5	4	4		0		0		0		0		0		0		0
234971_x_at	PLCD3	phospholipase C, delta 3	1					67.5	74.5856	9	4	I	17	43186335	yes	1	PLCD3	5	4	4	Temporal Cortex (I) (Cognition, Dementia, Alzheimer's Disease) 29259249	0		0		0		0		0		0		0
221451_s_at	OR2W1	olfactory receptor, family 2, subfamily W, member 1	12					67.5	74.5856	5	4	I	6	29011990	yes	1	OR2W1	1	0	0		0		0		0		0		0		0		0
244131_at	HNRNPA2B1	heterogeneous nuclear ribonucleoprotein A2/B1	0					67.5	74.5856	5	4	I	7	26229547	yes	1	HNRNPA2B1	1	0	0		0		0		0		0		0		0		0
230440_at	ZNF469	zinc finger protein 469	12.5					67.5	74.5856	4	4	I	16	88493879	0		ZNF469	0	0	0		0		0		0		0		0		0		0
243175_at	UTS2B	urotensin 2B	0					67.5	74.5856	4	4	I	3	190984944	0		UTS2B	0	0	0		0		0		0		0		0		0		0
241812_at	SPATS2L	spermatogenesis associated, serine-rich 2-like	-41.5	49.7006	2	2	D	-62	74.2515	4	4	D	2	201170604	0		SPATS2L	0	0	0		0		0		0		0		0		0		0
238011_at	C16orf72	chromosome 16 open reading frame 72	-28.5	34.1317	2	2	D	-62	74.2515	4	4	D	16	9185505	0		C16orf72	0	0	0		0		0		0		0		0		0		0
221978_at	HLA-F	major histocompatibility complex, class I, F	-1					-62	74.2515	9	4	D	6	29690552	yes	1	HLA-F	5	4	4	Temporal Cortex (I) (Cognition, Dementia, Alzheimer's Disease) 29259249	0		0		0		0		0		0		0
217497_at	TYMP	thymidine phosphorylase	0					-62	74.2515	8	4	D	22	50964181	0		TYMP	4	4	4		0		0		0		0		0		0		0
241065_x_at	CMAS	cytidine monophosphate N-acetylneuraminic acid synthetase	-18.5					-62	74.2515	8	4	D	12	22199108	0		CMAS	4	4	4	Temporal Cortex (D) (Cognition, Dementia, Alzheimer's Disease) 29259249	0		0		0		0		0		0		0
1557571_at	VPS13D	vacuolar protein sorting 13 homolog D (S. cerevisiae)	-13					-62	74.2515	4	4	D	1	12290113	0		VPS13D	0	0	0		0		0		0		0		0		0		0
1559154_at		---	-7					-62	74.2515	4	4	D						0
210690_at	KLRC4	killer cell lectin-like receptor subfamily C, member 4	-0.5					-62	74.2515	4	4	D	12	10559983	0		KLRC4	0	0	0		0		0		0		0		0		0		0
232371_at		membrane associated ring finger 7	0					-62	74.2515	4	4	D						0
206427_s_at	MLANA	melan-A	0					67	74.0331	8	4	I	9	5890802	0		MLANA	4	4	4		0		0		0		0		0		0		0
227612_at	ELAVL3	ELAV like neuron-specific RNA binding protein 3	0					67	74.0331	5	4	I	19	11562141	yes	1	ELAVL3	1	0	0		0		0		0		0		0		0		0
205900_at	KRT1	keratin 1, type II	0.5					67	74.0331	4	4	I	12	53068520	0		KRT1	0	0	0		0		0		0		0		0		0		0
207961_x_at	MYH11	myosin, heavy chain 11, smooth muscle	0					67	74.0331	4	4	I	16	15796992	0		MYH11	0	0	0		0		0		0		0		0		0		0
212992_at	AHNAK2	AHNAK nucleoprotein 2	-2.5					67	74.0331	4	4	I	14	105403581	0		AHNAK2	0	0	0		0		0		0		0		0		0		0
221675_s_at	CHPT1	choline phosphotransferase 1	0					67	74.0331	4	4	I	12	102090725	0		CHPT1	0	0	0		0		0		0		0		0		0		0
228936_at		---	0					67	74.0331	4	4	I						0
229698_at	SHANK3	SH3 and multiple ankyrin repeat domains 3	0					67	74.0331	4	4	I	22	51112843	0		SHANK3	0	0	0		0		0		0		0		0		0		0
236682_at		---	0					67	74.0331	4	4	I						0
1557242_at	HCP5	---	-42	50.2994	9	4	D	-61.5	73.6527	9	4	D	6	31368479	yes	1	HCP5	5	4	4	Temporal Cortex (I) (Cognition, Dementia, Alzheimer's Disease) 29259249	0		0		0		0		0		0		0
214114_x_at	FASTK	Fas-activated serine/threonine kinase	-38.5	46.1078	2	2	D	-61.5	73.6527	4	4	D	7	150773708	0		FASTK	0	0	0		0		0		0		0		0		0		0
1562161_at		---	-37	44.3114	2	2	D	-61.5	73.6527	4	4	D						0
1570061_at	RAB7A	RAB7A, member RAS oncogene family	0.5					-61.5	73.6527	11	4	D	3	128444965	yes	1	RAB7A	7	6	4		2	Blood mononuclear cell (BMC) (D) (Cognition, Dementia, Alzheimer's Disease) 16979800	0		0		0		0		0		0
210820_x_at	COQ7	coenzyme Q7 homolog, ubiquinone (yeast)	1.5					-61.5	73.6527	8	4	D	16	19078917	0		COQ7	4	4	4		0		0		0		0		0		0		0
214097_at	RPS21	ribosomal protein S21	-12.5					-61.5	73.6527	8	4	D	20	60962121	0		RPS21	4	4	4		0		0		0		0		0		0		0
215032_at	RREB1	ras responsive element binding protein 1	4					-61.5	73.6527	8	4	D	6	7107830	0		RREB1	4	4	4	Temporal Cortex (I) (Cognition, Dementia, Alzheimer's Disease) 29259249	0		0		0		0		0		0		0
1559691_at		---	-10					-61.5	73.6527	4	4	D						0
213300_at	ATG2A	autophagy related 2A	-1					-61.5	73.6527	4	4	D	11	64662004	0		ATG2A	0	0	0		0		0		0		0		0		0		0
218920_at	FAM193B	family with sequence similarity 193, member B	4					-61.5	73.6527	4	4	D	5	176946789	0		FAM193B	0	0	0		0		0		0		0		0		0		0
220710_at	ANP32A-IT1	ANP32A intronic transcript 1	15					-61.5	73.6527	4	4	D	15	69096160	0		ANP32A-IT1	0	0	0		0		0		0		0		0		0		0
222276_at	METTL2B	methyltransferase like 2B	-21.5					-61.5	73.6527	4	4	D	7	128116783	0		METTL2B	0	0	0		0		0		0		0		0		0		0
225637_at	DEF8	differentially expressed in FDCP 8 homolog (mouse)	0					-61.5	73.6527	4	4	D	16	90014333	0		DEF8	0	0	0		0		0		0		0		0		0		0
232205_at		---	-9					-61.5	73.6527	4	4	D						0
214495_at	CACNG2	calcium channel, voltage-dependent, gamma subunit 2	1					66.5	73.4807	8	4	I	22	36956916	0		CACNG2	4	4	4	Temporal Cortex (D) (Cognition, Dementia, Alzheimer's Disease) 29259249	0		0		0		0		0		0		0
1555741_at	MRAP	melanocortin 2 receptor accessory protein	4					66.5	73.4807	5	4	I	21	33664124	yes	1	MRAP	1	0	0		0		0		0		0		0		0		0
216991_at	ZNF224	---	-8.5					66.5	73.4807	5	4	I	19	44598482	yes	1	ZNF224	1	0	0		0		0		0		0		0		0		0
221583_s_at	KCNMA1	potassium channel, calcium activated large conductance subfamily M alpha, member 1	15.5					66.5	73.4807	5	4	I	10	78629359	yes	1	KCNMA1	1	0	0		0		0		0		0		0		0		0
1552830_at	FBXO39	F-box protein 39	-12					66.5	73.4807	4	4	I	17	6679542	0		FBXO39	0	0	0		0		0		0		0		0		0		0
1564282_a_at	LINC00491	long intergenic non-protein coding RNA 491	0.5					66.5	73.4807	4	4	I	5	101944860	0		LINC00491	0	0	0		0		0		0		0		0		0		0
213884_s_at	TRIM3	tripartite motif containing 3	0					66.5	73.4807	4	4	I	11	6469843	0		TRIM3	0	0	0		0		0		0		0		0		0		0
223900_s_at	SMIM4	small integral membrane protein 4	3.5					66.5	73.4807	4	4	I	3	52568029	0		SMIM4	0	0	0		0		0		0		0		0		0		0
224745_x_at	OTUD5	OTU deubiquitinase 5	-21.5					66.5	73.4807	4	4	I		48779301	0		OTUD5	0	0	0		0		0		0		0		0		0		0
1558719_s_at	RPAIN	RPA interacting protein	-33	39.521	2	2	D	-61	73.0539	4	4	D	17	5322961	0		RPAIN	0	0	0		0		0		0		0		0		0		0
215088_s_at	SDHC	succinate dehydrogenase complex, subunit C, integral membrane protein, 15kDa	0					-61	73.0539	9	4	D	1	161284047	yes	1	SDHC	5	4	4		0		0		0		0		0		0		0
210679_x_at	MORN3	MORN repeat containing 3	5.5					-61	73.0539	8	4	D	12	122089024	0		MORN3	4	4	4		0		0		0		0		0		0		0
214707_x_at	ALMS1	Alstrom syndrome protein 1	14.5					-61	73.0539	8	4	D	2	73612886	0		ALMS1	4	4	4		0		0		0		0		0		0		0
226190_at	MAP3K13	mitogen-activated protein kinase kinase kinase 13	4					-61	73.0539	6	4	D	3	185000729	0		MAP3K13	2	2	0		0		0		0		2	Cortex (D) (Cognition, Dementia, Alzheimer's Disease) 29259249	0		0		0
213489_at	MAPRE2	microtubule-associated protein, RP/EB family, member 2	1					-61	73.0539	4	4	D	18	32556892	0		MAPRE2	0	0	0		0		0		0		0		0		0		0
224890_s_at	LAMTOR4	late endosomal/lysosomal adaptor, MAPK and MTOR activator 4	0					-61	73.0539	4	4	D	7	99746530	0		LAMTOR4	0	0	0		0		0		0		0		0		0		0
242434_at		---	-24					-61	73.0539	4	4	D						0
217428_s_at	COL10A1	collagen, type X, alpha 1	48.5	67.3611	4	4	I	66	72.9282	4	4	I	6	116440085	0		COL10A1	0	0	0		0		0		0		0		0		0		0
217736_s_at	EIF2AK1	eukaryotic translation initiation factor 2-alpha kinase 1	0					66	72.9282	9	4	I	7	6061878	yes	1	EIF2AK1	5	4	4		0		0		0		0		0		0		0
209254_at	KLHDC10	kelch domain containing 10	6.5					66	72.9282	8	4	I	7	129710349	0		KLHDC10	4	4	4	Temporal Cortex (I) (Cognition, Dementia, Alzheimer's Disease) 29259249	0		0		0		0		0		0		0
239336_at	THBS1	---	-2.5					66	72.9282	8	4	I	15	39873280	0		THBS1	4	4	4		0		0		0		0		0		0		0
1566512_at		---	1.5					66	72.9282	4	4	I						0
231028_at	LOC100506082	uncharacterized LOC100506082	0					66	72.9282	4	4	I	11	4208370	0		LOC100506082	0	0	0		0		0		0		0		0		0		0
231813_s_at	COG1	component of oligomeric golgi complex 1	12					66	72.9282	4	4	I	17	71189129	0		COG1	0	0	0		0		0		0		0		0		0		0
243532_at	LNPEP	leucyl/cystinyl aminopeptidase	0					66	72.9282	4	4	I	5	96271098	0		LNPEP	0	0	0		0		0		0		0		0		0		0
241777_x_at		---	-40	47.9042	2	2	D	-60.5	72.4551	4	4	D						0
230619_at	ARNT	aryl hydrocarbon receptor nuclear translocator	-30	35.9281	3	2	D	-60.5	72.4551	5	4	D	1	150782181	yes	1	ARNT	1	0	0		0		0		0		0		0		0		0
1558426_x_at	ORAI2	ORAI calcium release-activated calcium modulator 2	0					-60.5	72.4551	8	4	D	7	102073553	0		ORAI2	4	4	4	Frontal Cortex (D) (Cognition, Dementia, Alzheimer's Disease) 29259249 Temporal Cortex (D) (Cognition, Dementia, Alzheimer's Disease) 29259249	0		0		0		0		0		0		0
1563781_at	LOC401320	uncharacterized LOC401320	-8					-60.5	72.4551	5	4	D	7	30555925	yes	1	LOC401320	1	0	0		0		0		0		0		0		0		0
219373_at	DPM3	dolichyl-phosphate mannosyltransferase polypeptide 3	-9					-60.5	72.4551	5	4	D	1	155112367	yes	1	DPM3	1	0	0		0		0		0		0		0		0		0
232295_at	GFM1	G elongation factor, mitochondrial 1	-27					-60.5	72.4551	5	4	D	3	158362067	yes	1	GFM1	1	0	0		0		0		0		0		0		0		0
32259_at	EZH1	enhancer of zeste 1 polycomb repressive complex 2 subunit	0					-60.5	72.4551	5	4	D	17	40852293	yes	1	EZH1	1	0	0		0		0		0		0		0		0		0
1558938_at	ENSG00000259321	---	-18					-60.5	72.4551	4	4	D	14	24608654	0		ENSG00000259321	0	0	0		0		0		0		0		0		0		0
204155_s_at	SIK3	SIK family kinase 3	-15.5					-60.5	72.4551	4	4	D	11	116714118	0		SIK3	0	0	0		0		0		0		0		0		0		0
213517_at	PCBP2	poly(rC) binding protein 2	5					-60.5	72.4551	4	4	D	12	53835525	0		PCBP2	0	0	0		0		0		0		0		0		0		0
227726_at	RNF166	ring finger protein 166	4					-60.5	72.4551	4	4	D	16	88762903	0		RNF166	0	0	0		0		0		0		0		0		0		0
243158_at		---	1					-60.5	72.4551	4	4	D						0
224563_at	WASF2	WAS protein family, member 2	2.5					65.5	72.3757	10	4	I	1	27730730	0		WASF2	6	6	4	Temporal Cortex (I) (Cognition, Dementia, Alzheimer's Disease) 29259249	0		0		0		2	Cortex (I) (Cognition, Dementia, Alzheimer's Disease) 29259249	0		0		0
231244_at	CASD1	CAS1 domain containing 1	1					65.5	72.3757	8	4	I	7	94138531	0		CASD1	4	4	4	Frontal Cortex (D) (Cognition, Dementia, Alzheimer's Disease) 29259249	0		0		0		0		0		0		0
206971_at	GPR161	G protein-coupled receptor 161	2.5					65.5	72.3757	5	4	I	1	168053997	yes	1	GPR161	1	0	0		0		0		0		0		0		0		0
216072_at		---	-17					65.5	72.3757	4	4	I						0
237267_at	LOC100506675	uncharacterized LOC100506675	-0.5					65.5	72.3757	4	4	I	11	32057527	0		LOC100506675	0	0	0		0		0		0		0		0		0		0
237883_at	LOC101927098	uncharacterized LOC101927098	-7.5					65.5	72.3757	4	4	I	20	0	0		LOC101927098	0	0	0		0		0		0		0		0		0		0
239061_at	TPRXL	tetra-peptide repeat homeobox-like	0					65.5	72.3757	4	4	I	3	13978756	0		TPRXL	0	0	0		0		0		0		0		0		0		0
241134_at	CROCC	---	1					65.5	72.3757	4	4	I	1	17066768	0		CROCC	0	0	0		0		0		0		0		0		0		0
217664_at		---	-37	44.3114	2	2	D	-60	71.8563	4	4	D						0
208147_s_at	CYP2C8	cytochrome P450, family 2, subfamily C, polypeptide 8	-30.5	36.5269	2	2	D	-60	71.8563	4	4	D	10	96796529	0		CYP2C8	0	0	0		0		0		0		0		0		0		0
202600_s_at	NRIP1	nuclear receptor interacting protein 1	-21.5					-60	71.8563	8	4	D	21	16333556	0		NRIP1	4	4	4		0		0		0		0		0		0		0
AFFX-HUMISGF3A/M97935_MA_at	STAT1	signal transducer and activator of transcription 1	7.5					-60	71.8563	8	4	D	2	191829084	0		STAT1	4	4	4		0		0		0		0		0		0		0
1556657_at		---	3					-60	71.8563	4	4	D						0
207888_at		---	-2					-60	71.8563	4	4	D						0
218333_at	DERL2	derlin 2	-6.5					-60	71.8563	4	4	D	17	5374571	0		DERL2	0	0	0		0		0		0		0		0		0		0
225143_at	SFXN4	sideroflexin 4	-25					-60	71.8563	4	4	D	10	120900279	0		SFXN4	0	0	0		0		0		0		0		0		0		0
229548_at		---	-4					-60	71.8563	4	4	D						0
239795_at		---	-25					-60	71.8563	4	4	D						0
226498_at	FLT1	fms-related tyrosine kinase 1	-1					65	71.8232	8	4	I	13	28874483	0		FLT1	4	4	4		0		0		0		0		0		0		0
206501_x_at	ETV1	ets variant 1	9.5					65	71.8232	5	4	I	7	13930853	yes	1	ETV1	1	0	0		0		0		0		0		0		0		0
220090_at	CRNN	cornulin	0					65	71.8232	5	4	I	1	152381719	yes	1	CRNN	1	0	0		0		0		0		0		0		0		0
216512_s_at	DCT	dopachrome tautomerase	2					65	71.8232	4	4	I	13	95089558	0		DCT	0	0	0		0		0		0		0		0		0		0
220673_s_at	PPP4R4	protein phosphatase 4, regulatory subunit 4	0					65	71.8232	4	4	I	14	94612465	0		PPP4R4	0	0	0		0		0		0		0		0		0		0
223893_at	ENAM	enamelin	-2					65	71.8232	4	4	I	4	71494461	0		ENAM	0	0	0		0		0		0		0		0		0		0
240000_at		---	0					65	71.8232	4	4	I						0
241662_x_at		---	10.5					65	71.8232	4	4	I						0
244215_at		---	2.5					65	71.8232	4	4	I						0
244667_at	LINC02170	prostate cancer-associated 47	-0.5					65	71.8232	4	4	I	16	80862632	0		LINC02170	0	0	0		0		0		0		0		0		0		0
1562456_at		---	51	70.8333	4	4	I	64.5	71.2707	4	4	I						0
225566_at	NRP2	neuropilin 2	0					64.5	71.2707	10	4	I	2	206546714	0		NRP2	6	6	4		2	Blood mononuclear cell (BMC) (D) (Cognition, Dementia, Alzheimer's Disease) 16979800	0		0		0		0		0		0
213826_s_at	H3F3A	H3 histone, family 3A	3.5					64.5	71.2707	8	4	I	1	226249552	0		H3F3A	4	4	4	Temporal Cortex (I) (Cognition, Dementia, Alzheimer's Disease) 29259249	0		0		0		0		0		0		0
1570383_at	ENSG00000177725	---	9.5					64.5	71.2707	4	4	I	8	22026851	0		ENSG00000177725	0	0	0		0		0		0		0		0		0		0
1570469_at		---	-4					64.5	71.2707	4	4	I						0
225714_s_at		---	4					64.5	71.2707	4	4	I						0
226804_at	FAM20A	family with sequence similarity 20, member A	0					64.5	71.2707	4	4	I	17	66531254	0		FAM20A	0	0	0		0		0		0		0		0		0		0
235073_at	SCAMP4	secretory carrier membrane protein 4	1					64.5	71.2707	4	4	I	19	1905213	0		SCAMP4	0	0	0		0		0		0		0		0		0		0
235915_at		---	0					64.5	71.2707	4	4	I						0
236490_at		---	17.5					64.5	71.2707	4	4	I						0
241092_at		---	-4					64.5	71.2707	4	4	I						0
240529_at		---	-44.5	53.2934	4	4	D	-59.5	71.2575	4	4	D						0
203346_s_at	MTF2	metal response element binding transcription factor 2	-15					-59.5	71.2575	11	4	D	1	93544792	yes	1	MTF2	7	6	4		0		0		0		2	Cortex (D) (Cognition, Dementia, Alzheimer's Disease) 29259249	0		0		0
1559096_x_at	FBXO9	F-box protein 9	2.5					-59.5	71.2575	9	4	D	6	52916789	yes	1	FBXO9	5	4	4		0		0		0		0		0		0		0
201602_s_at	PPP1R12A	protein phosphatase 1, regulatory subunit 12A	-11					-59.5	71.2575	8	4	D	12	80167343	0		PPP1R12A	4	4	4		0		0		0		0		0		0		0
202510_s_at	TNFAIP2	tumor necrosis factor, alpha-induced protein 2	0					-59.5	71.2575	8	4	D	14	103589779	0		TNFAIP2	4	4	4	hippocampal cornu ammonis 1 (CA1) (I) (Cognition, Dementia, Alzheimer's Disease) 12391607	0		0		0		0		0		0		0
211250_s_at	SH3BP2	SH3-domain binding protein 2	-14					-59.5	71.2575	8	4	D	4	2794750	0		SH3BP2	4	4	4		0		0		0		0		0		0		0
225507_at	PNISR	PNN-interacting serine/arginine-rich protein	5					-59.5	71.2575	8	4	D	6	99845927	0		PNISR	4	4	4		0		0		0		0		0		0		0
210790_s_at	SAR1A	secretion associated, Ras related GTPase 1A	-3.5					-59.5	71.2575	5	4	D	10	71907045	yes	1	SAR1A	1	0	0		0		0		0		0		0		0		0
1558710_at		---	1.5					-59.5	71.2575	4	4	D						0
207406_at	CYP7A1	cytochrome P450, family 7, subfamily A, polypeptide 1	-4.5					-59.5	71.2575	4	4	D	8	59402737	0		CYP7A1	0	0	0		0		0		0		0		0		0		0
209155_s_at	NT5C2	5'-nucleotidase, cytosolic II	0					-59.5	71.2575	4	4	D	10	104845940	0		NT5C2	0	0	0		0		0		0		0		0		0		0
224044_at	RHOT1	ras homolog family member T1	-13					-59.5	71.2575	4	4	D	17	30469473	0		RHOT1	0	0	0		0		0		0		0		0		0		0
229860_x_at	C4orf48	chromosome 4 open reading frame 48	4					-59.5	71.2575	4	4	D	4	2043689	0		C4orf48	0	0	0		0		0		0		0		0		0		0
232862_at	ABHD5	abhydrolase domain containing 5	-19					-59.5	71.2575	4	4	D	3	43731605	0		ABHD5	0	0	0		0		0		0		0		0		0		0
233121_at	ENSG00000253372	---	-27.5					-59.5	71.2575	4	4	D	8	123819985	0		ENSG00000253372	0	0	0		0		0		0		0		0		0		0
237725_x_at	SMC5	structural maintenance of chromosomes 5	-16					-59.5	71.2575	4	4	D	9	72873878	0		SMC5	0	0	0		0		0		0		0		0		0		0
241299_at		---	16.5					-59.5	71.2575	4	4	D						0
243417_at	ZADH2	zinc binding alcohol dehydrogenase domain containing 2	-2					-59.5	71.2575	4	4	D	18	72907063	0		ZADH2	0	0	0		0		0		0		0		0		0		0
238730_at	ARHGEF11	Rho guanine nucleotide exchange factor 11	0					64	70.7182	5	4	I	1	156904632	yes	1	ARHGEF11	1	0	0		0		0		0		0		0		0		0
1561856_at		---	1.5					64	70.7182	4	4	I						0
1569696_at	CSMD2-AS1	CSMD2 antisense RNA 1	-1.5					64	70.7182	4	4	I	1	34334554	0		CSMD2-AS1	0	0	0		0		0		0		0		0		0		0
202718_at	IGFBP2	insulin like growth factor binding protein 2	-1.5					64	70.7182	4	4	I	2	217497551	0		IGFBP2	0	0	0		0		0		0		0		0		0		0
207989_at	OPRM1	opioid receptor, mu 1	4.5					64	70.7182	4	4	I	6	154331631	0		OPRM1	0	0	0		0		0		0		0		0		0		0
215277_at	PCDH1	protocadherin 1	-1					64	70.7182	4	4	I	5	141232672	0		PCDH1	0	0	0		0		0		0		0		0		0		0
228309_at		---	2					64	70.7182	4	4	I						0
227543_at	RNASEH2C	ribonuclease H2, subunit C	-38.5	46.1078	2	2	D	-59	70.6587	4	4	D	11	65482367	0		RNASEH2C	0	0	0		0		0		0		0		0		0		0
215558_at	UBR2	ubiquitin protein ligase E3 component n-recognin 2	-15.5					-59	70.6587	9	4	D	6	42531760	yes	1	UBR2	5	4	4		0		0		0		0		0		0		0
241938_at	QKI	QKI, KH domain containing, RNA binding	12.5					-59	70.6587	9	4	D	6	163835032	yes	1	QKI	5	4	4		0		0		0		0		0		0		0
209448_at	HTATIP2	HIV-1 Tat interactive protein 2	3					-59	70.6587	8	4	D	11	20385231	0		HTATIP2	4	4	4		0		0		0		0		0		0		0
209759_s_at	ECI1	enoyl-CoA delta isomerase 1	2.5					-59	70.6587	8	4	D	16	2289396	0		ECI1	4	4	4		0		0		0		0		0		0		0
211310_at	EZH1	enhancer of zeste 1 polycomb repressive complex 2 subunit	-4.5					-59	70.6587	5	4	D	17	40852293	yes	1	EZH1	1	0	0		0		0		0		0		0		0		0
225618_at	ARHGAP27	Rho GTPase activating protein 27	-4					-59	70.6587	5	4	D	17	43471268	yes	1	ARHGAP27	1	0	0		0		0		0		0		0		0		0
1553387_at	ATM	ATM serine/threonine kinase	-14					-59	70.6587	4	4	D	11	108093211	0		ATM	0	0	0		0		0		0		0		0		0		0
1562265_at		---	-22.5					-59	70.6587	4	4	D						0
202671_s_at	PDXK	uncharacterized protein C21orf124 /// pyridoxal (pyridoxine, vitamin B6) kinase	5.5					-59	70.6587	4	4	D	21	45138975	0		PDXK	0	0	0		0		0		0		0		0		0		0
209568_s_at	RGL1	ral guanine nucleotide dissociation stimulator-like 1	-15					-59	70.6587	4	4	D	1	183605208	0		RGL1	0	0	0		0		0		0		0		0		0		0
232665_x_at	SMURF1	SMAD specific E3 ubiquitin protein ligase 1	15					-59	70.6587	4	4	D	7	98625058	0		SMURF1	0	0	0		0		0		0		0		0		0		0
233824_at		---	-6.5					-59	70.6587	4	4	D						0
200884_at	CKB	creatine kinase, brain	14.5					63.5	70.1657	8	4	I	14	103985996	0		CKB	4	4	4		0		0		0		0		0		0		0
221886_at	DENND2A	DENN/MADD domain containing 2A	-1.5					63.5	70.1657	8	4	I	7	140218220	0		DENND2A	4	4	4	Temporal Cortex (I) (Cognition, Dementia, Alzheimer's Disease) 29259249	0		0		0		0		0		0		0
1569305_a_at	LINC01834	---	-1					63.5	70.1657	5	4	I	19	31398106	yes	1	LINC01834	1	0	0		0		0		0		0		0		0		0
1569781_at	IQCM	uncharacterized LOC285423	-10					63.5	70.1657	4	4	I	4	150273169	0		IQCM	0	0	0		0		0		0		0		0		0		0
205919_at	HBE1	hemoglobin, epsilon 1	20.5					63.5	70.1657	4	4	I	11	5289580	0		HBE1	0	0	0		0		0		0		0		0		0		0
220271_x_at	EFCAB6	EF-hand calcium binding domain 6	0					63.5	70.1657	4	4	I	22	43924624	0		EFCAB6	0	0	0		0		0		0		0		0		0		0
220599_s_at	CARD14	caspase recruitment domain family, member 14	0					63.5	70.1657	4	4	I	17	78143791	0		CARD14	0	0	0		0		0		0		0		0		0		0
231928_at	HES2	hes family bHLH transcription factor 2	-1					63.5	70.1657	4	4	I	1	6472478	0		HES2	0	0	0		0		0		0		0		0		0		0
235683_at	SESN3	sestrin 3	0					63.5	70.1657	4	4	I	11	94898704	0		SESN3	0	0	0		0		0		0		0		0		0		0
238171_at	SLC25A30	solute carrier family 25, member 30	0					63.5	70.1657	4	4	I	13	45967451	0		SLC25A30	0	0	0		0		0		0		0		0		0		0
240505_at		---	-2.5					63.5	70.1657	4	4	I						0
204148_s_at	ZP3	POM121 and ZP3 fusion /// zona pellucida glycoprotein 3 (sperm receptor)	-31	37.1257	2	2	D	-58.5	70.0599	4	4	D	7	76026835	0		ZP3	0	0	0		0		0		0		0		0		0		0
1552716_at	SPEF2	sperm flagellar 2	-29	34.7305	2	2	D	-58.5	70.0599	4	4	D	5	35617946	0		SPEF2	0	0	0		0		0		0		0		0		0		0
226791_at	KIFC2	kinesin family member C2	-28	33.5329	3	2	D	-58.5	70.0599	5	4	D	8	145691426	yes	1	KIFC2	1	0	0		0		0		0		0		0		0		0
230997_at	TTC21A	tetratricopeptide repeat domain 21A	-18.5					-58.5	70.0599	8	4	D	3	39149152	0		TTC21A	4	4	4	Temporal Cortex (I) (Cognition, Dementia, Alzheimer's Disease) 29259249	0		0		0		0		0		0		0
231770_x_at	WDPCP	WD repeat containing planar cell polarity effector	-4					-58.5	70.0599	8	4	D	2	63348518	0		WDPCP	4	4	4	Temporal Cortex (I) (Cognition, Dementia, Alzheimer's Disease) 29259249	0		0		0		0		0		0		0
233473_x_at	USP15	---	4					-58.5	70.0599	8	4	D	12	62654119	0		USP15	4	4	4		0		0		0		0		0		0		0
240383_at	UBE2D3	ubiquitin conjugating enzyme E2D 3	1					-58.5	70.0599	8	4	D	4	103715540	0		UBE2D3	4	4	4		0		0		0		0		0		0		0
209912_s_at	AP5Z1	adaptor-related protein complex 5, zeta 1 subunit	-14.5					-58.5	70.0599	5	4	D	7	4815253	yes	1	AP5Z1	1	0	0		0		0		0		0		0		0		0
219434_at	TREM1	triggering receptor expressed on myeloid cells 1	0					-58.5	70.0599	5	4	D	6	41235664	yes	1	TREM1	1	0	0		0		0		0		0		0		0		0
204929_s_at	VAMP5	vesicle associated membrane protein 5	4.5					-58.5	70.0599	4	4	D	2	85811531	0		VAMP5	0	0	0		0		0		0		0		0		0		0
205483_s_at	ISG15	ISG15 ubiquitin-like modifier	-2					-58.5	70.0599	4	4	D	1	948803	0		ISG15	0	0	0		0		0		0		0		0		0		0
209124_at	MYD88	myeloid differentiation primary response 88	0					-58.5	70.0599	4	4	D	3	38179969	0		MYD88	0	0	0		0		0		0		0		0		0		0
213571_s_at	EIF4E2	eukaryotic translation initiation factor 4E family member 2	4					-58.5	70.0599	4	4	D	2	233414762	0		EIF4E2	0	0	0		0		0		0		0		0		0		0
216288_at	CYSLTR1	cysteinyl leukotriene receptor 1	0					-58.5	70.0599	4	4	D		77526961	0		CYSLTR1	0	0	0		0		0		0		0		0		0		0
223119_s_at	USP47	ubiquitin specific peptidase 47	-19.5					-58.5	70.0599	4	4	D	11	11862970	0		USP47	0	0	0		0		0		0		0		0		0		0
232213_at	PELI1	pellino E3 ubiquitin protein ligase 1	-0.5					-58.5	70.0599	4	4	D	2	64319786	0		PELI1	0	0	0		0		0		0		0		0		0		0
227602_at	RAB7A	RAB7A, member RAS oncogene family	31.5	43.75	9	2	I	63	69.6133	11	4	I	3	128444965	yes	1	RAB7A	7	6	4		2	Blood mononuclear cell (BMC) (D) (Cognition, Dementia, Alzheimer's Disease) 16979800	0		0		0		0		0		0
203735_x_at	PPFIBP1	PTPRF interacting protein, binding protein 1 (liprin beta 1)	30.5	42.3611	2	2	I	63	69.6133	4	4	I	12	27676364	0		PPFIBP1	0	0	0		0		0		0		0		0		0		0
206590_x_at	DRD2	dopamine receptor D2	27	37.5	6	2	I	63	69.6133	8	4	I	11	113280317	0		DRD2	4	4	4		0		0		0		0		0		0		0
202132_at	WWTR1	WW domain containing transcription regulator 1	0					63	69.6133	9	4	I	3	149235022	yes	1	WWTR1	5	4	4		0		0		0		0		0		0		0
205636_at	SH3GL3	SH3-domain GRB2-like 3	20					63	69.6133	8	4	I	15	84115980	0		SH3GL3	4	4	4		0		0		0		0		0		0		0
213494_s_at	YY1	YY1 transcription factor	11.5					63	69.6133	8	4	I	14	100704635	0		YY1	4	4	4		0		0		0		0		0		0		0
214187_x_at	CTDSPL	CTD small phosphatase like	8.5					63	69.6133	8	4	I	3	37903451	0		CTDSPL	4	4	4		0		0		0		0		0		0		0
223661_at	NUCKS1	nuclear casein kinase and cyclin-dependent kinase substrate 1	21.5					63	69.6133	8	4	I	1	205681947	0		NUCKS1	4	4	4		0		0		0		0		0		0		0
1562388_at	LOC285819	uncharacterized LOC285819	-8.5					63	69.6133	5	4	I	6	26472172	yes	1	LOC285819	1	0	0		0		0		0		0		0		0		0
234392_at	HIST1H4PS1	histone cluster 1, H4, pseudogene 1	-7					63	69.6133	5	4	I	6	27774853	yes	1	HIST1H4PS1	1	0	0		0		0		0		0		0		0		0
1555645_at		FGF-2 activity-associated protein 2	0					63	69.6133	4	4	I						0
208491_s_at	PGM5	phosphoglucomutase 5	-1					63	69.6133	4	4	I	9	70943224	0		PGM5	0	0	0		0		0		0		0		0		0		0
222420_s_at	UBE2H	ubiquitin conjugating enzyme E2H	-1					63	69.6133	4	4	I	7	129470572	0		UBE2H	0	0	0		0		0		0		0		0		0		0
233196_at		---	-1					63	69.6133	4	4	I						0
240807_at	LINC01187	long intergenic non-protein coding RNA 1187	-11.5					63	69.6133	4	4	I	5	169618583	0		LINC01187	0	0	0		0		0		0		0		0		0		0
241051_at		---	0					63	69.6133	4	4	I						0
244827_at		---	0					63	69.6133	4	4	I						0
1560007_at		uncharacterized LOC645984	-54	64.6707	4	4	D	-58	69.4611	4	4	D						0
244784_at	DHX57	DEAH (Asp-Glu-Ala-Asp/His) box polypeptide 57	-51	61.0778	4	4	D	-58	69.4611	4	4	D	2	39024871	0		DHX57	0	0	0		0		0		0		0		0		0		0
214241_at	NDUFB8	NADH dehydrogenase (ubiquinone) 1 beta subcomplex, 8, 19kDa	5					-58	69.4611	8	4	D	10	102267203	0	0	NDUFB8	4	4	4		0		0		0		0		0		0		0
216306_x_at	PTBP1	polypyrimidine tract binding protein 1	0					-58	69.4611	8	4	D	19	797075	0		PTBP1	4	4	4		0		0		0		0		0		0		0
223581_at	ZNF577	zinc finger protein 577	-26.5					-58	69.4611	8	4	D	19	52359055	0		ZNF577	4	4	4	Temporal Cortex (I) (Cognition, Dementia, Alzheimer's Disease) 29259249	0		0		0		0		0		0		0
238987_at	B4GALT1	UDP-Gal:betaGlcNAc beta 1,4- galactosyltransferase, polypeptide 1	-1.5					-58	69.4611	6	4	D	9	33104080	0		B4GALT1	2	2	0		0		0		0		2	Cortex (I) (Cognition, Dementia, Alzheimer's Disease) 29259249	0		0		0
222238_s_at	POLM	polymerase (DNA directed), mu	-14.5					-58	69.4611	5	4	D	7	44111846	yes	1	POLM	1	0	0		0		0		0		0		0		0		0
1553646_at	HDX	highly divergent homeobox	-26					-58	69.4611	4	4	D		83572882	0		HDX	0	0	0		0		0		0		0		0		0		0
1569540_at		---	-13.5					-58	69.4611	4	4	D						0
215204_at		---	5					-58	69.4611	4	4	D						0
215874_at		---	-8					-58	69.4611	4	4	D						0
224806_at	TRIM25	tripartite motif containing 25	0					-58	69.4611	4	4	D	17	54965270	0		TRIM25	0	0	0		0		0		0		0		0		0		0
232903_at		---	-10.5					-58	69.4611	4	4	D						0
233799_at		---	-21					-58	69.4611	4	4	D						0
244078_at		---	-22					-58	69.4611	4	4	D						0
229097_at	DIAPH3	diaphanous-related formin 3	26.5	36.8056	2	2	I	62.5	69.0608	4	4	I	13	60239717	0		DIAPH3	0	0	0		0		0		0		0		0		0		0
1566879_at		---	25.5	35.4167	2	2	I	62.5	69.0608	4	4	I						0
217073_x_at	APOA1	apolipoprotein A-I	0					62.5	69.0608	10	4	I	11	116706467	0	0	APOA1	6	6	4	Mean hippocampal volume (Cognition, Dementia, Alzheimer's Disease) 25012867 Mean entorhinal thickness (Cognition, Dementia, Alzheimer's Disease) 25012867 Whole-brain volume (Cognition, Dementia, Alzheimer's Disease) 25012867	0		2	(Cognition, Dementia, Alzheimer's Disease) 0	0		0		0		0		0
203966_s_at	PPM1A	protein phosphatase, Mg2+/Mn2+ dependent, 1A	0					62.5	69.0608	5	4	I	14	60712470	yes	1	PPM1A	1	0	0		0		0		0		0		0		0		0
207897_at	CRHR2	corticotropin releasing hormone receptor 2	1					62.5	69.0608	5	4	I	7	30691559	yes	1	CRHR2	1	0	0		0		0		0		0		0		0		0
205185_at	SPINK5	serine peptidase inhibitor, Kazal type 5	1					62.5	69.0608	4	4	I	5	147405246	0		SPINK5	0	0	0		0		0		0		0		0		0		0
208600_s_at	GPR39	G protein-coupled receptor 39	1					62.5	69.0608	4	4	I	2	133174147	0		GPR39	0	0	0		0		0		0		0		0		0		0
211173_at	CCKAR	cholecystokinin A receptor	0					62.5	69.0608	4	4	I	4	26483018	0		CCKAR	0	0	0		0		0		0		0		0		0		0
233212_at		---	-4.5					62.5	69.0608	4	4	I						0
236389_x_at		---	6					62.5	69.0608	4	4	I						0
242497_at	TRAFD1	TRAF-type zinc finger domain containing 1	-2					62.5	69.0608	4	4	I	12	112563305	0		TRAFD1	0	0	0		0		0		0		0		0		0		0
242799_at		---	11.5					62.5	69.0608	4	4	I						0
240137_at		---	-37	44.3114	2	2	D	-57.5	68.8623	4	4	D						0
218609_s_at	NUDT2	nudix hydrolase 2	-31	37.1257	2	2	D	-57.5	68.8623	4	4	D	9	34329504	0		NUDT2	0	0	0		0		0		0		0		0		0		0
203598_s_at	WBP4	WW domain binding protein 4	-12.5					-57.5	68.8623	8	4	D	13	41635410	0		WBP4	4	4	4		0		0		0		0		0		0		0
219244_s_at	MRPL46	mitochondrial ribosomal protein L46	-14					-57.5	68.8623	8	4	D	15	89002707	0		MRPL46	4	4	4	Frontal Cortex (D) (Cognition, Dementia, Alzheimer's Disease) 29259249	0		0		0		0		0		0		0
1564318_at	POLR3A	polymerase (RNA) III (DNA directed) polypeptide A, 155kDa	-7.5					-57.5	68.8623	5	4	D	10	79734907	yes	1	POLR3A	1	0	0		0		0		0		0		0		0		0
239283_at	TMED5	transmembrane p24 trafficking protein 5	-4					-57.5	68.8623	5	4	D	1	93615299	yes	1	TMED5	1	0	0		0		0		0		0		0		0		0
1569004_at	CARD8-AS1	CARD8 antisense RNA 1	-8.5					-57.5	68.8623	4	4	D	19	48758932	0		CARD8-AS1	0	0	0		0		0		0		0		0		0		0
210187_at	FKBP1A	FK506 binding protein 1A	-4					-57.5	68.8623	4	4	D	20	1349621	0		FKBP1A	0	0	0		0		0		0		0		0		0		0
218840_s_at	NADSYN1	NAD synthetase 1	-17					-57.5	68.8623	4	4	D	11	71164155	0		NADSYN1	0	0	0		0		0		0		0		0		0		0
237625_s_at	IGKV1-12	---	-14.5					-57.5	68.8623	4	4	D	2	89339721	0		IGKV1-12	0	0	0		0		0		0		0		0		0		0
239804_at		---	-5					-57.5	68.8623	4	4	D						0
240370_at		---	-20.5					-57.5	68.8623	4	4	D						0
200896_x_at	HDGF	hepatoma-derived growth factor	0					62	68.5083	9	4	I	1	156711899	yes	1	HDGF	5	4	4		0		0		0		0		0		0		0
200954_at	ATP6V0C	ATPase, H+ transporting, lysosomal 16kDa, V0 subunit c	17.5					62	68.5083	8	4	I	16	2563727	0		ATP6V0C	4	4	4		0		0		0		0		0		0		0
203222_s_at	TLE1	transducin-like enhancer of split 1 (E(sp1) homolog, Drosophila)	17.5					62	68.5083	5	4	I	9	84198598	yes	1	TLE1	1	0	0		0		0		0		0		0		0		0
224633_s_at	GPATCH4	G-patch domain containing 4	0					62	68.5083	5	4	I	1	156564100	yes	1	GPATCH4	1	0	0		0		0		0		0		0		0		0
1558889_at		---	0					62	68.5083	4	4	I						0
201161_s_at	YBX3	Y box binding protein 3	0					62	68.5083	4	4	I	12	10851676	0		YBX3	0	0	0		0		0		0		0		0		0		0
208053_at	GUCY2F	guanylate cyclase 2F, retinal	0					62	68.5083	4	4	I		108616135	0		GUCY2F	0	0	0		0		0		0		0		0		0		0
209646_x_at	ALDH1B1	aldehyde dehydrogenase 1 family, member B1	11					62	68.5083	4	4	I	9	38392661	0		ALDH1B1	0	0	0		0		0		0		0		0		0		0
231194_at	SNX32	sorting nexin 32	0					62	68.5083	4	4	I	11	65601112	0		SNX32	0	0	0		0		0		0		0		0		0		0
1560029_a_at	NKAPD1	chromosome 11 open reading frame 57	-52.5	62.8743	4	4	D	-57	68.2635	4	4	D	11	111944810	0		NKAPD1	0	0	0		0		0		0		0		0		0		0
205345_at	BARD1	BRCA1 associated RING domain 1	-48	57.485	4	4	D	-57	68.2635	4	4	D	2	215590370	0		BARD1	0	0	0		0		0		0		0		0		0		0
215645_at	FLCN	folliculin	-40.5	48.503	2	2	D	-57	68.2635	4	4	D	17	17115526	0		FLCN	0	0	0		0		0		0		0		0		0		0
201275_at	FDPS	farnesyl diphosphate synthase	-10.5					-57	68.2635	10	4	D	1	155278539	yes	0	FDPS	6	6	4		0		2	(Cognition, Dementia, Alzheimer's Disease) 0	0		0		0		0		0
233101_at	MTMR9	myotubularin related protein 9	-2					-57	68.2635	9	4	D	8	11141925	yes	1	MTMR9	5	4	4		0		0		0		0		0		0		0
232896_at	ERBIN	erbb2 interacting protein	-20.5					-57	68.2635	8	4	D	5	65222303	0		ERBIN	4	4	4	Temporal Cortex (I) (Cognition, Dementia, Alzheimer's Disease) 29259249	0		0		0		0		0		0		0
1557145_at	STK38	serine/threonine kinase 38	-4					-57	68.2635	5	4	D	6	36461669	yes	1	STK38	1	0	0		0		0		0		0		0		0		0
215004_s_at	SUGP1	SURP and G-patch domain containing 1	-12.5					-57	68.2635	5	4	D	19	19386827	yes	1	SUGP1	1	0	0		0		0		0		0		0		0		0
1559971_at	BSDC1	BSD domain containing 1	-12					-57	68.2635	4	4	D	1	32830704	0		BSDC1	0	0	0		0		0		0		0		0		0		0
1560754_at	CMTM7	CKLF-like MARVEL transmembrane domain containing 7	7					-57	68.2635	4	4	D	3	32433163	0		CMTM7	0	0	0		0		0		0		0		0		0		0
1565546_at	RNF141	ring finger protein 141	-11					-57	68.2635	4	4	D	11	10533225	0		RNF141	0	0	0		0		0		0		0		0		0		0
220421_at	BTNL8	butyrophilin-like 8	3.5					-57	68.2635	4	4	D	5	180326077	0		BTNL8	0	0	0		0		0		0		0		0		0		0
221432_s_at	SLC25A28	solute carrier family 25 (mitochondrial iron transporter), member 28	-14					-57	68.2635	4	4	D	10	101370275	0		SLC25A28	0	0	0		0		0		0		0		0		0		0
240307_at		---	-10					-57	68.2635	4	4	D						0
241865_at		---	0.5					-57	68.2635	4	4	D						0
242646_at		---	3					-57	68.2635	4	4	D						0
1569237_at		---	38.5	53.4722	4	4	I	61.5	67.9558	4	4	I						0
231588_at	PRCP	prolylcarboxypeptidase	33	45.8333	6	2	I	61.5	67.9558	8	4	I	11	82534544	0		PRCP	4	4	4		0		0		0		0		0		0		0
1553895_at	C11orf42	chromosome 11 open reading frame 42	30.5	42.3611	2	2	I	61.5	67.9558	4	4	I	11	6226796	0		C11orf42	0	0	0		0		0		0		0		0		0		0
240295_at		---	26.5	36.8056	2	2	I	61.5	67.9558	4	4	I						0
213544_at	ING2	inhibitor of growth family member 2	-6					61.5	67.9558	8	4	I	4	184426147	0		ING2	4	4	4	Temporal Cortex (D) (Cognition, Dementia, Alzheimer's Disease) 29259249	0		0		0		0		0		0		0
239322_at	CEP41	centrosomal protein 41kDa	-5					61.5	67.9558	8	4	I	7	130033612	0		CEP41	4	4	4		0		0		0		0		0		0		0
239820_at	RNF7	---	-4					61.5	67.9558	5	4	I	3	141457046	yes	1	RNF7	1	0	0		0		0		0		0		0		0		0
202947_s_at	GYPC	glycophorin C (Gerbich blood group)	-1.5					61.5	67.9558	4	4	I	2	127413509	0		GYPC	0	0	0		0		0		0		0		0		0		0
208237_x_at	ADAM22	ADAM metallopeptidase domain 22	4.5					61.5	67.9558	4	4	I	7	87563458	0		ADAM22	0	0	0		0		0		0		0		0		0		0
211993_at	WNK1	WNK lysine deficient protein kinase 1	3					61.5	67.9558	4	4	I	12	861759	0		WNK1	0	0	0		0		0		0		0		0		0		0
227800_at	FAM110B	family with sequence similarity 110, member B	0					61.5	67.9558	4	4	I	8	58907068	0		FAM110B	0	0	0		0		0		0		0		0		0		0
231040_at	RORB	RAR-related orphan receptor B	5.5					61.5	67.9558	4	4	I	9	77112252	0		RORB	0	0	0		0		0		0		0		0		0		0
232331_at		---	14.5					61.5	67.9558	4	4	I						0
236807_at		---	0					61.5	67.9558	4	4	I						0
239904_at		---	7.5					61.5	67.9558	4	4	I						0
240435_at	LOC101928635	uncharacterized LOC101928635	-2					61.5	67.9558	4	4	I	15	0	0		LOC101928635	0	0	0		0		0		0		0		0		0		0
243110_x_at	NPW	neuropeptide W	0					61.5	67.9558	4	4	I	16	2059927	0		NPW	0	0	0		0		0		0		0		0		0		0
243153_at	CDK5RAP2	CDK5 regulatory subunit associated protein 2	0					61.5	67.9558	4	4	I	9	123151147	0		CDK5RAP2	0	0	0		0		0		0		0		0		0		0
241438_at		---	-31	37.1257	2	2	D	-56.5	67.6647	4	4	D						0
219678_x_at	DCLRE1C	DNA cross-link repair 1C	4					-56.5	67.6647	9	4	D	10	14939358	yes	1	DCLRE1C	5	4	4		0		0		0		0		0		0		0
1558253_x_at	ZNF587	zinc finger protein 587	-6.5					-56.5	67.6647	8	4	D	19	58361181	0		ZNF587	4	4	4	Frontal Cortex (I) (Cognition, Dementia, Alzheimer's Disease) 29259249	0		0		0		0		0		0		0
204328_at	TMC6	transmembrane channel like 6	0					-56.5	67.6647	8	4	D	17	76106539	0		TMC6	4	4	4		0		0		0		0		0		0		0
209703_x_at	METTL7A	methyltransferase like 7A	-7					-56.5	67.6647	8	4	D	12	51317255	0		METTL7A	4	4	4	Temporal Cortex (I) (Cognition, Dementia, Alzheimer's Disease) 29259249	0		0		0		0		0		0		0
1556643_at	BISPR	BST2 interferon stimulated positive regulator (non-protein coding)	8					-56.5	67.6647	4	4	D	19		0		BISPR	0	0	0		0		0		0		0		0		0		0
203090_at	SDF2	stromal cell-derived factor 2	-17.5					-56.5	67.6647	4	4	D	17	26975374	0		SDF2	0	0	0		0		0		0		0		0		0		0
207740_s_at	NUP62	nucleoporin 62kDa	19					-56.5	67.6647	4	4	D	19	50410082	0		NUP62	0	0	0		0		0		0		0		0		0		0
216229_x_at		---	2.5					-56.5	67.6647	4	4	D						0
218543_s_at	PARP12	poly(ADP-ribose) polymerase family member 12	-1					-56.5	67.6647	4	4	D	7	139723544	0		PARP12	0	0	0		0		0		0		0		0		0		0
226168_at	ZFAND2B	zinc finger, AN1-type domain 2B	-12.5					-56.5	67.6647	4	4	D	2	220059959	0		ZFAND2B	0	0	0		0		0		0		0		0		0		0
240240_at		---	-2					-56.5	67.6647	4	4	D						0
241929_at		---	4.5					-56.5	67.6647	4	4	D						0
228770_at	GPR146	G protein-coupled receptor 146	4.5					61	67.4033	5	4	I	7	1084212	yes	1	GPR146	1	0	0		0		0		0		0		0		0		0
213265_at	PGA3	pepsinogen 3, group I (pepsinogen A) /// pepsinogen 4, group I (pepsinogen A) /// pepsinogen 5, group I (pepsinogen A)	1.5					61	67.4033	4	4	I	11	60970779	0		PGA3	0	0	0		0		0		0		0		0		0		0
217567_at	TGM4	transglutaminase 4	0.5					61	67.4033	4	4	I	3	44916098	0	0	TGM4	0	0	0		0		0		0		0		0		0		0
220867_s_at	SLC24A2	solute carrier family 24 (sodium/potassium/calcium exchanger), member 2	0					61	67.4033	4	4	I	9	19507450	0		SLC24A2	0	0	0		0		0		0		0		0		0		0
230848_s_at		---	11.5					61	67.4033	4	4	I						0
233810_x_at		---	11					61	67.4033	4	4	I						0
234422_at		---	0					61	67.4033	4	4	I						0
1559362_at		---	-62	74.2515	4	4	D	-56	67.0659	4	4	D						0
242829_x_at	FBXL3	---	-57	68.2635	8	4	D	-56	67.0659	8	4	D	13	77566740	0		FBXL3	4	4	4	Occipital lobe (I) (Cognition, Dementia, Alzheimer's Disease) 17032350 occipital lobe (I) (Cognition, Dementia, Alzheimer's Disease) 17032350	0		0		0		0		0		0		0
1559882_at	SAMHD1	SAM domain and HD domain 1	-54.5	65.2695	4	4	D	-56	67.0659	4	4	D	20	35518632	0		SAMHD1	0	0	0		0		0		0		0		0		0		0
226902_at	USP13	ubiquitin specific peptidase 13 (isopeptidase T-3)	-33.5	40.1198	6	2	D	-56	67.0659	8	4	D	3	179370543	0		USP13	4	4	4		0		0		0		0		0		0		0
209129_at	TRIP6	thyroid hormone receptor interactor 6	-33.5	40.1198	2	2	D	-56	67.0659	4	4	D	7	100464760	0		TRIP6	0	0	0		0		0		0		0		0		0		0
204373_s_at	CEP350	centrosomal protein 350kDa	3					-56	67.0659	10	4	D	1	179923873	0		CEP350	6	6	4		0		0		0		2	Cortex (D) (Cognition, Dementia, Alzheimer's Disease) 29259249	0		0		0
1559050_at	HCG27	HLA complex group 27 (non-protein coding)	3					-56	67.0659	9	4	D	6	31165537	yes	1	HCG27	5	4	4		0		0		0		0		0		0		0
201400_at	PSMB3	proteasome subunit beta 3	0					-56	67.0659	9	4	D	17	36908989	yes	1	PSMB3	5	4	4		0		0		0		0		0		0		0
203227_s_at	TSPAN31	tetraspanin 31	-11					-56	67.0659	8	4	D	12	58131796	0		TSPAN31	4	4	4		0		0		0		0		0		0		0
212998_x_at	HLA-DQB1	major histocompatibility complex, class II, DQ beta 1	6					-56	67.0659	8	4	D	6	32627244	yes	0	HLA-DQB1	4	4	0		0		2	(Cognition, Dementia, Alzheimer's Disease) 29888056	0		2	Cortex (I) (Cognition, Dementia, Alzheimer's Disease) 29259249	0		0		0
215375_x_at	LRRFIP1	leucine rich repeat (in FLII) interacting protein 1	-12					-56	67.0659	8	4	D	2	238536219	0		LRRFIP1	4	4	4		0		0		0		0		0		0		0
238231_at	NFYC	nuclear transcription factor Y subunit gamma	-2					-56	67.0659	8	4	D	1	41157242	0		NFYC	4	4	4		0		0		0		0		0		0		0
204786_s_at	IFNAR2	interferon (alpha, beta and omega) receptor 2	4					-56	67.0659	5	4	D	21	34602206	yes	1	IFNAR2	1	0	0		0		0		0		0		0		0		0
210629_x_at	LST1	leukocyte specific transcript 1	0					-56	67.0659	5	4	D	6	31553901	yes	1	LST1	1	0	0		0		0		0		0		0		0		0
1554948_at		---	-2.5					-56	67.0659	4	4	D						0
1568620_at	CSAD	cysteine sulfinic acid decarboxylase	-3.5					-56	67.0659	4	4	D	12	53551447	0		CSAD	0	0	0		0		0		0		0		0		0		0
202224_at	CRK	v-crk avian sarcoma virus CT10 oncogene homolog	-8.5					-56	67.0659	4	4	D	17	1323983	0		CRK	0	0	0		0		0		0		0		0		0		0
210070_s_at		CHKB-CPT1B readthrough (NMD candidate) /// carnitine palmitoyltransferase 1B (muscle)	5					-56	67.0659	4	4	D						0
212168_at	RBM12	RNA binding motif protein 12	0					-56	67.0659	4	4	D	20	34236847	0		RBM12	0	0	0		0		0		0		0		0		0		0
212873_at	ARHGAP45	histocompatibility (minor) HA-1	0					-56	67.0659	4	4	D	19	1065922	0		ARHGAP45	0	0	0		0		0		0		0		0		0		0
217861_s_at	PREB	prolactin regulatory element binding	4					-56	67.0659	4	4	D	2	27353624	0		PREB	0	0	0		0		0		0		0		0		0		0
223097_at	ADPRHL2	ADP-ribosylhydrolase like 2	5					-56	67.0659	4	4	D	1	36554453	0		ADPRHL2	0	0	0		0		0		0		0		0		0		0
232130_at	SNX12	sorting nexin 12	5					-56	67.0659	4	4	D		70279094	0		SNX12	0	0	0		0		0		0		0		0		0		0
232365_at	SIAH1	siah E3 ubiquitin protein ligase 1	-22.5					-56	67.0659	4	4	D	16	48390275	0		SIAH1	0	0	0		0		0		0		0		0		0		0
235681_at		---	-25.5					-56	67.0659	4	4	D						0
238723_at	ATXN3	ataxin 3	-17.5					-56	67.0659	4	4	D	14	92524896	0		ATXN3	0	0	0		0		0		0		0		0		0		0
238922_at		---	17.5					-56	67.0659	4	4	D						0
242364_x_at	TNRC6C-AS1	TNRC6C antisense RNA 1	5.5					-56	67.0659	4	4	D	17	76103479	0		TNRC6C-AS1	0	0	0		0		0		0		0		0		0		0
244009_at		---	-12.5					-56	67.0659	4	4	D						0
223122_s_at	SFRP2	secreted frizzled-related protein 2	26.5	36.8056	3	2	I	60.5	66.8508	5	4	I	4	154701742	yes	1	SFRP2	1	0	0		0		0		0		0		0		0		0
33768_at	DMWD	dystrophia myotonica, WD repeat containing	2					60.5	66.8508	9	4	I	19	46286205	yes	1	DMWD	5	4	4		0		0		0		0		0		0		0
204505_s_at	DMTN	dematin actin binding protein	3					60.5	66.8508	8	4	I	8	21906506	0		DMTN	4	4	4		0		0		0		0		0		0		0
205591_at	OLFM1	olfactomedin 1	1.5					60.5	66.8508	8	4	I	9	137967089	0		OLFM1	4	4	4	frontal cortex, BA s 8 and 9 (D) (Cognition, Dementia, Alzheimer's Disease) 16257224 Temporal Cortex (D) (Cognition, Dementia, Alzheimer's Disease) 29259249	0		0		0		0		0		0		0
214041_x_at	RPL37A	ribosomal protein L37a	3					60.5	66.8508	8	4	I	2	217362912	0		RPL37A	4	4	4		0		0		0		0		0		0		0
228168_at	ATP5MC3	ATP synthase, H+ transporting, mitochondrial Fo complex subunit C3 (subunit 9)	-3.5					60.5	66.8508	8	4	I	2	176040986	0		ATP5MC3	4	4	4		0		0		0		0		0		0		0
228870_at	FAM84B	family with sequence similarity 84, member B	-1					60.5	66.8508	5	4	I	8	127564683	yes	1	FAM84B	1	0	0		0		0		0		0		0		0		0
231370_at	PPM1A	protein phosphatase, Mg2+/Mn2+ dependent, 1A	3.5					60.5	66.8508	5	4	I	14	60712470	yes	1	PPM1A	1	0	0		0		0		0		0		0		0		0
1553352_x_at	ERVW-1	endogenous retrovirus group W, member 1	-8					60.5	66.8508	4	4	I	7	92097694	0		ERVW-1	0	0	0		0		0		0		0		0		0		0
1561892_at	ZMYM6	zinc finger, MYM-type 6	18					60.5	66.8508	4	4	I	1	35449523	0		ZMYM6	0	0	0		0		0		0		0		0		0		0
1562976_at		---	0					60.5	66.8508	4	4	I						0
216106_at		uncharacterized LOC145678	-4.5					60.5	66.8508	4	4	I						0
229788_s_at		---	-13					60.5	66.8508	4	4	I						0
237683_s_at		---	0					60.5	66.8508	4	4	I						0
242684_at	ZNF425	zinc finger protein 425	1.5					60.5	66.8508	4	4	I	7	148799876	0		ZNF425	0	0	0		0		0		0		0		0		0		0
226072_at	FUK	fucokinase	-54.5	65.2695	4	4	D	-55.5	66.4671	4	4	D	16	70488324	0		FUK	0	0	0		0		0		0		0		0		0		0
217790_s_at	SSR3	signal sequence receptor, gamma (translocon-associated protein gamma)	-41	49.1018	3	2	D	-55.5	66.4671	5	4	D	3	156257929	yes	1	SSR3	1	0	0		0		0		0		0		0		0		0
203186_s_at	S100A4	S100 calcium binding protein A4	0					-55.5	66.4671	9	4	D	1	153516089	yes	1	S100A4	5	4	4		0		0		0		0		0		0		0
205300_s_at	SNRNP35	small nuclear ribonucleoprotein, U11/U12 35kDa subunit	-4.5					-55.5	66.4671	8	4	D	12	123942188	0		SNRNP35	4	4	4		0		0		0		0		0		0		0
209383_at	DDIT3	DNA-damage-inducible transcript 3	-15					-55.5	66.4671	8	4	D	12	57910371	0		DDIT3	4	4	4	prefrontal cortex (D) (Cognition, Dementia, Alzheimer's Disease) 29541381	0		0		0		0		0		0		0
235346_at	FUNDC1	FUN14 domain containing 1	3					-55.5	66.4671	8	4	D		44382885	0		FUNDC1	4	4	4	Frontal Cortex (D) (Cognition, Dementia, Alzheimer's Disease) 29259249	0		0		0		0		0		0		0
209881_s_at	LAT	linker for activation of T-cells	3					-55.5	66.4671	6	4	D	16	28996147	0		LAT	2	2	0		2	Blood mononuclear cell (BMC) (D) (Cognition, Dementia, Alzheimer's Disease) 16979800	0		0		0		0		0		0
232097_at	TOX4	TOX high mobility group box family member 4	0					-55.5	66.4671	6	4	D	14	21944756	0		TOX4	2	2	0		2	Blood mononuclear cell (BMC) (D) (Cognition, Dementia, Alzheimer's Disease) 16979800	0		0		0		0		0		0
1569354_at		---	-9.5					-55.5	66.4671	4	4	D						0
201633_s_at	CYB5B	cytochrome b5 type B (outer mitochondrial membrane)	-5.5					-55.5	66.4671	4	4	D	16	69458428	0		CYB5B	0	0	0		0		0		0		0		0		0		0
205241_at	SCO2	SCO2 cytochrome c oxidase assembly protein	4					-55.5	66.4671	4	4	D	22	50961997	0		SCO2	0	0	0		0		0		0		0		0		0		0
214930_at	SLITRK5	SLIT and NTRK-like family, member 5	-1					-55.5	66.4671	4	4	D	13	88324870	0		SLITRK5	0	0	0		0		0		0		0		0		0		0
217653_x_at		---	-8					-55.5	66.4671	4	4	D						0
222347_at		---	4.5					-55.5	66.4671	4	4	D						0
226319_s_at	ALYREF	Aly/REF export factor	-7.5					-55.5	66.4671	4	4	D	17	79845711	0		ALYREF	0	0	0		0		0		0		0		0		0		0
226466_s_at	CCNQ	family with sequence similarity 58, member A	0					-55.5	66.4671	4	4	D		152853377	0		CCNQ	0	0	0		0		0		0		0		0		0		0
227969_at	PCBP1-AS1	PCBP1 antisense RNA 1	-3.5					-55.5	66.4671	4	4	D	2	70189395	0		PCBP1-AS1	0	0	0		0		0		0		0		0		0		0
228113_at	RAB37	RAB37, member RAS oncogene family	0					-55.5	66.4671	4	4	D	17	72666717	0		RAB37	0	0	0		0		0		0		0		0		0		0
231169_at		---	-25					-55.5	66.4671	4	4	D						0
237475_x_at	CCDC152	coiled-coil domain containing 152	1					-55.5	66.4671	4	4	D	5	42756903	0		CCDC152	0	0	0		0		0		0		0		0		0		0
238915_at	SMIM10L1	small integral membrane protein 10 like 1	-21					-55.5	66.4671	4	4	D	12	11323780	0		SMIM10L1	0	0	0		0		0		0		0		0		0		0
240128_at		---	-4.5					-55.5	66.4671	4	4	D						0
243801_x_at	MRPL30	mitochondrial ribosomal protein L30	1					-55.5	66.4671	4	4	D	2	99797542	0		MRPL30	0	0	0		0		0		0		0		0		0		0
211697_x_at	PNO1	partner of NOB1 homolog	34	47.2222	2	2	I	60	66.2983	4	4	I	2	68384976	0		PNO1	0	0	0		0		0		0		0		0		0		0
214021_x_at	ITGB5	integrin beta 5	8					60	66.2983	11	4	I	3	124480795	yes	1	ITGB5	7	6	4		0		0		0		2	Cortex (I) (Cognition, Dementia, Alzheimer's Disease) 29259249	0		0		0
220230_s_at	CYB5R2	cytochrome b5 reductase 2	0					60	66.2983	8	4	I	11	7686326	0		CYB5R2	4	4	4	Temporal Cortex (I) (Cognition, Dementia, Alzheimer's Disease) 29259249	0		0		0		0		0		0		0
215120_s_at	SAMD4A	sterile alpha motif domain containing 4A	0					60	66.2983	5	4	I	14	55033815	yes	1	SAMD4A	1	0	0		0		0		0		0		0		0		0
219955_at	L1TD1	LINE-1 type transposase domain containing 1	3.5					60	66.2983	5	4	I	1	62660474	yes	1	L1TD1	1	0	0		0		0		0		0		0		0		0
243122_at	PACRG-AS3	PACRG antisense RNA 3	-5					60	66.2983	5	4	I	6	163586446	yes	1	PACRG-AS3	1	0	0		0		0		0		0		0		0		0
1557900_at	SIM2	single-minded family bHLH transcription factor 2	0					60	66.2983	4	4	I	21	38071433	0		SIM2	0	0	0		0		0		0		0		0		0		0
1558590_at	METTL17	methyltransferase like 17	-0.5					60	66.2983	4	4	I	14	21457929	0		METTL17	0	0	0		0		0		0		0		0		0		0
1569013_s_at	BMS1P20	BMS1 ribosome biogenesis factor pseudogene 20	14					60	66.2983	4	4	I	22	22652463	0		BMS1P20	0	0	0		0		0		0		0		0		0		0
205800_at	SLC3A1	---	0					60	66.2983	4	4	I	2	44502597	0		SLC3A1	0	0	0		0		0		0		0		0		0		0
208014_x_at		---	0					60	66.2983	4	4	I						0
213350_at	RPS11	ribosomal protein S11	0.5					60	66.2983	4	4	I	19	49999622	0		RPS11	0	0	0		0		0		0		0		0		0		0
218847_at	IGF2BP2	insulin-like growth factor 2 mRNA binding protein 2	0					60	66.2983	4	4	I	3	185361527	0		IGF2BP2	0	0	0		0		0		0		0		0		0		0
223604_at	GARNL3	GTPase activating Rap/RanGAP domain-like 3	6.5					60	66.2983	4	4	I	9	129986544	0		GARNL3	0	0	0		0		0		0		0		0		0		0
233183_at	SLC4A9	solute carrier family 4, sodium bicarbonate cotransporter, member 9	0					60	66.2983	4	4	I	5	139739787	0		SLC4A9	0	0	0		0		0		0		0		0		0		0
236147_at		---	11					60	66.2983	4	4	I						0
242148_at	BCL6B	B-cell CLL/lymphoma 6, member B	17					60	66.2983	4	4	I	17	6926339	0		BCL6B	0	0	0		0		0		0		0		0		0		0
243274_x_at		---	0					60	66.2983	4	4	I						0
228055_at	NAPSB	napsin B aspartic peptidase, pseudogene	-35	41.9162	2	2	D	-55	65.8683	4	4	D	19	50837053	0		NAPSB	0	0	0		0		0		0		0		0		0		0
242482_at	PRKAR1A	protein kinase, cAMP-dependent, regulatory, type I, alpha	-30.5	36.5269	6	2	D	-55	65.8683	8	4	D	17	66507921	0		PRKAR1A	4	4	4		0		0		0		0		0		0		0
1557477_at	STIM1	stromal interaction molecule 1	4.5					-55	65.8683	8	4	D	11	3875757	0		STIM1	4	4	4		0		0		0		0		0		0		0
210797_s_at	OASL	2'-5'-oligoadenylate synthetase-like	10.5					-55	65.8683	8	4	D	12	121458095	0		OASL	4	4	4		0		0		0		0		0		0		0
211890_x_at	CAPN3	calpain 3	-21.5					-55	65.8683	8	4	D	15	42640301	0		CAPN3	4	4	4	Temporal Cortex (I) (Cognition, Dementia, Alzheimer's Disease) 29259249 Occipital lobe (D) (Cognition, Dementia, Alzheimer's Disease) 17032350 occipital lobe (D) (Cognition, Dementia, Alzheimer's Disease) 17032350	0		0		0		0		0		0		0
213653_at	METTL3	methyltransferase like 3	-5					-55	65.8683	8	4	D	14	21966277	0		METTL3	4	4	4	Temporal Cortex (I) (Cognition, Dementia, Alzheimer's Disease) 29259249	0		0		0		0		0		0		0
239954_at	ZNF160	zinc finger protein 160	-27					-55	65.8683	8	4	D	19	53569859	0		ZNF160	4	4	4		0		0		0		0		0		0		0
213742_at	SRSF11	serine/arginine-rich splicing factor 11	-2					-55	65.8683	5	4	D	1	70671365	yes	1	SRSF11	1	0	0		0		0		0		0		0		0		0
223685_s_at	PRPF18	uncharacterized LOC101928524 /// pre-mRNA processing factor 18	-8					-55	65.8683	5	4	D	10	13628927	yes	1	PRPF18	1	0	0		0		0		0		0		0		0		0
223697_x_at	C9orf64	chromosome 9 open reading frame 64	-9.5					-55	65.8683	5	4	D	9	86553226	yes	1	C9orf64	1	0	0		0		0		0		0		0		0		0
232065_x_at	CENPL	centromere protein L	-2					-55	65.8683	5	4	D	1	173768688	yes	1	CENPL	1	0	0		0		0		0		0		0		0		0
1560490_at	FAT3	FAT atypical cadherin 3	-4					-55	65.8683	4	4	D	11	92085262	0		FAT3	0	0	0		0		0		0		0		0		0		0
1568865_at	FNTB	farnesyltransferase, CAAX box, beta	7.5					-55	65.8683	4	4	D	14	65381203	0		FNTB	0	0	0		0		0		0		0		0		0		0
209048_s_at	ZMYND8	zinc finger, MYND-type containing 8	5					-55	65.8683	4	4	D	20	45837859	0		ZMYND8	0	0	0		0		0		0		0		0		0		0
219816_s_at	RBM23	RNA binding motif protein 23	0					-55	65.8683	4	4	D	14	23369854	0		RBM23	0	0	0		0		0		0		0		0		0		0
232829_at	OR52K3P	olfactory receptor, family 52, subfamily K, member 3 pseudogene	-11					-55	65.8683	4	4	D	11	4496039	0		OR52K3P	0	0	0		0		0		0		0		0		0		0
235268_at	TADA2A	transcriptional adaptor 2A	-18.5					-55	65.8683	4	4	D	17	35766965	0		TADA2A	0	0	0		0		0		0		0		0		0		0
235366_at	ZNF10	zinc finger protein 10	4					-55	65.8683	4	4	D	12	133707161	0		ZNF10	0	0	0		0		0		0		0		0		0		0
236869_at		---	3.5					-55	65.8683	4	4	D						0
239667_at	SLC3A1	solute carrier family 3 (amino acid transporter heavy chain), member 1	0					-55	65.8683	4	4	D	2	44502597	0		SLC3A1	0	0	0		0		0		0		0		0		0		0
214213_x_at	LMNA	lamin A/C	1					59.5	65.7459	10	4	I	1	156052364	yes	0	LMNA	6	6	4		0		2	(Cognition, Dementia, Alzheimer's Disease) 0	0		0		0		0		0
213519_s_at	LAMA2	laminin, alpha 2	-11.5					59.5	65.7459	8	4	I	6	129204286	0		LAMA2	4	4	4		0		0		0		0		0		0		0
213811_x_at	TCF3	transcription factor 3	0					59.5	65.7459	8	4	I	19	1609291	0		TCF3	4	4	4		0		0		0		0		0		0		0
234301_s_at	TFB1M	transcription factor B1, mitochondrial	0					59.5	65.7459	6	4	I	6	155577264	0		TFB1M	2	2	0		0		0		0		2	Cortex (D) (Cognition, Dementia, Alzheimer's Disease) 29259249	0		0		0
206121_at	AMPD1	adenosine monophosphate deaminase 1	-0.5					59.5	65.7459	5	4	I	1	115215719	yes	1	AMPD1	1	0	0		0		0		0		0		0		0		0
1560503_a_at	TFAP2A-AS1	TFAP2A antisense RNA 1	-4					59.5	65.7459	4	4	I	6	10409573	0		TFAP2A-AS1	0	0	0		0		0		0		0		0		0		0
1562678_at	HTR4	---	0					59.5	65.7459	4	4	I	5	147830595	0		HTR4	0	0	0		0		0		0		0		0		0		0
1564713_a_at	FOXN4	forkhead box N4	0					59.5	65.7459	4	4	I	12	109715783	0		FOXN4	0	0	0		0		0		0		0		0		0		0
201333_s_at	ARHGEF12	Rho guanine nucleotide exchange factor (GEF) 12	10					59.5	65.7459	4	4	I	11	120207618	0		ARHGEF12	0	0	0		0		0		0		0		0		0		0
205725_at	SCGB1A1	secretoglobin, family 1A, member 1 (uteroglobin)	0					59.5	65.7459	4	4	I	11	62172575	0		SCGB1A1	0	0	0		0		0		0		0		0		0		0
206176_at	BMP6	bone morphogenetic protein 6	-12.5					59.5	65.7459	4	4	I	6	7727011	0		BMP6	0	0	0		0		0		0		0		0		0		0
206285_at	NPHP1	nephronophthisis 1 (juvenile)	-7					59.5	65.7459	4	4	I	2	110879888	0		NPHP1	0	0	0		0		0		0		0		0		0		0
208274_at	OCLM	oculomedin	-23					59.5	65.7459	4	4	I	1	186369704	0		OCLM	0	0	0		0		0		0		0		0		0		0
216355_at		---	0					59.5	65.7459	4	4	I						0
217255_at	SQSTM1	---	0					59.5	65.7459	4	4	I	5	179233388	0		SQSTM1	0	0	0		0		0		0		0		0		0		0
221419_s_at		---	4					59.5	65.7459	4	4	I						0
224085_at		---	0					59.5	65.7459	4	4	I						0
226036_x_at	CASP2	caspase 2	7.5					59.5	65.7459	4	4	I	7	142985308	0		CASP2	0	0	0		0		0		0		0		0		0		0
231859_at	C14orf132	chromosome 14 open reading frame 132	-3.5					59.5	65.7459	4	4	I	14	96505661	0		C14orf132	0	0	0		0		0		0		0		0		0		0
224031_at		---	-49.5	59.2814	4	4	D	-54.5	65.2695	4	4	D						0
1557131_at	SSSCA1-AS1	SSSCA1 antisense RNA 1 (head to head)	-33.5	40.1198	2	2	D	-54.5	65.2695	4	4	D	11	65336691	0		SSSCA1-AS1	0	0	0		0		0		0		0		0		0		0
226958_s_at	MED11	mediator complex subunit 11	-33.5	40.1198	2	2	D	-54.5	65.2695	4	4	D	17	4634723	0		MED11	0	0	0		0		0		0		0		0		0		0
203146_s_at	GABBR1	gamma-aminobutyric acid (GABA) B receptor, 1	7					-54.5	65.2695	9	4	D	6	29523406	yes	1	GABBR1	5	4	4		0		0		0		0		0		0		0
212629_s_at	PKN2	protein kinase N2	0					-54.5	65.2695	9	4	D	1	89149905	yes	1	PKN2	5	4	4	Temporal Cortex (I) (Cognition, Dementia, Alzheimer's Disease) 29259249	0		0		0		0		0		0		0
210418_s_at	IDH3B	isocitrate dehydrogenase 3 (NAD+) beta	6.5					-54.5	65.2695	8	4	D	20	2639041	0		IDH3B	4	4	4		0		0		0		0		0		0		0
213902_at	ASAH1	N-acylsphingosine amidohydrolase (acid ceramidase) 1	4					-54.5	65.2695	8	4	D	8	17913925	0		ASAH1	4	4	4		0		0		0		0		0		0		0
214989_x_at	SRSF11P1	serine/arginine-rich splicing factor 11 pseudogene 1	10					-54.5	65.2695	8	4	D	12	19459791	0		SRSF11P1	4	4	4		0		0		0		0		0		0		0
220458_at	ZNF131	---	-23.5					-54.5	65.2695	8	4	D	5	43065278	0		ZNF131	4	4	4		0		0		0		0		0		0		0
223411_at	MIF4GD	MIF4G domain containing	-3					-54.5	65.2695	8	4	D	17	73262309	0		MIF4GD	4	4	4	Temporal Cortex (I) (Cognition, Dementia, Alzheimer's Disease) 29259249	0		0		0		0		0		0		0
236475_at	MICAL2	microtubule associated monooxygenase, calponin and LIM domain containing 2	-26					-54.5	65.2695	8	4	D	11	12115543	0		MICAL2	4	4	4	frontal cortex, BA s 8 and 9 (D) (Cognition, Dementia, Alzheimer's Disease) 16257224	0		0		0		0		0		0		0
222751_at	HERPUD2	HERPUD family member 2	-1					-54.5	65.2695	5	4	D	7	35672269	yes	1	HERPUD2	1	0	0		0		0		0		0		0		0		0
1557252_at		---	-7					-54.5	65.2695	4	4	D						0
1558078_at		---	-5					-54.5	65.2695	4	4	D						0
1562255_at	SYTL3	synaptotagmin-like 3	-18.5					-54.5	65.2695	4	4	D	6	159071046	0		SYTL3	0	0	0		0		0		0		0		0		0		0
1569826_at		---	0					-54.5	65.2695	4	4	D						0
210813_s_at	XRCC4	X-ray repair complementing defective repair in Chinese hamster cells 4	-16					-54.5	65.2695	4	4	D	5	82373317	0		XRCC4	0	0	0		0		0		0		0		0		0		0
211732_x_at	HNMT	histamine N-methyltransferase	-3.5					-54.5	65.2695	4	4	D	2	138721590	0		HNMT	0	0	0		0		0		0		0		0		0		0
219442_at	CLUHP3	clustered mitochondria (cluA/CLU1) homolog pseudogene 3	-17					-54.5	65.2695	4	4	D	16	31711911	0		CLUHP3	0	0	0		0		0		0		0		0		0		0
219519_s_at	SIGLEC1	sialic acid binding Ig-like lectin 1, sialoadhesin	-26					-54.5	65.2695	4	4	D	20	3667617	0		SIGLEC1	0	0	0		0		0		0		0		0		0		0
220091_at	SLC2A6	solute carrier family 2 (facilitated glucose transporter), member 6	-20.5					-54.5	65.2695	4	4	D	9	136336216	0		SLC2A6	0	0	0		0		0		0		0		0		0		0
225609_at	GSR	glutathione reductase	-7.5					-54.5	65.2695	4	4	D	8	30535578	0		GSR	0	0	0		0		0		0		0		0		0		0
227430_at	ZC3H10	zinc finger CCCH-type containing 10	-16.5					-54.5	65.2695	4	4	D	12	56511943	0		ZC3H10	0	0	0		0		0		0		0		0		0		0
230528_s_at	RPL23AP79	CENPB DNA-binding domains containing 1 pseudogene 1 /// ribosomal protein L23a pseudogene 79	5					-54.5	65.2695	4	4	D	19	59110337	0		RPL23AP79	0	0	0		0		0		0		0		0		0		0
233167_at	SELENOO	selenoprotein O	-15					-54.5	65.2695	4	4	D	22	50639408	0		SELENOO	0	0	0		0		0		0		0		0		0		0
237864_at		---	-3.5					-54.5	65.2695	4	4	D						0
240971_x_at		---	8					-54.5	65.2695	4	4	D						0
242778_at	LPXN	leupaxin	-21.5					-54.5	65.2695	4	4	D	11	58294344	0		LPXN	0	0	0		0		0		0		0		0		0		0
206556_at	CLUL1	clusterin-like 1 (retinal)	-2					59	65.1934	8	4	I	18	596988	0		CLUL1	4	4	4	Frontal Cortex (D) (Cognition, Dementia, Alzheimer's Disease) 29259249	0		0		0		0		0		0		0
213621_s_at	GUK1	guanylate kinase 1	-1					59	65.1934	8	4	I	1	228327663	0		GUK1	4	4	4		0		0		0		0		0		0		0
217433_at	TACC1	transforming, acidic coiled-coil containing protein 1	8					59	65.1934	8	4	I	8	38585704	0		TACC1	4	4	4		0		0		0		0		0		0		0
236686_at	MVK	mevalonate kinase	0					59	65.1934	8	4	I	12	110011060	0		MVK	4	4	4		0		0		0		0		0		0		0
210799_at	HTR1B	5-hydroxytryptamine (serotonin) receptor 1B, G protein-coupled	6.5					59	65.1934	6	4	I	6	78171948	0		HTR1B	2	2	0		0		0		0		2	Cortex (D) (Cognition, Dementia, Alzheimer's Disease) 29259249	0		0		0
1560255_at	CELF2-AS1	CELF2 antisense RNA 1	0					59	65.1934	5	4	I	10	11358797	yes	1	CELF2-AS1	1	0	0		0		0		0		0		0		0		0
206496_at	FMO3	flavin containing monooxygenase 3	1					59	65.1934	5	4	I	1	171060018	yes	1	FMO3	1	0	0		0		0		0		0		0		0		0
214648_at	GPX5	glutathione peroxidase 5	2					59	65.1934	5	4	I	6	28493702	yes	1	GPX5	1	0	0		0		0		0		0		0		0		0
1554735_a_at	TRIM7	tripartite motif containing 7	0					59	65.1934	4	4	I	5	180620924	0		TRIM7	0	0	0		0		0		0		0		0		0		0
1556113_at	LOC101928841	collagen alpha-1(II) chain-like	1.5					59	65.1934	4	4	I	13	0	0		LOC101928841	0	0	0		0		0		0		0		0		0		0
1556262_at	PWRN1	uncharacterized LOC101928792 /// Prader-Willi region non-protein coding RNA 1	0					59	65.1934	4	4	I	15	24738284	0		PWRN1	0	0	0		0		0		0		0		0		0		0
1556796_at	KRBOX1-AS1	KRBOX1 antisense RNA 1	-3					59	65.1934	4	4	I	3	42975736	0		KRBOX1-AS1	0	0	0		0		0		0		0		0		0		0
1563420_at	XGY2	Xg blood group /// Xg pseudogene, Y-linked 2	0					59	65.1934	4	4	I		2620337	0		XGY2	0	0	0		0		0		0		0		0		0		0
1567027_at	SH3GL1P2	SH3-domain GRB2-like 1 pseudogene 2	0					59	65.1934	4	4	I	17	28951336	0		SH3GL1P2	0	0	0		0		0		0		0		0		0		0
201149_s_at	TIMP3	TIMP metallopeptidase inhibitor 3	-4					59	65.1934	4	4	I	22	33196802	0		TIMP3	0	0	0		0		0		0		0		0		0		0
207030_s_at		cysteine and glycine-rich protein 2	4					59	65.1934	4	4	I						0
211207_s_at	ACSL6	acyl-CoA synthetase long-chain family member 6	0					59	65.1934	4	4	I	5	131142683	0		ACSL6	0	0	0		0		0		0		0		0		0		0
221273_s_at	RNF208	ring finger protein 208	1					59	65.1934	4	4	I	9	140114699	0		RNF208	0	0	0		0		0		0		0		0		0		0
221464_at	OR1D2	olfactory receptor, family 1, subfamily D, member 2	-2.5					59	65.1934	4	4	I	17	2995352	0		OR1D2	0	0	0		0		0		0		0		0		0		0
229527_s_at		---	-1					59	65.1934	4	4	I						0
231255_at	MPRIP	myosin phosphatase Rho interacting protein	-4					59	65.1934	4	4	I	17	16945859	0		MPRIP	0	0	0		0		0		0		0		0		0		0
232357_at	TTLL9	tubulin tyrosine ligase-like family member 9	-3					59	65.1934	4	4	I	20	30458505	0		TTLL9	0	0	0		0		0		0		0		0		0		0
233395_at		---	-0.5					59	65.1934	4	4	I						0
235668_at	PRDM1	PR domain containing 1, with ZNF domain	3.5					59	65.1934	4	4	I	6	106534195	0		PRDM1	0	0	0		0		0		0		0		0		0		0
238285_at	SOX5	SRY box 5	2					59	65.1934	4	4	I	12	23682440	0		SOX5	0	0	0		0		0		0		0		0		0		0
238422_at	LBX2-AS1	LBX2 antisense RNA 1	11.5					59	65.1934	4	4	I	2	74729722	0		LBX2-AS1	0	0	0		0		0		0		0		0		0		0
241116_at		---	16.5					59	65.1934	4	4	I						0
244091_at		---	0.5					59	65.1934	4	4	I						0
243848_at		---	-46	55.0898	4	4	D	-54	64.6707	4	4	D						0
210081_at	AGER	advanced glycosylation end product-specific receptor	-39	46.7066	7	2	D	-54	64.6707	9	4	D	6	32148745	yes	0	AGER	5	5	0		2	monocytes (Cognition, Dementia, Alzheimer's Disease) 19836440	2	(Cognition, Dementia, Alzheimer's Disease) 0	0		0		0		1	(Cognition, ALZresearch model, Alzheimer's Disease) 0	0
1559598_at		---	-38	45.509	2	2	D	-54	64.6707	4	4	D						0
1566698_at		---	-35.5	42.515	2	2	D	-54	64.6707	4	4	D						0
1562238_at	USPL1	ubiquitin specific peptidase like 1	-23.5					-54	64.6707	10	4	D	13	31191830	0		USPL1	6	6	4		0		0		0		2	Cortex (D) (Cognition, Dementia, Alzheimer's Disease) 29259249	0		0		0
205686_s_at	CD86	CD86 molecule	-12					-54	64.6707	9	4	D	3	121774209	yes	1	CD86	5	4	4		0		0		0		0		0		0		0
206247_at	MICB	MHC class I polypeptide-related sequence B	0					-54	64.6707	9	4	D	6	31462658	yes	1	MICB	5	4	4	prefrontal cortex (I) (Cognition, Dementia, Alzheimer's Disease) 29541381	0		0		0		0		0		0		0
1569183_a_at	CHM	choroideremia (Rab escort protein 1)	-8.5					-54	64.6707	8	4	D		85116185	0		CHM	4	4	4	Temporal Cortex (D) (Cognition, Dementia, Alzheimer's Disease) 29259249	0		0		0		0		0		0		0
206061_s_at	DICER1	dicer 1, ribonuclease type III	-0.5					-54	64.6707	8	4	D	14	95552565	0		DICER1	4	4	4		0		0		0		0		0		0		0
212841_s_at	PPFIBP2	PTPRF interacting protein, binding protein 2 (liprin beta 2)	6.5					-54	64.6707	8	4	D	11	7534529	0		PPFIBP2	4	4	4		0		0		0		0		0		0		0
213473_at	BRAP	BRCA1 associated protein	4					-54	64.6707	8	4	D	12	112079950	0		BRAP	4	4	4		0		0		0		0		0		0		0
218371_s_at	PSPC1	paraspeckle component 1	4					-54	64.6707	8	4	D	13	20248896	0		PSPC1	4	4	4		0		0		0		0		0		0		0
220397_at	MDM1	Mdm1 nuclear protein	-16.5					-54	64.6707	8	4	D	12	68666223	0		MDM1	4	4	4		0		0		0		0		0		0		0
209110_s_at	RGL2	ral guanine nucleotide dissociation stimulator-like 2	-4.5					-54	64.6707	5	4	D	6	33259431	yes	1	RGL2	1	0	0		0		0		0		0		0		0		0
211582_x_at	LST1	leukocyte specific transcript 1	0					-54	64.6707	5	4	D	6	31553901	yes	1	LST1	1	0	0		0		0		0		0		0		0		0
213269_at	ZNF248	zinc finger protein 248	-15.5					-54	64.6707	5	4	D	10	38091751	yes	1	ZNF248	1	0	0		0		0		0		0		0		0		0
1555675_at	BLID	BH3-like motif containing, cell death inducer	-4					-54	64.6707	4	4	D	11	121986062	0		BLID	0	0	0		0		0		0		0		0		0		0
1556932_at		---	-20.5					-54	64.6707	4	4	D						0
1563364_at		---	-19.5					-54	64.6707	4	4	D						0
200814_at	PSME1	proteasome activator subunit 1	0					-54	64.6707	4	4	D	14	24605367	0		PSME1	0	0	0		0		0		0		0		0		0		0
201232_s_at	PSMD13	proteasome 26S subunit, non-ATPase 13	4					-54	64.6707	4	4	D	11	236546	0		PSMD13	0	0	0		0		0		0		0		0		0		0
201613_s_at	AP1G2	adaptor-related protein complex 1, gamma 2 subunit	-0.5					-54	64.6707	4	4	D	14	24028774	0		AP1G2	0	0	0		0		0		0		0		0		0		0
209622_at	STK16	serine/threonine kinase 16	-11.5					-54	64.6707	4	4	D	2	220110177	0		STK16	0	0	0		0		0		0		0		0		0		0
210580_x_at	SULT1A4	sulfotransferase 1A3-like /// SLX1A-SULT1A3 readthrough (NMD candidate) /// SLX1B-SULT1A4 readthrough (NMD candidate) /// sulfotransferase family 1A member 3 /// sulfotransferase family 1A member 4	0					-54	64.6707	4	4	D	16	29467127	0		SULT1A4	0	0	0		0		0		0		0		0		0		0
224105_x_at		---	1.5					-54	64.6707	4	4	D						0
225323_at	CC2D1B	coiled-coil and C2 domain containing 1B	-16					-54	64.6707	4	4	D	1	52811395	0		CC2D1B	0	0	0		0		0		0		0		0		0		0
225668_at	FAM173B	family with sequence similarity 173, member B	-8.5					-54	64.6707	4	4	D	5	10226438	0		FAM173B	0	0	0		0		0		0		0		0		0		0
226519_s_at	PHYKPL	5-phosphohydroxy-L-lysine phospho-lyase	0					-54	64.6707	4	4	D	5	177635498	0		PHYKPL	0	0	0		0		0		0		0		0		0		0
234788_x_at		---	5					-54	64.6707	4	4	D						0
242125_at		---	5					-54	64.6707	4	4	D						0
242741_x_at		---	-18					-54	64.6707	4	4	D						0
243878_at		---	-26.5					-54	64.6707	4	4	D						0
206184_at	CRKL	v-crk avian sarcoma virus CT10 oncogene homolog-like	37	51.3889	8	4	I	58.5	64.6409	8	4	I	22	21271714	0		CRKL	4	4	4		0		0		0		0		0		0		0
216951_at	FCGR1A	Fc fragment of IgG, high affinity Ia, receptor (CD64)	-9.5					58.5	64.6409	11	4	I	1	149754227	yes	1	FCGR1A	7	6	4		0		0		0		2	Cortex (I) (Cognition, Dementia, Alzheimer's Disease) 29259249	0		0		0
217670_at	RPLP2	ribosomal protein, large, P2	2					58.5	64.6409	8	4	I	11	809647	0		RPLP2	4	4	4		0		0		0		0		0		0		0
206606_at	LIPC	lipase, hepatic	0					58.5	64.6409	6	4	I	15	58702768	0	0	LIPC	2	2	0		0		2	(Cognition, Dementia, Alzheimer's Disease) 0	0		0		0		0		0
1564960_at	KRTAP7-1	keratin associated protein 7-1 (gene/pseudogene)	8					58.5	64.6409	5	4	I	21	32201357	yes	1	KRTAP7-1	1	0	0		0		0		0		0		0		0		0
227225_at	ZNF503	zinc finger protein 503	-1					58.5	64.6409	5	4	I	10	77157588	yes	1	ZNF503	1	0	0		0		0		0		0		0		0		0
234234_at	LOC101929705	uncharacterized LOC101929705	6.5					58.5	64.6409	5	4	I	6	43963460	yes	1	LOC101929705	1	0	0		0		0		0		0		0		0		0
1553439_at		---	12					58.5	64.6409	4	4	I						0
1555068_at	WNK1	WNK lysine deficient protein kinase 1	3.5					58.5	64.6409	4	4	I	12	861759	0		WNK1	0	0	0		0		0		0		0		0		0		0
1556048_at	LOC100507564	uncharacterized LOC100507564	5					58.5	64.6409	4	4	I	1	53704282	0		LOC100507564	0	0	0		0		0		0		0		0		0		0
1557059_at	NIFK-AS1	NIFK antisense RNA 1	3					58.5	64.6409	4	4	I	2	122407226	0		NIFK-AS1	0	0	0		0		0		0		0		0		0		0
216152_at		---	0					58.5	64.6409	4	4	I						0
221659_s_at	MYL10	myosin light chain 10	-0.5					58.5	64.6409	4	4	I	7	101256605	0		MYL10	0	0	0		0		0		0		0		0		0		0
224159_x_at	TRIM4	tripartite motif containing 4	3					58.5	64.6409	4	4	I	7	99474581	0		TRIM4	0	0	0		0		0		0		0		0		0		0
226408_at	TEAD2	TEA domain family member 2	-3					58.5	64.6409	4	4	I	19	49843852	0		TEAD2	0	0	0		0		0		0		0		0		0		0
229462_at		---	0					58.5	64.6409	4	4	I						0
230977_at	NPM2	nucleophosmin/nucleoplasmin 2	0					58.5	64.6409	4	4	I	8	21881636	0		NPM2	0	0	0		0		0		0		0		0		0		0
236504_x_at	C6orf52	chromosome 6 open reading frame 52	4.5					58.5	64.6409	4	4	I	6	10671651	0		C6orf52	0	0	0		0		0		0		0		0		0		0
238245_at	ENPP7	ectonucleotide pyrophosphatase/phosphodiesterase 7	0.5					58.5	64.6409	4	4	I	17	77704681	0		ENPP7	0	0	0		0		0		0		0		0		0		0
244157_x_at		---	0					58.5	64.6409	4	4	I						0
31846_at	RHOD	ras homolog family member D	0					58.5	64.6409	4	4	I	11	66824289	0		RHOD	0	0	0		0		0		0		0		0		0		0
244225_x_at	LMNA	lamin A/C	24	33.3333	8	2	I	58	64.0884	10	4	I	1	156052364	yes	0	LMNA	6	6	4		0		2	(Cognition, Dementia, Alzheimer's Disease) 0	0		0		0		0		0
205772_s_at	AKAP7	---	18					58	64.0884	8	4	I	6	131456806	0		AKAP7	4	4	4	Temporal Cortex (I) (Cognition, Dementia, Alzheimer's Disease) 29259249	0		0		0		0		0		0		0
217589_at	RAB40A	RAB40A, member RAS oncogene family	0					58	64.0884	8	4	I		102754678	0		RAB40A	4	4	4		0		0		0		0		0		0		0
221996_s_at	CLTB	clathrin, light chain B	18					58	64.0884	8	4	I	5	175819456	0		CLTB	4	4	4		0		0		0		0		0		0		0
228224_at	PRELP	proline/arginine-rich end leucine-rich repeat protein	0					58	64.0884	8	4	I	1	203444883	0		PRELP	4	4	4		0		0		0		0		0		0		0
231268_at	MYBL1	v-myb avian myeloblastosis viral oncogene homolog-like 1	8					58	64.0884	8	4	I	8	67474410	0		MYBL1	4	4	4		0		0		0		0		0		0		0
230909_at	COX18	COX18 cytochrome c oxidase assembly factor	6					58	64.0884	6	4	I	4	73920416	0		COX18	2	2	0		0		0		0		2	Cortex (D) (Cognition, Dementia, Alzheimer's Disease) 29259249	0		0		0
1559226_x_at	LCE1E	late cornified envelope 1E	0					58	64.0884	5	4	I	1	152758690	yes	1	LCE1E	1	0	0		0		0		0		0		0		0		0
236977_at	LOC646588	uncharacterized LOC646588	-5.5					58	64.0884	5	4	I	7	25632971	yes	1	LOC646588	1	0	0		0		0		0		0		0		0		0
237732_at	PRR9	proline rich 9	0					58	64.0884	5	4	I	1	153190060	yes	1	PRR9	1	0	0		0		0		0		0		0		0		0
1553142_at	LACC1	laccase (multicopper oxidoreductase) domain containing 1	-16					58	64.0884	4	4	I	13	44453420	0		LACC1	0	0	0		0		0		0		0		0		0		0
1555233_at	RHOJ	ras homolog family member J	0					58	64.0884	4	4	I	14	63670832	0		RHOJ	0	0	0		0		0		0		0		0		0		0
1557673_at		---	-2					58	64.0884	4	4	I						0
1568513_x_at		---	0					58	64.0884	4	4	I						0
1569588_x_at	PIK3C2A	phosphatidylinositol-4-phosphate 3-kinase, catalytic subunit type 2 alpha	14					58	64.0884	4	4	I	11	17099277	0		PIK3C2A	0	0	0		0		0		0		0		0		0		0
206107_at	RGS11	regulator of G-protein signaling 11	1					58	64.0884	4	4	I	16	318300	0		RGS11	0	0	0		0		0		0		0		0		0		0
207293_s_at	AGTR2	angiotensin II receptor, type 2	0.5					58	64.0884	4	4	I		115301958	0		AGTR2	0	0	0		0		0		0		0		0		0		0
207771_at	SLC5A2	solute carrier family 5 (sodium/glucose cotransporter), member 2	0					58	64.0884	4	4	I	16	31494323	0		SLC5A2	0	0	0		0		0		0		0		0		0		0
216603_at	SLC7A8	solute carrier family 7 (amino acid transporter light chain, L system), member 8	0					58	64.0884	4	4	I	14	23594504	0		SLC7A8	0	0	0		0		0		0		0		0		0		0
225966_at	NDUFAF8	chromosome 17 open reading frame 89	4					58	64.0884	4	4	I	17	79213039	0		NDUFAF8	0	0	0		0		0		0		0		0		0		0
227386_s_at	TMEM200B	transmembrane protein 200B	22.5					58	64.0884	4	4	I	1	29445937	0		TMEM200B	0	0	0		0		0		0		0		0		0		0
234241_at	SCAMP5	secretory carrier membrane protein 5	0					58	64.0884	4	4	I	15	75249560	0		SCAMP5	0	0	0		0		0		0		0		0		0		0
235090_at	ZNF710	zinc finger protein 710	0					58	64.0884	4	4	I	15	90544624	0		ZNF710	0	0	0		0		0		0		0		0		0		0
237652_at	IQSEC2	IQ motif and Sec7 domain 2	4					58	64.0884	4	4	I		53262058	0		IQSEC2	0	0	0		0		0		0		0		0		0		0
243402_at	LINC00654	long intergenic non-protein coding RNA 654 /// uncharacterized LOC643406	0					58	64.0884	4	4	I	20	5476713	0		LINC00654	0	0	0		0		0		0		0		0		0		0
210613_s_at	SYNGR1	synaptogyrin 1	-47	56.2874	8	4	D	-53.5	64.0719	8	4	D	22	39745930	0		SYNGR1	4	4	4		0		0		0		0		0		0		0
1569345_at		---	-37	44.3114	2	2	D	-53.5	64.0719	4	4	D						0
215011_at	SNHG3	small nucleolar RNA host gene 3	-34	40.7186	2	2	D	-53.5	64.0719	4	4	D	1	28832455	0		SNHG3	0	0	0		0		0		0		0		0		0		0
242712_x_at	RGPD6	RAN binding protein 2 /// RANBP2-like and GRIP domain containing 1 /// RANBP2-like and GRIP domain containing 2 /// RANBP2-like and GRIP domain containing 3 /// RANBP2-like and GRIP domain containing 4 /// RANBP2-like and GRIP domain containing 5 /// RANBP2-like and GRIP domain containing 6 /// RANBP2-like and GRIP domain containing 8	-32.5	38.9222	2	2	D	-53.5	64.0719	4	4	D	2	111271379	0		RGPD6	0	0	0		0		0		0		0		0		0		0
230086_at	FNBP1	formin binding protein 1	-4					-53.5	64.0719	10	4	D	9	132649466	0		FNBP1	6	6	4	Temporal Cortex (I) (Cognition, Dementia, Alzheimer's Disease) 29259249	2	Blood mononuclear cell (BMC) (D) (Cognition, Dementia, Alzheimer's Disease) 16979800	0		0		0		0		0		0
37424_at	CCHCR1	coiled-coil alpha-helical rod protein 1	-11					-53.5	64.0719	9	4	D	6	31110216	yes	1	CCHCR1	5	4	4		0		0		0		0		0		0		0
208436_s_at	IRF7	interferon regulatory factor 7	0.5					-53.5	64.0719	8	4	D	11	612553	0		IRF7	4	4	4		0		0		0		0		0		0		0
212346_s_at	MXD4	MAX dimerization protein 4	-25					-53.5	64.0719	8	4	D	4	2249159	0		MXD4	4	4	4		0		0		0		0		0		0		0
220146_at	TLR7	toll-like receptor 7	6					-53.5	64.0719	8	4	D		12885202	0		TLR7	4	4	4	Temporal Cortex (I) (Cognition, Dementia, Alzheimer's Disease) 29259249	0		0		0		0		0		0		0
209231_s_at	DCTN5	dynactin 5 (p25)	-10					-53.5	64.0719	6	4	D	16	23652687	0		DCTN5	2	2	0		0		0		0		2	Cortex (I) (Cognition, Dementia, Alzheimer's Disease) 29259249	0		0		0
219235_s_at	PHACTR4	phosphatase and actin regulator 4	0.5					-53.5	64.0719	6	4	D	1	28696093	0		PHACTR4	2	2	0		0		0		0		2	Cortex (D) (Cognition, Dementia, Alzheimer's Disease) 29259249	0		0		0
1555847_a_at	LOC284454	uncharacterized LOC284454	0					-53.5	64.0719	5	4	D	19	13945330	yes	1	LOC284454	1	0	0		0		0		0		0		0		0		0
205299_s_at	BTN2A2	butyrophilin, subfamily 2, member A2	-17					-53.5	64.0719	5	4	D	6	26383324	yes	1	BTN2A2	1	0	0		0		0		0		0		0		0		0
213505_s_at	SUGP2	SURP and G-patch domain containing 2	-23					-53.5	64.0719	5	4	D	19	19101697	yes	1	SUGP2	1	0	0		0		0		0		0		0		0		0
215985_at	ZNRD1ASP	HLA complex group 8 /// ZNRD1 antisense RNA 1	-11.5					-53.5	64.0719	5	4	D	6	29978606	yes	1	ZNRD1ASP	1	0	0		0		0		0		0		0		0		0
1565975_at		---	-14.5					-53.5	64.0719	4	4	D						0
203912_s_at	DNASE1L1	deoxyribonuclease I-like 1	-9					-53.5	64.0719	4	4	D		153629579	0		DNASE1L1	0	0	0		0		0		0		0		0		0		0
209393_s_at	EIF4E2	eukaryotic translation initiation factor 4E family member 2	-6					-53.5	64.0719	4	4	D	2	233414762	0		EIF4E2	0	0	0		0		0		0		0		0		0		0
224934_at	YIPF5	Yip1 domain family member 5	4					-53.5	64.0719	4	4	D	5	143537723	0		YIPF5	0	0	0		0		0		0		0		0		0		0
227093_at	USP36	ubiquitin specific peptidase 36	0.5					-53.5	64.0719	4	4	D	17	76783463	0		USP36	0	0	0		0		0		0		0		0		0		0
230050_at	NACC2	NACC family member 2, BEN and BTB (POZ) domain containing	5					-53.5	64.0719	4	4	D	9	138898383	0		NACC2	0	0	0		0		0		0		0		0		0		0
236038_at	RNF150	ring finger protein 150	-13					-53.5	64.0719	4	4	D	4	141780961	0		RNF150	0	0	0		0		0		0		0		0		0		0
238341_at		---	2					-53.5	64.0719	4	4	D						0
238963_at	RBM18	RNA binding motif protein 18	9.5					-53.5	64.0719	4	4	D	9	124999903	0		RBM18	0	0	0		0		0		0		0		0		0		0
242027_at		---	-24					-53.5	64.0719	4	4	D						0
35254_at	TRAFD1	TRAF-type zinc finger domain containing 1	4					-53.5	64.0719	4	4	D	12	112563305	0		TRAFD1	0	0	0		0		0		0		0		0		0		0
205643_s_at	PPP2R2B	protein phosphatase 2, regulatory subunit B, beta	13.5					57.5	63.5359	10	4	I	5	145967936	0	0	PPP2R2B	6	6	4		0		2	(Cognition, Dementia, Alzheimer's Disease) 0 (Cognition, Dementia, Alzheimer's Disease) 18484086	0		0		0		0		0
214000_s_at	RGS10	regulator of G-protein signaling 10	13.5					57.5	63.5359	10	4	I	10	121259339	0		RGS10	6	6	4	Temporal Cortex (I) (Cognition, Dementia, Alzheimer's Disease) 29259249	0		0		0		2	Cortex (I) (Cognition, Dementia, Alzheimer's Disease) 29259249	0		0		0
1556687_a_at	CLDN10	claudin 10 /// uncharacterized LOC101927308	-7					57.5	63.5359	10	4	I	13	96085853	0		CLDN10	6	6	4		2	Blood mononuclear cell (BMC) (D) (Cognition, Dementia, Alzheimer's Disease) 16979800	0		0		0		0		0		0
205391_x_at	ANK1	ankyrin 1, erythrocytic	10					57.5	63.5359	10	4	I	8	41510739	0		ANK1	6	6	4	EC, STG, PFC and CER (I) (Cognition, Dementia, Alzheimer's Disease) 25129077	2	Blood (I) (Cognition, Dementia, Alzheimer's Disease) 25129077	0		0		0		0		0		0
203662_s_at	TMOD1	tropomodulin 1	9					57.5	63.5359	9	4	I	9	100263462	yes	1	TMOD1	5	4	4		0		0		0		0		0		0		0
210033_s_at	SPAG6	sperm associated antigen 6	5					57.5	63.5359	9	4	I	10	22634399	yes	1	SPAG6	5	4	4		0		0		0		0		0		0		0
217044_s_at	PLEKHG3	pleckstrin homology domain containing, family G (with RhoGef domain) member 3	0					57.5	63.5359	8	4	I	14	65170820	0		PLEKHG3	4	4	4	Temporal Cortex (I) (Cognition, Dementia, Alzheimer's Disease) 29259249	0		0		0		0		0		0		0
208327_at	CYP2A13	cytochrome P450, family 2, subfamily A, polypeptide 13	0					57.5	63.5359	5	4	I	19	41594368	yes	1	CYP2A13	1	0	0		0		0		0		0		0		0		0
230562_at	MCPH1-AS1	MCPH1 antisense RNA 1	12					57.5	63.5359	5	4	I	8	6475996	yes	1	MCPH1-AS1	1	0	0		0		0		0		0		0		0		0
1552924_a_at	PITPNM2	phosphatidylinositol transfer protein, membrane-associated 2	3					57.5	63.5359	4	4	I	12	123468027	0		PITPNM2	0	0	0		0		0		0		0		0		0		0
1560291_at	RIPPLY1	ripply transcriptional repressor 1	0					57.5	63.5359	4	4	I		106143293	0		RIPPLY1	0	0	0		0		0		0		0		0		0		0
1561611_at		---	2					57.5	63.5359	4	4	I						0
1565537_at	NKX1-1	NK1 homeobox 1	0					57.5	63.5359	4	4	I	4	1396720	0		NKX1-1	0	0	0		0		0		0		0		0		0		0
205743_at	STAC	SH3 and cysteine rich domain	0					57.5	63.5359	4	4	I	3	36421836	0		STAC	0	0	0		0		0		0		0		0		0		0
205946_at	VIPR2	vasoactive intestinal peptide receptor 2	0					57.5	63.5359	4	4	I	7	158820866	0		VIPR2	0	0	0		0		0		0		0		0		0		0
208060_at	PAX7	paired box 7	0					57.5	63.5359	4	4	I	1	18957500	0		PAX7	0	0	0		0		0		0		0		0		0		0
210586_x_at	RHD	Rh blood group, D antigen	8.5					57.5	63.5359	4	4	I	1	25598884	0		RHD	0	0	0		0		0		0		0		0		0		0
221165_s_at	IL22	interleukin 22	1.5					57.5	63.5359	4	4	I	12	68642022	0		IL22	0	0	0		0		0		0		0		0		0		0
237472_at	SOX1	SRY box 1	0					57.5	63.5359	4	4	I	13	112721913	0		SOX1	0	0	0		0		0		0		0		0		0		0
AFFX-r2-Ec-bioD-3_at		---	0					57.5	63.5359	4	4	I						0
239391_at	FAM120AOS	family with sequence similarity 120A opposite strand	-50	59.8802	5	4	D	-53	63.4731	5	4	D	9	96208776	yes	1	FAM120AOS	1	0	0		0		0		0		0		0		0		0
1569167_at		---	-41.5	49.7006	2	2	D	-53	63.4731	4	4	D						0
203709_at	PHKG2	phosphorylase kinase, gamma 2 (testis)	-34.5	41.3174	2	2	D	-53	63.4731	4	4	D	16	30759591	0	0	PHKG2	0	0	0		0		0		0		0		0		0		0
213573_at	KPNB1	karyopherin (importin) beta 1	-0.5					-53	63.4731	9	4	D	17	45726842	yes	1	KPNB1	5	4	4		0		0		0		0		0		0		0
200676_s_at	UBE2L3	ubiquitin conjugating enzyme E2L 3	3					-53	63.4731	8	4	D	22	21903736	0		UBE2L3	4	4	4		0		0		0		0		0		0		0
206169_x_at	ZC3H7B	zinc finger CCCH-type containing 7B	-23.5					-53	63.4731	8	4	D	22	41697526	0		ZC3H7B	4	4	4		0		0		0		0		0		0		0
215838_at	LILRA5	leukocyte immunoglobulin-like receptor, subfamily A (with TM domain), member 5	0					-53	63.4731	8	4	D	19	54818353	0		LILRA5	4	4	4		0		0		0		0		0		0		0
237384_x_at	KCTD16	potassium channel tetramerization domain containing 16	0					-53	63.4731	8	4	D	5	143550396	0		KCTD16	4	4	4	Temporal Cortex (D) (Cognition, Dementia, Alzheimer's Disease) 29259249	0		0		0		0		0		0		0
208056_s_at	CBFA2T3	core-binding factor, runt domain, alpha subunit 2; translocated to, 3	4					-53	63.4731	6	4	D	16	88941263	0		CBFA2T3	2	2	0		0		0		0		2	Cortex (D) (Cognition, Dementia, Alzheimer's Disease) 29259249	0		0		0
34210_at	CD52	CD52 molecule	0					-53	63.4731	6	4	D	1	26644411	0		CD52	2	2	0		0		0		0		2	Cortex (I) (Cognition, Dementia, Alzheimer's Disease) 29259249	0		0		0
218419_s_at	TMUB2	transmembrane and ubiquitin-like domain containing 2	-1					-53	63.4731	5	4	D	17	42264338	yes	1	TMUB2	1	0	0		0		0		0		0		0		0		0
229604_at	CMAHP	cytidine monophospho-N-acetylneuraminic acid hydroxylase, pseudogene	1					-53	63.4731	5	4	D	6	25081295	yes	1	CMAHP	1	0	0		0		0		0		0		0		0		0
1554790_at	ZSCAN20	zinc finger and SCAN domain containing 20	0.5					-53	63.4731	4	4	D	1	33938232	0		ZSCAN20	0	0	0		0		0		0		0		0		0		0
1557270_at		---	0					-53	63.4731	4	4	D						0
1558075_at		---	-4.5					-53	63.4731	4	4	D						0
1564972_x_at	SETDB2	SET domain, bifurcated 2	-13					-53	63.4731	4	4	D	13	50018429	0		SETDB2	0	0	0		0		0		0		0		0		0		0
203882_at	IRF9	interferon regulatory factor 9	0					-53	63.4731	4	4	D	14	24630262	0		IRF9	0	0	0		0		0		0		0		0		0		0
205415_s_at	ATXN3	ataxin 3	-14					-53	63.4731	4	4	D	14	92524896	0		ATXN3	0	0	0		0		0		0		0		0		0		0
205851_at	NME6	NME/NM23 nucleoside diphosphate kinase 6	0					-53	63.4731	4	4	D	3	48334754	0		NME6	0	0	0		0		0		0		0		0		0		0
215631_s_at	BRMS1	breast cancer metastasis suppressor 1	2					-53	63.4731	4	4	D	11	66104804	0		BRMS1	0	0	0		0		0		0		0		0		0		0
218556_at	ORMDL2	ORMDL sphingolipid biosynthesis regulator 2	0					-53	63.4731	4	4	D	12	56211703	0		ORMDL2	0	0	0		0		0		0		0		0		0		0
223599_at	TRIM6	tripartite motif containing 6	-1.5					-53	63.4731	4	4	D	11	5617331	0		TRIM6	0	0	0		0		0		0		0		0		0		0
224320_s_at	MCM8	minichromosome maintenance 8 homologous recombination repair factor	-6.5					-53	63.4731	4	4	D	20	5931298	0		MCM8	0	0	0		0		0		0		0		0		0		0
224451_x_at	ARHGAP9	Rho GTPase activating protein 9	0					-53	63.4731	4	4	D	12	57866038	0		ARHGAP9	0	0	0		0		0		0		0		0		0		0
225210_s_at	RAMMET	family with sequence similarity 103, member A1	0					-53	63.4731	4	4	D	15	83654959	0		RAMMET	0	0	0		0		0		0		0		0		0		0
226196_s_at	IFT43	intraflagellar transport 43	-15					-53	63.4731	4	4	D	14	76368479	0		IFT43	0	0	0		0		0		0		0		0		0		0
228285_at	TDRD9	tudor domain containing 9	5					-53	63.4731	4	4	D	14	104394799	0		TDRD9	0	0	0		0		0		0		0		0		0		0
229697_at	HIRIP3	HIRA interacting protein 3	-2.5					-53	63.4731	4	4	D	16	30003645	0		HIRIP3	0	0	0		0		0		0		0		0		0		0
233768_at		---	-7.5					-53	63.4731	4	4	D						0
236781_at		---	-21.5					-53	63.4731	4	4	D						0
236883_at		---	-16.5					-53	63.4731	4	4	D						0
242108_at		---	-7.5					-53	63.4731	4	4	D						0
243664_at	TXNL1	thioredoxin-like 1	-2					-53	63.4731	4	4	D	18	54264439	0		TXNL1	0	0	0		0		0		0		0		0		0		0
202129_s_at	RIOK3	RIO kinase 3	-1					57	62.9834	8	4	I	18	21032787	0		RIOK3	4	4	4		0		0		0		0		0		0		0
207684_at	TBX6	T-box 6	-25.5					57	62.9834	8	4	I	16	30097114	0		TBX6	4	4	4		0		0		0		0		0		0		0
216367_at	COL4A3	collagen, type IV, alpha 3 (Goodpasture antigen)	0					57	62.9834	8	4	I	2	228029281	0		COL4A3	4	4	4		0		0		0		0		0		0		0
219902_at	BHMT2	betaine--homocysteine S-methyltransferase 2	0					57	62.9834	8	4	I	5	78365540	0		BHMT2	4	4	4		0		0		0		0		0		0		0
1559948_at	LOC101927253	uncharacterized LOC101927253	-6.5					57	62.9834	5	4	I	17	48704393	yes	1	LOC101927253	1	0	0		0		0		0		0		0		0		0
216956_s_at	ITGA2B	integrin alpha 2b	23.5					57	62.9834	5	4	I	17	42449548	yes	1	ITGA2B	1	0	0		0		0		0		0		0		0		0
236119_s_at	SPRR2G	small proline-rich protein 2G	0					57	62.9834	5	4	I	1	153122058	yes	1	SPRR2G	1	0	0		0		0		0		0		0		0		0
1559124_at	LOC644135	uncharacterized LOC644135	3					57	62.9834	4	4	I	6	136364990	0		LOC644135	0	0	0		0		0		0		0		0		0		0
205782_at	FGF7	fibroblast growth factor 7	22					57	62.9834	4	4	I	15	49715293	0		FGF7	0	0	0		0		0		0		0		0		0		0
207316_at	HAS1	hyaluronan synthase 1	0					57	62.9834	4	4	I	19	52216365	0		HAS1	0	0	0		0		0		0		0		0		0		0
211835_at	IGKV1-5	immunoglobulin kappa variable 1-5	0					57	62.9834	4	4	I	2	89246819	0		IGKV1-5	0	0	0		0		0		0		0		0		0		0
221336_at	ATOH1	atonal bHLH transcription factor 1	0					57	62.9834	4	4	I	4	94750042	0		ATOH1	0	0	0		0		0		0		0		0		0		0
229856_s_at	PITHD1	PITH (C-terminal proteasome-interacting domain of thioredoxin-like) domain containing 1	20					57	62.9834	4	4	I	1	24104876	0		PITHD1	0	0	0		0		0		0		0		0		0		0
231027_at		---	0					57	62.9834	4	4	I						0
232119_at	SYNPO2	synaptopodin 2	13.5					57	62.9834	4	4	I	4	119809996	0		SYNPO2	0	0	0		0		0		0		0		0		0		0
234869_at		---	0					57	62.9834	4	4	I						0
242690_at	ATP11C	ATPase, class VI, type 11C	2.5					57	62.9834	4	4	I		138808505	0		ATP11C	0	0	0		0		0		0		0		0		0		0
233017_x_at		---	-44.5	53.2934	4	4	D	-52.5	62.8743	4	4	D						0
233024_at		---	-42	50.2994	4	4	D	-52.5	62.8743	4	4	D						0
227648_at	SMDT1	single-pass membrane protein with aspartate-rich tail 1	-38.5	46.1078	2	2	D	-52.5	62.8743	4	4	D	22	42475695	0		SMDT1	0	0	0		0		0		0		0		0		0		0
233251_at	STRBP	spermatid perinuclear RNA binding protein	-36.5	43.7126	6	2	D	-52.5	62.8743	8	4	D	9	125871779	0		STRBP	4	4	4	Frontal Cortex (D) (Cognition, Dementia, Alzheimer's Disease) 29259249 Temporal Cortex (D) (Cognition, Dementia, Alzheimer's Disease) 29259249	0		0		0		0		0		0		0
216756_at		---	-35	41.9162	2	2	D	-52.5	62.8743	4	4	D						0
1558251_a_at	ZNF587	zinc finger protein 587	1					-52.5	62.8743	8	4	D	19	58361181	0		ZNF587	4	4	4	Frontal Cortex (I) (Cognition, Dementia, Alzheimer's Disease) 29259249	0		0		0		0		0		0		0
209082_s_at	COL18A1	collagen, type XVIII, alpha 1	-1					-52.5	62.8743	8	4	D	21	46825052	0		COL18A1	4	4	4		0		0		0		0		0		0		0
210528_at	MR1	major histocompatibility complex, class I-related	5					-52.5	62.8743	8	4	D	1	181002561	0		MR1	4	4	4		0		0		0		0		0		0		0
211800_s_at	USP4	ubiquitin specific peptidase 4 (proto-oncogene)	0					-52.5	62.8743	8	4	D	3	49314577	0		USP4	4	4	4		0		0		0		0		0		0		0
57163_at	ELOVL1	ELOVL fatty acid elongase 1	5					-52.5	62.8743	8	4	D	1	43829068	0		ELOVL1	4	4	4	Temporal Cortex (I) (Cognition, Dementia, Alzheimer's Disease) 29259249	0		0		0		0		0		0		0
204301_at	KBTBD11	kelch repeat and BTB (POZ) domain containing 11	0					-52.5	62.8743	6	4	D	8	1922044	0		KBTBD11	2	2	0		0		0		0		2	Cortex (I) (Cognition, Dementia, Alzheimer's Disease) 29259249	0		0		0
219183_s_at	CYTH4	cytohesin 4	0					-52.5	62.8743	6	4	D	22	37678068	0		CYTH4	2	2	0		0		0		0		2	Cortex (I) (Cognition, Dementia, Alzheimer's Disease) 29259249	0		0		0
219426_at	AGO3	argonaute RISC catalytic component 3	6.5					-52.5	62.8743	6	4	D	1	36396319	0		AGO3	2	2	0		0		0		0		2	Cortex (D) (Cognition, Dementia, Alzheimer's Disease) 29259249	0		0		0
208114_s_at	ISG20L2	interferon stimulated exonuclease gene 20kDa like 2	0					-52.5	62.8743	5	4	D	1	156691683	yes	1	ISG20L2	1	0	0		0		0		0		0		0		0		0
1554833_at	MCTP2	multiple C2 domains, transmembrane 2	-17.5					-52.5	62.8743	4	4	D	15	94774767	0		MCTP2	0	0	0		0		0		0		0		0		0		0
1557804_at		---	4.5					-52.5	62.8743	4	4	D						0
1558515_at	FTX	FTX transcript, XIST regulator (non-protein coding)	3					-52.5	62.8743	4	4	D		73183790	0		FTX	0	0	0		0		0		0		0		0		0		0
1559161_at		---	-25.5					-52.5	62.8743	4	4	D						0
1561363_a_at		---	-19					-52.5	62.8743	4	4	D						0
200053_at	SPAG7	sperm associated antigen 7	-6.5					-52.5	62.8743	4	4	D	17	4862521	0		SPAG7	0	0	0		0		0		0		0		0		0		0
201649_at	UBE2L6	ubiquitin-conjugating enzyme E2L 6	0					-52.5	62.8743	4	4	D	11	57319128	0		UBE2L6	0	0	0		0		0		0		0		0		0		0
201762_s_at	PSME2	proteasome activator subunit 2	0					-52.5	62.8743	4	4	D	14	24612574	0		PSME2	0	0	0		0		0		0		0		0		0		0
208442_s_at	ATM	ATM serine/threonine kinase	-4.5					-52.5	62.8743	4	4	D	11	108093211	0		ATM	0	0	0		0		0		0		0		0		0		0
209721_s_at	IFFO1	intermediate filament family orphan 1	-8.5					-52.5	62.8743	4	4	D	12	6647541	0	0	IFFO1	0	0	0		0		0		0		0		0		0		0
211386_at		---	11.5					-52.5	62.8743	4	4	D						0
213986_s_at	TMEM259	transmembrane protein 259	-3					-52.5	62.8743	4	4	D	19	1009647	0		TMEM259	0	0	0		0		0		0		0		0		0		0
215907_at		---	2.5					-52.5	62.8743	4	4	D						0
218187_s_at	C8orf33	chromosome 8 open reading frame 33	1					-52.5	62.8743	4	4	D	8	146277764	0		C8orf33	0	0	0		0		0		0		0		0		0		0
218783_at	INTS7	integrator complex subunit 7	-23.5					-52.5	62.8743	4	4	D	1	212113741	0		INTS7	0	0	0		0		0		0		0		0		0		0
220719_at		---	-27.5					-52.5	62.8743	4	4	D						0
229468_at	TEN1-CDK3	cyclin-dependent kinase 3 /// TEN1-CDK3 readthrough (NMD candidate)	1.5					-52.5	62.8743	4	4	D	17	73975298	0		TEN1-CDK3	0	0	0		0		0		0		0		0		0		0
229673_at	GPATCH2L	G-patch domain containing 2 like	4					-52.5	62.8743	4	4	D	14	76618259	0		GPATCH2L	0	0	0		0		0		0		0		0		0		0
239543_s_at		---	-8					-52.5	62.8743	4	4	D						0
241497_at		---	-21.5					-52.5	62.8743	4	4	D						0
243283_at	CROT	carnitine O-octanoyltransferase	4					-52.5	62.8743	4	4	D	7	86974951	0		CROT	0	0	0		0		0		0		0		0		0		0
1566700_at	VRK3	vaccinia related kinase 3	29.5	40.9722	6	2	I	56.5	62.4309	8	4	I	19	50479724	0		VRK3	4	4	4		0		0		0		0		0		0		0
202974_at	MPP1	membrane protein, palmitoylated 1	0					56.5	62.4309	8	4	I		154006959	0		MPP1	4	4	4		0		0		0		0		0		0		0
203395_s_at	HES1	hes family bHLH transcription factor 1	-15					56.5	62.4309	8	4	I	3	193853931	0		HES1	4	4	4		0		0		0		0		0		0		0
205629_s_at	CRH	corticotropin releasing hormone	1					56.5	62.4309	8	4	I	8	67088612	0	0	CRH	4	4	4	paraventricular nucleus (I) (Cognition, Dementia, Alzheimer's Disease) 7653697	0		0		0		0		0		0		0
207833_s_at	HLCS	holocarboxylase synthetase (biotin-(proprionyl-CoA-carboxylase (ATP-hydrolysing)) ligase)	0					56.5	62.4309	8	4	I	21	38123189	0		HLCS	4	4	4		0		0		0		0		0		0		0
208032_s_at	GRIA3	glutamate receptor, ionotropic, AMPA 3	7.5					56.5	62.4309	8	4	I		122318006	0		GRIA3	4	4	4	Temporal Cortex (D) (Cognition, Dementia, Alzheimer's Disease) 29259249	0		0		0		0		0		0		0
213654_at	TAF5L	TAF5-like RNA polymerase II, p300/CBP-associated factor (PCAF)-associated factor, 65kDa	-2.5					56.5	62.4309	8	4	I	1	229728858	0		TAF5L	4	4	4		0		0		0		0		0		0		0
215790_at	AJAP1	adherens junctions associated protein 1	0					56.5	62.4309	8	4	I	1	4714792	0		AJAP1	4	4	4	Temporal Cortex (D) (Cognition, Dementia, Alzheimer's Disease) 29259249	0		0		0		0		0		0		0
219943_s_at	USP46	ubiquitin specific peptidase 46	-1					56.5	62.4309	8	4	I	4	53457126	0		USP46	4	4	4		0		0		0		0		0		0		0
234387_at	COL4A5	collagen, type IV, alpha 5	-1					56.5	62.4309	8	4	I		107683074	0		COL4A5	4	4	4	Temporal Cortex (I) (Cognition, Dementia, Alzheimer's Disease) 29259249	0		0		0		0		0		0		0
48612_at	N4BP1	NEDD4 binding protein 1	0					56.5	62.4309	8	4	I	16	48572637	0		N4BP1	4	4	4		0		0		0		0		0		0		0
210805_x_at	RUNX1	uncharacterized LOC100506403 /// runt-related transcription factor 1	0					56.5	62.4309	6	4	I	21	36160098	yes	0	RUNX1	2	2	0		0		2	(Cognition, Dementia, Alzheimer's Disease) 0	0		0		0		0		0
214477_at	MLLT1	myeloid/lymphoid or mixed-lineage leukemia; translocated to, 1	-3.5					56.5	62.4309	5	4	I	19	6210392	yes	1	MLLT1	1	0	0		0		0		0		0		0		0		0
225259_at	RAB6B	RAB6B, member RAS oncogene family	-2.5					56.5	62.4309	5	4	I	3	133543079	yes	1	RAB6B	1	0	0		0		0		0		0		0		0		0
1556015_a_at	MESP2	mesoderm posterior bHLH transcription factor 2	19.5					56.5	62.4309	4	4	I	15	90303822	0		MESP2	0	0	0		0		0		0		0		0		0		0
1557000_at	ESPNL	espin-like	4.5					56.5	62.4309	4	4	I	2	239008798	0		ESPNL	0	0	0		0		0		0		0		0		0		0
1563189_at		---	7					56.5	62.4309	4	4	I						0
214485_at	ODF1	outer dense fiber of sperm tails 1	1.5					56.5	62.4309	4	4	I	8	103563800	0		ODF1	0	0	0		0		0		0		0		0		0		0
216961_s_at	RPAIN	RPA interacting protein	-3					56.5	62.4309	4	4	I	17	5322961	0		RPAIN	0	0	0		0		0		0		0		0		0		0
228527_s_at	SLC25A37	solute carrier family 25 (mitochondrial iron transporter), member 37	-9.5					56.5	62.4309	4	4	I	8	23386318	0		SLC25A37	0	0	0		0		0		0		0		0		0		0
230939_at	AZIN1-AS1	AZIN1 antisense RNA 1	6.5					56.5	62.4309	4	4	I	8		0		AZIN1-AS1	0	0	0		0		0		0		0		0		0		0
234610_at	HSPA12B	heat shock 70kD protein 12B	4					56.5	62.4309	4	4	I	20	3713314	0		HSPA12B	0	0	0		0		0		0		0		0		0		0
243269_s_at	FAM205A	family with sequence similarity 205, member A /// transmembrane protein C9orf144B pseudogene	0.5					56.5	62.4309	4	4	I	9	34723050	0		FAM205A	0	0	0		0		0		0		0		0		0		0
244830_at	RASIP1	Ras interacting protein 1	0					56.5	62.4309	4	4	I	19	49223842	0		RASIP1	0	0	0		0		0		0		0		0		0		0
228486_at	SLC44A1	solute carrier family 44 (choline transporter), member 1	-58	69.4611	10	4	D	-52	62.2754	10	4	D	9	108006903	0		SLC44A1	6	6	4	Temporal Cortex (I) (Cognition, Dementia, Alzheimer's Disease) 29259249	0		0		0		2	Cortex (I) (Cognition, Dementia, Alzheimer's Disease) 29259249	0		0		0
240769_at		---	-43	51.497	4	4	D	-52	62.2754	4	4	D						0
213190_at	COG7	component of oligomeric golgi complex 7	-32.5	38.9222	2	2	D	-52	62.2754	4	4	D	16	23399814	0		COG7	0	0	0		0		0		0		0		0		0		0
235255_at	ATP6V0A2	ATPase, H+ transporting, lysosomal V0 subunit a2	-32	38.3234	2	2	D	-52	62.2754	4	4	D	12	124196865	0		ATP6V0A2	0	0	0		0		0		0		0		0		0		0
228730_s_at	SCRN2	secernin 2	-30	35.9281	3	2	D	-52	62.2754	5	4	D	17	45915047	yes	1	SCRN2	1	0	0		0		0		0		0		0		0		0
204122_at	TYROBP	TYRO protein tyrosine kinase binding protein	1					-52	62.2754	10	4	D	19	36395303	0		TYROBP	6	6	4	Temporal Cortical (I) (Cognition, Dementia, Alzheimer's Disease) 25186950	0		0		0		2	Cortex (I) (Cognition, Dementia, Alzheimer's Disease) 29259249 differentially increased and decreased (Cognition, Dementia, Alzheimer's Disease) 29259249	0		0		0
232311_at	B2M	beta-2-microglobulin	4					-52	62.2754	10	4	D	15	45003675	0		B2M	6	6	4	Temporal Cortex (I) (Cognition, Dementia, Alzheimer's Disease) 29259249	0		0		0		2	Cortex (I) (Cognition, Dementia, Alzheimer's Disease) 29259249	0		0		0
232722_at	RNASET2	ribonuclease T2	-5					-52	62.2754	10	4	D	6	167342992	0		RNASET2	6	6	4		0		0		0		2	Cortex (I) (Cognition, Dementia, Alzheimer's Disease) 29259249	0		0		0
1294_at	UBA7	ubiquitin-like modifier activating enzyme 7	6					-52	62.2754	8	4	D	3	49842638	0		UBA7	4	4	4	Temporal Cortex (I) (Cognition, Dementia, Alzheimer's Disease) 29259249	0		0		0		0		0		0		0
1559979_at	SYF2	SYF2 pre-mRNA-splicing factor	5					-52	62.2754	8	4	D	1	25548767	0		SYF2	4	4	4		0		0		0		0		0		0		0
204258_at	CHD1	chromodomain helicase DNA binding protein 1	0					-52	62.2754	8	4	D	5	98190908	0		CHD1	4	4	4		0		0		0		0		0		0		0
214185_at	KHDRBS1	KH domain containing, RNA binding, signal transduction associated 1	-24					-52	62.2754	8	4	D	1	32479430	0		KHDRBS1	4	4	4		0		0		0		0		0		0		0
222182_s_at	CNOT2	CCR4-NOT transcription complex subunit 2	3					-52	62.2754	8	4	D	12	70636774	0		CNOT2	4	4	4		0		0		0		0		0		0		0
242735_x_at	ELF2	E74-like factor 2 (ets domain transcription factor)	0					-52	62.2754	8	4	D	4	139949266	0		ELF2	4	4	4		0		0		0		0		0		0		0
222790_s_at	RSBN1	round spermatid basic protein 1	-4					-52	62.2754	7	4	D	1	114304454	yes	1	RSBN1	3	2	0		0		0		0		2	Cortex (D) (Cognition, Dementia, Alzheimer's Disease) 29259249	0		0		0
1553407_at	MACF1	KIAA0754 /// microtubule-actin crosslinking factor 1	-14.5					-52	62.2754	6	4	D	1	39546988	0		MACF1	2	2	0		2	Blood mononuclear cell (BMC) (D) (Cognition, Dementia, Alzheimer's Disease) 16979800	0		0		0		0		0		0
203701_s_at	TRMT1	tRNA methyltransferase 1	-19.5					-52	62.2754	5	4	D	19	13215714	yes	1	TRMT1	1	0	0		0		0		0		0		0		0		0
211729_x_at	BLVRA	biliverdin reductase A	-0.5					-52	62.2754	5	4	D	7	43798272	yes	1	BLVRA	1	0	0		0		0		0		0		0		0		0
215024_at	CCZ1B	CCZ1 homolog B, vacuolar protein trafficking and biogenesis associated	-12					-52	62.2754	5	4	D	7	6833765	yes	1	CCZ1B	1	0	0		0		0		0		0		0		0		0
215633_x_at	LST1	leukocyte specific transcript 1	0					-52	62.2754	5	4	D	6	31553901	yes	1	LST1	1	0	0		0		0		0		0		0		0		0
239130_at	MIR3671	microRNA 101-1 /// microRNA 3671	-5					-52	62.2754	5	4	D	1	65523438	yes	1	MIR3671	1	0	0		0		0		0		0		0		0		0
243581_at	LOC100422526	proteasome activator subunit 3 pseudogene	-7.5					-52	62.2754	5	4	D	1	161860623	yes	1	LOC100422526	1	0	0		0		0		0		0		0		0		0
1552330_at	CENPBD1	CENPB DNA-binding domain containing 1	6					-52	62.2754	4	4	D	16	90036183	0		CENPBD1	0	0	0		0		0		0		0		0		0		0
1556568_a_at		---	-7					-52	62.2754	4	4	D						0
201545_s_at	PABPN1	BCL2L2-PABPN1 readthrough /// poly(A) binding protein, nuclear 1	-4					-52	62.2754	4	4	D	14	23789397	0		PABPN1	0	0	0		0		0		0		0		0		0		0
201948_at	GNL2	guanine nucleotide binding protein-like 2 (nucleolar)	-20					-52	62.2754	4	4	D	1	38032413	0		GNL2	0	0	0		0		0		0		0		0		0		0
204214_s_at	RAB32	RAB32, member RAS oncogene family	2					-52	62.2754	4	4	D	6	146864828	0		RAB32	0	0	0		0		0		0		0		0		0		0
215212_at		---	-7.5					-52	62.2754	4	4	D						0
216621_at		---	-19.5					-52	62.2754	4	4	D						0
219658_at	PTCD2	pentatricopeptide repeat domain 2	-25.5					-52	62.2754	4	4	D	5	71616194	0		PTCD2	0	0	0		0		0		0		0		0		0		0
220293_at	CATSPERB	catsper channel auxiliary subunit beta	-14.5					-52	62.2754	4	4	D	14	92047040	0		CATSPERB	0	0	0		0		0		0		0		0		0		0
223023_at	BET1L	Bet1 golgi vesicular membrane trafficking protein-like	0					-52	62.2754	4	4	D	11	167784	0		BET1L	0	0	0		0		0		0		0		0		0		0
225461_at	EHMT1	euchromatic histone-lysine N-methyltransferase 1	-4					-52	62.2754	4	4	D	9	140513444	0		EHMT1	0	0	0		0		0		0		0		0		0		0
228106_at	DCAF16	DDB1 and CUL4 associated factor 16	1.5					-52	62.2754	4	4	D	4	17802278	0		DCAF16	0	0	0		0		0		0		0		0		0		0
228714_at	LOC101927027	uncharacterized LOC101927027	5					-52	62.2754	4	4	D			0		LOC101927027	0	0	0		0		0		0		0		0		0		0
229984_at	DTWD1	DTW domain containing 1	-14.5					-52	62.2754	4	4	D	15	49913177	0		DTWD1	0	0	0		0		0		0		0		0		0		0
232323_s_at	TTC17	tetratricopeptide repeat domain 17	5					-52	62.2754	4	4	D	11	43380435	0		TTC17	0	0	0		0		0		0		0		0		0		0
240991_at		---	-19.5					-52	62.2754	4	4	D						0
244185_at		---	-4.5					-52	62.2754	4	4	D						0
231259_s_at	CCND2	cyclin D2	29	40.2778	8	2	I	56	61.8785	10	4	I	12	4382902	0		CCND2	6	6	4		0		0		0		2	Cortex (D) (Cognition, Dementia, Alzheimer's Disease) 29259249	0		0		0
1555760_a_at	RBM15	RNA binding motif protein 15	-24.5					56	61.8785	9	4	I	1	110881128	yes	1	RBM15	5	4	4		0		0		0		0		0		0		0
203541_s_at	KLF9	Kruppel-like factor 9	0					56	61.8785	8	4	I	9	72999503	0		KLF9	4	4	4		0		0		0		0		0		0		0
216134_at	FRMD4B	FERM domain containing 4B	19.5					56	61.8785	8	4	I	3	69219141	0		FRMD4B	4	4	4	Temporal Cortex (I) (Cognition, Dementia, Alzheimer's Disease) 29259249	0		0		0		0		0		0		0
218864_at	TNS1	tensin 1	5.5					56	61.8785	8	4	I	2	218664512	0		TNS1	4	4	4	Temporal Cortex (I) (Cognition, Dementia, Alzheimer's Disease) 29259249	0		0		0		0		0		0		0
207642_at	HCRT	hypocretin (orexin) neuropeptide precursor	7.5					56	61.8785	7	4	I	17	40336078	yes	1	HCRT	3	2	0		0		0		0		2	hypothalamus (D) (Cognition, Dementia, Alzheimer's Disease) 14749141	0		0		0
210744_s_at	IL5RA	interleukin 5 receptor, alpha	4.5					56	61.8785	5	4	I	3	3111233	yes	1	IL5RA	1	0	0		0		0		0		0		0		0		0
213071_at	DPT	dermatopontin	4					56	61.8785	5	4	I	1	168664695	yes	1	DPT	1	0	0		0		0		0		0		0		0		0
240701_at	GSDMB	gasdermin B	-2.5					56	61.8785	5	4	I	17	38060848	yes	1	GSDMB	1	0	0		0		0		0		0		0		0		0
241862_x_at	TEX45	chromosome 19 open reading frame 45	8					56	61.8785	5	4	I	19	7557862	yes	1	TEX45	1	0	0		0		0		0		0		0		0		0
1552395_at	TSSK3	testis-specific serine kinase 3	0					56	61.8785	4	4	I	1	32817122	0		TSSK3	0	0	0		0		0		0		0		0		0		0
1560896_a_at		---	8.5					56	61.8785	4	4	I						0
1562687_x_at		---	11					56	61.8785	4	4	I						0
1562760_at	LINC01751	uncharacterized LOC101929288	0					56	61.8785	4	4	I	20	7282703	0		LINC01751	0	0	0		0		0		0		0		0		0		0
1567341_at	FOXD4	forkhead box D4	1.5					56	61.8785	4	4	I	9	116234	0		FOXD4	0	0	0		0		0		0		0		0		0		0
205832_at	CPA4	carboxypeptidase A4	10					56	61.8785	4	4	I	7	129932974	0		CPA4	0	0	0		0		0		0		0		0		0		0
207036_x_at	GRIN2D	glutamate receptor, ionotropic, N-methyl D-aspartate 2D	0					56	61.8785	4	4	I	19	48898132	0		GRIN2D	0	0	0		0		0		0		0		0		0		0
214418_at	CT62	cancer/testis antigen 62	0					56	61.8785	4	4	I	15	71402583	0		CT62	0	0	0		0		0		0		0		0		0		0
216539_at	ATXN3L	ataxin 3-like	-7					56	61.8785	4	4	I		13336766	0		ATXN3L	0	0	0		0		0		0		0		0		0		0
217252_at	SQSTM1	---	0.5					56	61.8785	4	4	I	5	179233388	0		SQSTM1	0	0	0		0		0		0		0		0		0		0
224346_at		---	-4					56	61.8785	4	4	I						0
227659_at	PLEKHA3	pleckstrin homology domain containing, family A (phosphoinositide binding specific) member 3	-3.5					56	61.8785	4	4	I	2	179345195	0		PLEKHA3	0	0	0		0		0		0		0		0		0		0
236256_at		---	0					56	61.8785	4	4	I						0
238383_at	C6orf58	chromosome 6 open reading frame 58	-1					56	61.8785	4	4	I	6	127840600	0		C6orf58	0	0	0		0		0		0		0		0		0		0
239360_at	LOC102723886	uncharacterized LOC102723886	2					56	61.8785	4	4	I	1	0	0		LOC102723886	0	0	0		0		0		0		0		0		0		0
240998_at		---	-8.5					56	61.8785	4	4	I						0
241013_at	FAM124A	family with sequence similarity 124 member A	0.5					56	61.8785	4	4	I	13	51796470	0		FAM124A	0	0	0		0		0		0		0		0		0		0
241120_s_at	CDC20B	cell division cycle 20B	0					56	61.8785	4	4	I	5	54408799	0		CDC20B	0	0	0		0		0		0		0		0		0		0
241614_at		---	-25.5					56	61.8785	4	4	I						0
242215_at	LOC101929208	uncharacterized LOC101929208	0					56	61.8785	4	4	I	11	0	0		LOC101929208	0	0	0		0		0		0		0		0		0		0
243389_at	PRH1	proline-rich protein HaeIII subfamily 1 /// PRH1-PRR4 readthrough /// proline rich 4 (lacrimal)	0					56	61.8785	4	4	I	12	11033560	0		PRH1	0	0	0		0		0		0		0		0		0		0
218291_at	LAMTOR2	late endosomal/lysosomal adaptor, MAPK and MTOR activator 2	12.5					-51.5	61.6766	9	4	D	1	156024517	yes	1	LAMTOR2	5	4	4		0		0		0		0		0		0		0
203247_s_at	ZNF24	zinc finger protein 24	-5					-51.5	61.6766	8	4	D	18	32912176	0		ZNF24	4	4	4		0		0		0		0		0		0		0
206593_s_at	MED22	mediator complex subunit 22	0					-51.5	61.6766	8	4	D	9	136205160	0		MED22	4	4	4		0		0		0		0		0		0		0
210347_s_at	BCL11A	B-cell CLL/lymphoma 11A (zinc finger protein)	3.5					-51.5	61.6766	8	4	D	2	60678302	0		BCL11A	4	4	4	Temporal Cortex (D) (Cognition, Dementia, Alzheimer's Disease) 29259249	0		0		0		0		0		0		0
216263_s_at	NGDN	neuroguidin, EIF4E binding protein	-14					-51.5	61.6766	8	4	D	14	23938897	0		NGDN	4	4	4	Temporal Cortex (I) (Cognition, Dementia, Alzheimer's Disease) 29259249	0		0		0		0		0		0		0
222073_at	COL4A3	collagen, type IV, alpha 3 (Goodpasture antigen)	-3					-51.5	61.6766	8	4	D	2	228029281	0		COL4A3	4	4	4		0		0		0		0		0		0		0
225375_at	TMEM199	transmembrane protein 199	-4					-51.5	61.6766	8	4	D	17	26684604	0		TMEM199	4	4	4	Frontal Cortex (D) (Cognition, Dementia, Alzheimer's Disease) 29259249	0		0		0		0		0		0		0
228420_at	PDCD2	programmed cell death 2	1.5					-51.5	61.6766	8	4	D	6	170884383	0		PDCD2	4	4	4		0		0		0		0		0		0		0
230134_s_at	RC3H2	ring finger and CCCH-type domains 2	-3					-51.5	61.6766	8	4	D	9	125606835	0		RC3H2	4	4	4		0		0		0		0		0		0		0
238722_x_at	NAPEPLD	N-acyl phosphatidylethanolamine phospholipase D	12					-51.5	61.6766	8	4	D	7	102740023	0		NAPEPLD	4	4	4	Temporal Cortex (D) (Cognition, Dementia, Alzheimer's Disease) 29259249	0		0		0		0		0		0		0
202869_at	OAS1	2'-5'-oligoadenylate synthetase 1	-1.5					-51.5	61.6766	6	4	D	12	113344582	0		OAS1	2	2	0		2	Blood mononuclear cell (BMC) (D) (Cognition, Dementia, Alzheimer's Disease) 16979800	0		0		0		0		0		0
1555225_at	C1orf43	chromosome 1 open reading frame 43	-12.5					-51.5	61.6766	5	4	D	1	154179182	yes	1	C1orf43	1	0	0		0		0		0		0		0		0		0
1558761_a_at	FAM120AOS	family with sequence similarity 120A opposite strand	0					-51.5	61.6766	5	4	D	9	96208776	yes	1	FAM120AOS	1	0	0		0		0		0		0		0		0		0
203136_at	RABAC1	Rab acceptor 1 (prenylated)	-4					-51.5	61.6766	5	4	D	19	42460833	yes	1	RABAC1	1	0	0		0		0		0		0		0		0		0
205995_x_at	IQCB1	IQ motif containing B1	-15					-51.5	61.6766	5	4	D	3	121488610	yes	1	IQCB1	1	0	0		0		0		0		0		0		0		0
215892_at	ZNF440	zinc finger protein 440	-21					-51.5	61.6766	5	4	D	19	11925099	yes	1	ZNF440	1	0	0		0		0		0		0		0		0		0
226055_at	ARRDC2	arrestin domain containing 2	3					-51.5	61.6766	5	4	D	19	18111941	yes	1	ARRDC2	1	0	0		0		0		0		0		0		0		0
226298_at	RUNDC1	RUN domain containing 1	6.5					-51.5	61.6766	5	4	D	17	41132582	yes	1	RUNDC1	1	0	0		0		0		0		0		0		0		0
1557675_at	RAF1	Raf-1 proto-oncogene, serine/threonine kinase	1					-51.5	61.6766	4	4	D	3	12625100	0		RAF1	0	0	0		0		0		0		0		0		0		0
1561669_at		---	1.5					-51.5	61.6766	4	4	D						0
203201_at	PMM2	phosphomannomutase 2	-21					-51.5	61.6766	4	4	D	16	8882680	0		PMM2	0	0	0		0		0		0		0		0		0		0
205796_at	TCP11L1	t-complex 11, testis-specific-like 1	14.5					-51.5	61.6766	4	4	D	11	33060963	0		TCP11L1	0	0	0		0		0		0		0		0		0		0
209630_s_at	FBXW2	F-box and WD repeat domain containing 2	0.5					-51.5	61.6766	4	4	D	9	123514256	0		FBXW2	0	0	0		0		0		0		0		0		0		0
210242_x_at	ST20	suppressor of tumorigenicity 20	0.5					-51.5	61.6766	4	4	D	15	80191182	0		ST20	0	0	0		0		0		0		0		0		0		0
215013_s_at	USP34	ubiquitin specific peptidase 34	-27.5					-51.5	61.6766	4	4	D	2	61414590	0		USP34	0	0	0		0		0		0		0		0		0		0
215947_s_at	FAM136A	family with sequence similarity 136, member A	-6.5					-51.5	61.6766	4	4	D	2	70523107	0		FAM136A	0	0	0		0		0		0		0		0		0		0
217835_x_at	RAB5IF	chromosome 20 open reading frame 24 /// TGIF2-C20orf24 readthrough	0					-51.5	61.6766	4	4	D	20	35234137	0		RAB5IF	0	0	0		0		0		0		0		0		0		0
224673_at	LENG8	leukocyte receptor cluster (LRC) member 8	4.5					-51.5	61.6766	4	4	D	19	54960065	0		LENG8	0	0	0		0		0		0		0		0		0		0
225152_at	ZNF622	zinc finger protein 622	3.5					-51.5	61.6766	4	4	D	5	16451628	0		ZNF622	0	0	0		0		0		0		0		0		0		0
229296_at	LINC01503	long intergenic non-protein coding RNA 1503	-19.5					-51.5	61.6766	4	4	D	9	132094579	0		LINC01503	0	0	0		0		0		0		0		0		0		0
229473_at	MAMDC4	MAM domain containing 4	0					-51.5	61.6766	4	4	D	9	139745395	0		MAMDC4	0	0	0		0		0		0		0		0		0		0
231552_at		---	-6.5					-51.5	61.6766	4	4	D						0
231876_at	TRIM56	tripartite motif containing 56	-1.5					-51.5	61.6766	4	4	D	7	100728720	0		TRIM56	0	0	0		0		0		0		0		0		0		0
232030_at	EPG5	ectopic P-granules autophagy protein 5 homolog (C. elegans)	5					-51.5	61.6766	4	4	D	18	43427574	0		EPG5	0	0	0		0		0		0		0		0		0		0
232145_at	C2orf68	chromosome 2 open reading frame 68	0					-51.5	61.6766	4	4	D	2	85832376	0		C2orf68	0	0	0		0		0		0		0		0		0		0
238798_at	TAPT1	transmembrane anterior posterior transformation 1	5.5					-51.5	61.6766	4	4	D	4	16162128	0		TAPT1	0	0	0		0		0		0		0		0		0		0
240656_at		---	-3.5					-51.5	61.6766	4	4	D						0
241728_at		---	0.5					-51.5	61.6766	4	4	D						0
242019_at	CERS6	ceramide synthase 6	-5.5					-51.5	61.6766	4	4	D	2	169312372	0		CERS6	0	0	0		0		0		0		0		0		0		0
243667_at		---	-6.5					-51.5	61.6766	4	4	D						0
52159_at	HEMK1	HemK methyltransferase family member 1	-14.5					-51.5	61.6766	4	4	D	3	50606583	0		HEMK1	0	0	0		0		0		0		0		0		0		0
214883_at	THRA	thyroid hormone receptor, alpha	-7.5					55.5	61.326	12	4	I	17	38214543	yes	0	THRA	8	8	4		2	Blood mononuclear cell (BMC) (I) (Cognition, Dementia, Alzheimer's Disease) 16979800	2	(Cognition, Dementia, Alzheimer's Disease) 0-trend or negative	0		0		0		0		0
222877_at	NRP2	neuropilin 2	5.5					55.5	61.326	10	4	I	2	206546714	0		NRP2	6	6	4		2	Blood mononuclear cell (BMC) (D) (Cognition, Dementia, Alzheimer's Disease) 16979800	0		0		0		0		0		0
242832_at	PER1	period circadian clock 1	0					55.5	61.326	10	4	I	17	8043788	0		PER1	6	6	4		0		0		0		2	Cortex (D) (Cognition, Dementia, Alzheimer's Disease) 29259249	0		0		0
235768_at	SH3RF2	SH3 domain containing ring finger 2	16					55.5	61.326	10	4	I	5	145316126	0		SH3RF2	6	6	4	Temporal Cortex (D) (Cognition, Dementia, Alzheimer's Disease) 29259249	0		0		0		2	Cortex (D) (Cognition, Dementia, Alzheimer's Disease) 29259249	0		0		0
217399_s_at	FOXO3	forkhead box O3 /// forkhead box O3B pseudogene	-4					55.5	61.326	8	4	I	6	108881026	0	0	FOXO3	4	4	4		0		0		0		0		0		0		0
1552713_a_at	SLC4A1	solute carrier family 4 (anion exchanger), member 1 (Diego blood group)	1					55.5	61.326	5	4	I	17	42325753	yes	1	SLC4A1	1	0	0		0		0		0		0		0		0		0
1562217_at	LOC646383	uncharacterized LOC646383	3					55.5	61.326	5	4	I	11	130184888	yes	1	LOC646383	1	0	0		0		0		0		0		0		0		0
210404_x_at	CAMK2B	calcium/calmodulin-dependent protein kinase II beta	0					55.5	61.326	5	4	I	7	44256749	yes	1	CAMK2B	1	0	0		0		0		0		0		0		0		0
210457_x_at	HMGA1	high mobility group AT-hook 1	-2.5					55.5	61.326	5	4	I	6	34204577	yes	1	HMGA1	1	0	0		0		0		0		0		0		0		0
211885_x_at	FUT6	fucosyltransferase 6 (alpha (1,3) fucosyltransferase)	-3					55.5	61.326	5	4	I	19	5830621	yes	1	FUT6	1	0	0		0		0		0		0		0		0		0
243536_x_at	ARHGAP27	Rho GTPase activating protein 27	0					55.5	61.326	5	4	I	17	43471268	yes	1	ARHGAP27	1	0	0		0		0		0		0		0		0		0
1553209_at	RNFT2	ring finger protein, transmembrane 2	2					55.5	61.326	4	4	I	12	117176096	0		RNFT2	0	0	0		0		0		0		0		0		0		0
1569508_at	LOC105377399	uncharacterized LOC105377399	3					55.5	61.326	4	4	I			0		LOC105377399	0	0	0		0		0		0		0		0		0		0
207154_at	DIO3	deiodinase, iodothyronine, type III	-2.5					55.5	61.326	4	4	I	14	102027688	0		DIO3	0	0	0		0		0		0		0		0		0		0
211001_at	TRIM29	tripartite motif containing 29	-8					55.5	61.326	4	4	I	11	119981983	0		TRIM29	0	0	0		0		0		0		0		0		0		0
212649_at	LOC105378973	uncharacterized LOC105378973	-9					55.5	61.326	4	4	I	5	54529762	0		LOC105378973	0	0	0		0		0		0		0		0		0		0
219091_s_at	MMRN2	multimerin 2	6					55.5	61.326	4	4	I	10	88695297	0		MMRN2	0	0	0		0		0		0		0		0		0		0
226522_at	PODN	podocan	13.5					55.5	61.326	4	4	I	1	53527724	0		PODN	0	0	0		0		0		0		0		0		0		0
229767_at	TBCD	tubulin folding cofactor D	0					55.5	61.326	4	4	I	17	80709940	0		TBCD	0	0	0		0		0		0		0		0		0		0
230828_at		---	1.5					55.5	61.326	4	4	I						0
231048_at		---	0					55.5	61.326	4	4	I						0
231346_s_at		---	-1					55.5	61.326	4	4	I						0
231482_at	LINC01206	long intergenic non-protein coding RNA 1206	20					55.5	61.326	4	4	I	3	181670131	0		LINC01206	0	0	0		0		0		0		0		0		0		0
233802_at	MED28	mediator complex subunit 28	0					55.5	61.326	4	4	I	4	17616254	0		MED28	0	0	0		0		0		0		0		0		0		0
233892_at	GRIN3B	glutamate receptor, ionotropic, N-methyl-D-aspartate 3B	1					55.5	61.326	4	4	I	19	1000418	0	0	GRIN3B	0	0	0		0		0		0		0		0		0		0
234450_at	PROKR2	prokineticin receptor 2	6					55.5	61.326	4	4	I	20	5282317	0		PROKR2	0	0	0		0		0		0		0		0		0		0
234835_at		uncharacterized LOC100506667	0					55.5	61.326	4	4	I						0
236960_at	FAM3D-AS1	uncharacterized LOC105377108	0					55.5	61.326	4	4	I	3	58592807	0		FAM3D-AS1	0	0	0		0		0		0		0		0		0		0
240925_at		---	-4					55.5	61.326	4	4	I						0
241073_at		uncharacterized LOC105370630	9					55.5	61.326	4	4	I						0
241468_at		uncharacterized LOC105376790	0					55.5	61.326	4	4	I						0
241522_at	LINC00454	long intergenic non-protein coding RNA 454	0					55.5	61.326	4	4	I	13	114581673	0		LINC00454	0	0	0		0		0		0		0		0		0		0
242359_at		---	-3					55.5	61.326	4	4	I						0
242561_at	IPO9	importin 9	-1.5					55.5	61.326	4	4	I	1	201798269	0		IPO9	0	0	0		0		0		0		0		0		0		0
243731_at	LOC105372485	uncharacterized LOC105372485	0					55.5	61.326	4	4	I			0		LOC105372485	0	0	0		0		0		0		0		0		0		0
244384_at		---	-4					55.5	61.326	4	4	I						0
242059_at	ETNK1	ethanolamine kinase 1	-43.5	52.0958	4	4	D	-51	61.0778	4	4	D	12	22778009	0		ETNK1	0	0	0		0		0		0		0		0		0		0
219566_at	PLEKHF1	pleckstrin homology domain containing, family F (with FYVE domain) member 1	-39	46.7066	3	2	D	-51	61.0778	5	4	D	19	30155963	yes	1	PLEKHF1	1	0	0		0		0		0		0		0		0		0
203484_at	SEC61G	Sec61 translocon gamma subunit	0					-51	61.0778	9	4	D	7	54819940	yes	1	SEC61G	5	4	4	Temporal Cortex (D) (Cognition, Dementia, Alzheimer's Disease) 29259249	0		0		0		0		0		0		0
215623_x_at	SMC4	structural maintenance of chromosomes 4	-25					-51	61.0778	9	4	D	3	160117062	yes	1	SMC4	5	4	4		0		0		0		0		0		0		0
242927_at	DCLRE1C	DNA cross-link repair 1C	-19					-51	61.0778	9	4	D	10	14939358	yes	1	DCLRE1C	5	4	4		0		0		0		0		0		0		0
38241_at	BTN3A3	butyrophilin, subfamily 3, member A3	0.5					-51	61.0778	9	4	D	6	26440700	yes	1	BTN3A3	5	4	4		0		0		0		0		0		0		0
203089_s_at	HTRA2	HtrA serine peptidase 2	8					-51	61.0778	8	4	D	2	74756504	0		HTRA2	4	4	4		0		0		0		0		0		0		0
203652_at	MAP3K11	mitogen-activated protein kinase kinase kinase 11	-6					-51	61.0778	8	4	D	11	65365226	0		MAP3K11	4	4	4		0		0		0		0		0		0		0
203844_at	VHL	von Hippel-Lindau tumor suppressor, E3 ubiquitin protein ligase	-11					-51	61.0778	8	4	D	3	10182692	0		VHL	4	4	4		0		0		0		0		0		0		0
205277_at	PRDM2	PR domain containing 2, with ZNF domain	0					-51	61.0778	8	4	D	1	14026693	0		PRDM2	4	4	4		0		0		0		0		0		0		0
210014_x_at	IDH3B	isocitrate dehydrogenase 3 (NAD+) beta	0					-51	61.0778	8	4	D	20	2639041	0		IDH3B	4	4	4		0		0		0		0		0		0		0
220974_x_at	SFXN3	sideroflexin 3	-26					-51	61.0778	8	4	D	10	102790991	0		SFXN3	4	4	4		0		0		0		0		0		0		0
225929_s_at	RNF213	ring finger protein 213	5					-51	61.0778	8	4	D	17	78234665	0		RNF213	4	4	4	Temporal Cortex (I) (Cognition, Dementia, Alzheimer's Disease) 29259249	0		0		0		0		0		0		0
226934_at	CPSF6	cleavage and polyadenylation specific factor 6	0.5					-51	61.0778	8	4	D	12	69633317	0		CPSF6	4	4	4		0		0		0		0		0		0		0
235327_x_at	UBXN2A	UBX domain protein 2A	4					-51	61.0778	8	4	D	2	24150155	0		UBXN2A	4	4	4	Temporal Cortex (I) (Cognition, Dementia, Alzheimer's Disease) 29259249	0		0		0		0		0		0		0
1558486_at	ZNF493	zinc finger protein 493	-3.5					-51	61.0778	5	4	D	19	21579921	yes	1	ZNF493	1	0	0		0		0		0		0		0		0		0
203045_at	NINJ1	ninjurin 1	0					-51	61.0778	5	4	D	9	95883771	yes	1	NINJ1	1	0	0		0		0		0		0		0		0		0
203773_x_at	BLVRA	biliverdin reductase A	4					-51	61.0778	5	4	D	7	43798272	yes	1	BLVRA	1	0	0		0		0		0		0		0		0		0
208693_s_at	GARS	glycyl-tRNA synthetase	-3.5					-51	61.0778	5	4	D	7	30634181	yes	1	GARS	1	0	0		0		0		0		0		0		0		0
210210_at	MPZL1	myelin protein zero-like 1	2					-51	61.0778	5	4	D	1	167690429	yes	1	MPZL1	1	0	0		0		0		0		0		0		0		0
1554292_a_at	UHRF1BP1L	UHRF1 binding protein 1-like	-7					-51	61.0778	4	4	D	12	100422233	0		UHRF1BP1L	0	0	0		0		0		0		0		0		0		0
1560156_at	ENSG00000257027	---	1.5					-51	61.0778	4	4	D	12	9811163	0		ENSG00000257027	0	0	0		0		0		0		0		0		0		0
1564236_at		---	1					-51	61.0778	4	4	D						0
200868_s_at	RNF114	ring finger protein 114	3					-51	61.0778	4	4	D	20	48552914	0		RNF114	0	0	0		0		0		0		0		0		0		0
204683_at	ICAM2	intercellular adhesion molecule 2	8.5					-51	61.0778	4	4	D	17	62079954	0		ICAM2	0	0	0		0		0		0		0		0		0		0
204852_s_at	PTPN7	protein tyrosine phosphatase, non-receptor type 7	2					-51	61.0778	4	4	D	1	202116141	0		PTPN7	0	0	0		0		0		0		0		0		0		0
208099_x_at	TTLL5	tubulin tyrosine ligase-like family member 5	-23.5					-51	61.0778	4	4	D	14	76099968	0		TTLL5	0	0	0		0		0		0		0		0		0		0
213892_s_at	APRT	adenine phosphoribosyltransferase	4.5					-51	61.0778	4	4	D	16	88875747	0		APRT	0	0	0		0		0		0		0		0		0		0
215385_at		---	-7.5					-51	61.0778	4	4	D						0
217817_at	ARPC4	actin related protein 2/3 complex subunit 4	-6					-51	61.0778	4	4	D	3	9834179	0		ARPC4	0	0	0		0		0		0		0		0		0		0
218463_s_at	MUS81	MUS81 structure-specific endonuclease subunit	4					-51	61.0778	4	4	D	11	65624597	0		MUS81	0	0	0		0		0		0		0		0		0		0
220143_x_at	LUC7L	LUC7-like	-3.5					-51	61.0778	4	4	D	16	238968	0		LUC7L	0	0	0		0		0		0		0		0		0		0
223136_at	AIG1	androgen-induced 1	1.5					-51	61.0778	4	4	D	6	143381633	0		AIG1	0	0	0		0		0		0		0		0		0		0
225251_at	RAB24	RAB24, member RAS oncogene family	4					-51	61.0778	4	4	D	5	176728199	0		RAB24	0	0	0		0		0		0		0		0		0		0
225995_x_at	WASH2P	WAS protein family homolog 1 /// WAS protein family homolog 2 pseudogene	4					-51	61.0778	4	4	D	2	114341230	0		WASH2P	0	0	0		0		0		0		0		0		0		0
226693_at	SDHAP1	succinate dehydrogenase complex subunit A, flavoprotein pseudogene 1	3					-51	61.0778	4	4	D	3	195686619	0		SDHAP1	0	0	0		0		0		0		0		0		0		0
233425_at		---	-1.5					-51	61.0778	4	4	D						0
235391_at	FAM92A	family with sequence similarity 92, member A1	7.5					-51	61.0778	4	4	D	8	94710789	0		FAM92A	0	0	0		0		0		0		0		0		0		0
237062_at		---	-5					-51	61.0778	4	4	D						0
238807_at	ANKRD46	ankyrin repeat domain 46 /// glyceraldehyde 3 phosphate dehydrogenase pseudogene 62	2					-51	61.0778	4	4	D	8	101521980	0		ANKRD46	0	0	0		0		0		0		0		0		0		0
239062_at	TNRC6C-AS1	TNRC6C antisense RNA 1	-24					-51	61.0778	4	4	D	17	76103479	0		TNRC6C-AS1	0	0	0		0		0		0		0		0		0		0
240233_at	NUP50-DT	NUP50 antisense RNA 1 (head to head)	6					-51	61.0778	4	4	D	22	45528901	0		NUP50-DT	0	0	0		0		0		0		0		0		0		0
240265_at	TRAF3IP3	TRAF3 interacting protein 3	3.5					-51	61.0778	4	4	D	1	209929377	0		TRAF3IP3	0	0	0		0		0		0		0		0		0		0
241182_at		---	0					-51	61.0778	4	4	D						0
242377_x_at	THUMPD3	THUMP domain containing 3	-1.5					-51	61.0778	4	4	D	3	9404526	0		THUMPD3	0	0	0		0		0		0		0		0		0		0
242922_at	NOMO3	NODAL modulator 3	4					-51	61.0778	4	4	D	16	16326352	0		NOMO3	0	0	0		0		0		0		0		0		0		0
243092_at	PAN3-AS1	PAN3 antisense RNA 1	-21.5					-51	61.0778	4	4	D	13	28710980	0		PAN3-AS1	0	0	0		0		0		0		0		0		0		0
244197_x_at		---	1					-51	61.0778	4	4	D						0
244286_at		---	-7					-51	61.0778	4	4	D						0
205600_x_at	HOXB5	homeobox B5	6					55	60.7735	9	4	I	17	46668619	yes	1	HOXB5	5	4	4		0		0		0		0		0		0		0
208196_x_at	NFATC1	nuclear factor of activated T-cells, cytoplasmic, calcineurin-dependent 1	6.5					55	60.7735	8	4	I	18	77155772	0		NFATC1	4	4	4		0		0		0		0		0		0		0
222183_x_at	MBD3	methyl-CpG binding domain protein 3	-1					55	60.7735	8	4	I	19	1576639	0		MBD3	4	4	4		0		0		0		0		0		0		0
230070_at	CNIH2	cornichon family AMPA receptor auxiliary protein 2	0					55	60.7735	8	4	I	11	66045661	0		CNIH2	4	4	4	Temporal Cortex (D) (Cognition, Dementia, Alzheimer's Disease) 29259249	0		0		0		0		0		0		0
230785_at	SALL3	spalt-like transcription factor 3	1					55	60.7735	8	4	I	18	76740275	0		SALL3	4	4	4		0		0		0		0		0		0		0
231880_at	STRIP2	striatin interacting protein 2	-6.5					55	60.7735	8	4	I	7	129074274	0		STRIP2	4	4	4	Temporal Cortex (D) (Cognition, Dementia, Alzheimer's Disease) 29259249	0		0		0		0		0		0		0
236906_x_at	IPO5	importin 5	0					55	60.7735	8	4	I	13	98605912	0		IPO5	4	4	4		0		0		0		0		0		0		0
1562046_at	LINC01788	uncharacterized LOC101927244	0					55	60.7735	5	4	I	1	71172136	yes	1	LINC01788	1	0	0		0		0		0		0		0		0		0
216631_s_at	HLA-DPA2	major histocompatibility complex, class II, DP alpha 2 (pseudogene)	7					55	60.7735	5	4	I	6	33059259	yes	1	HLA-DPA2	1	0	0		0		0		0		0		0		0		0
230398_at	TNS4	tensin 4	0					55	60.7735	5	4	I	17	38632080	yes	1	TNS4	1	0	0		0		0		0		0		0		0		0
235606_at	DUBR	DPPA2 upstream binding RNA	4					55	60.7735	5	4	I	3	106959539	yes	1	DUBR	1	0	0		0		0		0		0		0		0		0
1555985_at	C17orf64	chromosome 17 open reading frame 64	7					55	60.7735	4	4	I	17	58469790	0		C17orf64	0	0	0		0		0		0		0		0		0		0
1560212_a_at	LOC101929248	uncharacterized LOC101929248	0					55	60.7735	4	4	I	8	0	0		LOC101929248	0	0	0		0		0		0		0		0		0		0
1561352_at	LINC01204	long intergenic non-protein coding RNA 1204	0					55	60.7735	4	4	I		45364633	0		LINC01204	0	0	0		0		0		0		0		0		0		0
1563074_at	LINC01743	uncharacterized LOC255654	0					55	60.7735	4	4	I	1	246679341	0		LINC01743	0	0	0		0		0		0		0		0		0		0
1568377_x_at	DEFB124	defensin, beta 124	-1.5					55	60.7735	4	4	I	20	30053309	0		DEFB124	0	0	0		0		0		0		0		0		0		0
204213_at	PIGR	polymeric immunoglobulin receptor	1					55	60.7735	4	4	I	1	207101863	0		PIGR	0	0	0		0		0		0		0		0		0		0
205177_at	TNNI1	troponin I type 1 (skeletal, slow)	0					55	60.7735	4	4	I	1	201372895	0		TNNI1	0	0	0		0		0		0		0		0		0		0
206224_at	CST1	cystatin SN	17					55	60.7735	4	4	I	20	23728190	0		CST1	0	0	0		0		0		0		0		0		0		0
207609_s_at	CYP1A2	cytochrome P450, family 1, subfamily A, polypeptide 2	0					55	60.7735	4	4	I	15	75041184	0		CYP1A2	0	0	0		0		0		0		0		0		0		0
210893_at		---	-1					55	60.7735	4	4	I						0
211888_x_at	CASP10	caspase 10	0					55	60.7735	4	4	I	2	202047604	0		CASP10	0	0	0		0		0		0		0		0		0		0
213066_at	RUSC2	RUN and SH3 domain containing 2	0					55	60.7735	4	4	I	9	35490007	0		RUSC2	0	0	0		0		0		0		0		0		0		0
213769_at	KSR1	kinase suppressor of ras 1	2.5					55	60.7735	4	4	I	17	25783670	0		KSR1	0	0	0		0		0		0		0		0		0		0
217417_at	MYO5A	myosin VA	-4.5					55	60.7735	4	4	I	15	52599480	0		MYO5A	0	0	0		0		0		0		0		0		0		0
221062_at	HS3ST3B1	heparan sulfate (glucosamine) 3-O-sulfotransferase 3B1	-19.5					55	60.7735	4	4	I	17	14204400	0		HS3ST3B1	0	0	0		0		0		0		0		0		0		0
221065_s_at	CHST8	carbohydrate (N-acetylgalactosamine 4-0) sulfotransferase 8	-5					55	60.7735	4	4	I	19	34112861	0		CHST8	0	0	0		0		0		0		0		0		0		0
221289_at	DLX6	distal-less homeobox 6	-4					55	60.7735	4	4	I	7	96634860	0		DLX6	0	0	0		0		0		0		0		0		0		0
224037_at		---	17.5					55	60.7735	4	4	I						0
233147_at		---	0					55	60.7735	4	4	I						0
233429_at	SPEF2	sperm flagellar 2	14					55	60.7735	4	4	I	5	35617946	0		SPEF2	0	0	0		0		0		0		0		0		0		0
237744_at		---	1					55	60.7735	4	4	I						0
238280_at	CYB5RL	cytochrome b5 reductase-like	0					55	60.7735	4	4	I	1	54638009	0		CYB5RL	0	0	0		0		0		0		0		0		0		0
238416_x_at	ZC3H18	zinc finger CCCH-type containing 18	-1					55	60.7735	4	4	I	16	88636789	0		ZC3H18	0	0	0		0		0		0		0		0		0		0
239059_at	DNAH1	dynein, axonemal, heavy chain 1	0					55	60.7735	4	4	I	3	52350335	0		DNAH1	0	0	0		0		0		0		0		0		0		0
241591_at		---	0					55	60.7735	4	4	I						0
244336_at		---	-2.5					55	60.7735	4	4	I						0
1565743_at	N4BP2L2	NEDD4 binding protein 2-like 2	-45	53.8922	4	4	D	-50.5	60.479	4	4	D	13	33006554	0		N4BP2L2	0	0	0		0		0		0		0		0		0		0
220160_s_at	KPTN	kaptin (actin binding protein)	-43	51.497	5	4	D	-50.5	60.479	5	4	D	19	47978400	yes	1	KPTN	1	0	0		0		0		0		0		0		0		0
205639_at	AOAH	acyloxyacyl hydrolase (neutrophil)	-22.5					-50.5	60.479	9	4	D	7	36552456	yes	1	AOAH	5	4	4	Temporal Cortex (I) (Cognition, Dementia, Alzheimer's Disease) 29259249	0		0		0		0		0		0		0
222233_s_at	DCLRE1C	DNA cross-link repair 1C	-5					-50.5	60.479	9	4	D	10	14939358	yes	1	DCLRE1C	5	4	4		0		0		0		0		0		0		0
203317_at	PSD4	pleckstrin and Sec7 domain containing 4	4					-50.5	60.479	8	4	D	2	113914902	0		PSD4	4	4	4		0		0		0		0		0		0		0
203656_at	FIG4	FIG4 phosphoinositide 5-phosphatase	6					-50.5	60.479	8	4	D	6	110012424	0		FIG4	4	4	4	Frontal Cortex (D) (Cognition, Dementia, Alzheimer's Disease) 29259249	0		0		0		0		0		0		0
207735_at	RNF125	ring finger protein 125, E3 ubiquitin protein ligase	-4					-50.5	60.479	8	4	D	18	29598335	0		RNF125	4	4	4	Temporal Cortex (I) (Cognition, Dementia, Alzheimer's Disease) 29259249	0		0		0		0		0		0		0
214427_at	NOP2	NOP2 nucleolar protein	5					-50.5	60.479	8	4	D	12	6666029	0		NOP2	4	4	4		0		0		0		0		0		0		0
221021_s_at	CTNNBL1	catenin, beta like 1	-8					-50.5	60.479	8	4	D	20	36322408	0		CTNNBL1	4	4	4		0		0		0		0		0		0		0
221731_x_at	VCAN	versican	0					-50.5	60.479	8	4	D	5	82767284	0		VCAN	4	4	4	Temporal Cortex (I) (Cognition, Dementia, Alzheimer's Disease) 29259249	0		0		0		0		0		0		0
222565_s_at	PRKD3	protein kinase D3	-25.5					-50.5	60.479	8	4	D	2	37477645	0		PRKD3	4	4	4	Temporal Cortex (I) (Cognition, Dementia, Alzheimer's Disease) 29259249	0		0		0		0		0		0		0
229061_s_at	SLC25A13	solute carrier family 25 (aspartate/glutamate carrier), member 13	-26.5					-50.5	60.479	8	4	D	7	95749532	0		SLC25A13	4	4	4	Temporal Cortex (I) (Cognition, Dementia, Alzheimer's Disease) 29259249	0		0		0		0		0		0		0
234268_at	SLC2A13	solute carrier family 2 (facilitated glucose transporter), member 13	-5.5					-50.5	60.479	8	4	D	12	40148823	0		SLC2A13	4	4	4	Temporal Cortex (D) (Cognition, Dementia, Alzheimer's Disease) 29259249	0		0		0		0		0		0		0
237784_at	SUB1	SUB1 homolog, transcriptional regulator	-17.5					-50.5	60.479	8	4	D	5	32531739	0		SUB1	4	4	4		0		0		0		0		0		0		0
1557788_a_at	LINC00476	long intergenic non-protein coding RNA 476	-8					-50.5	60.479	5	4	D	9	98521513	yes	1	LINC00476	1	0	0		0		0		0		0		0		0		0
1566079_at	RPS16P5	ribosomal protein S16 pseudogene 5	4					-50.5	60.479	5	4	D	6	53199263	yes	1	RPS16P5	1	0	0		0		0		0		0		0		0		0
224977_at	C6orf89	chromosome 6 open reading frame 89	-7.5					-50.5	60.479	5	4	D	6	36839646	yes	1	C6orf89	1	0	0		0		0		0		0		0		0		0
235314_at	RPL32P3	ribosomal protein L32 pseudogene 3	-11					-50.5	60.479	5	4	D	3	129101677	yes	1	RPL32P3	1	0	0		0		0		0		0		0		0		0
1558842_at	ZNF718	---	0					-50.5	60.479	4	4	D	4	124386	0		ZNF718	0	0	0		0		0		0		0		0		0		0
1560633_a_at	C21orf91-OT1	C21orf91 overlapping transcript 1	-24					-50.5	60.479	4	4	D	21	19135632	0		C21orf91-OT1	0	0	0		0		0		0		0		0		0		0
1561720_at	RECQL5	RecQ helicase-like 5	-9					-50.5	60.479	4	4	D	17	73622925	0		RECQL5	0	0	0		0		0		0		0		0		0		0
210113_s_at	NLRP1	NLR family, pyrin domain containing 1	2.5					-50.5	60.479	4	4	D	17	5402747	0		NLRP1	0	0	0		0		0		0		0		0		0		0
220176_at	NUBPL	nucleotide binding protein-like	5					-50.5	60.479	4	4	D	14	31959162	0		NUBPL	0	0	0		0		0		0		0		0		0		0
222756_s_at	ARRB1	arrestin, beta 1	4					-50.5	60.479	4	4	D	11	74971166	0		ARRB1	0	0	0		0		0		0		0		0		0		0
222912_at	ARRB1	arrestin, beta 1	3					-50.5	60.479	4	4	D	11	74971166	0		ARRB1	0	0	0		0		0		0		0		0		0		0
223882_at	FAM172A	family with sequence similarity 172, member A	-16					-50.5	60.479	4	4	D	5	92953431	0		FAM172A	0	0	0		0		0		0		0		0		0		0
225403_at	RPP25L	ribonuclease P/MRP 25kDa subunit-like	2.5					-50.5	60.479	4	4	D	9	34610483	0		RPP25L	0	0	0		0		0		0		0		0		0		0
232810_at	AIG1	androgen-induced 1	-13					-50.5	60.479	4	4	D	6	143381633	0		AIG1	0	0	0		0		0		0		0		0		0		0
241982_at	TAF1	TAF1 RNA polymerase II, TATA box binding protein (TBP)-associated factor, 250kDa	-8					-50.5	60.479	4	4	D		70586114	0		TAF1	0	0	0		0		0		0		0		0		0		0
242448_at		---	-22.5					-50.5	60.479	4	4	D						0
242695_at		---	-13					-50.5	60.479	4	4	D						0
202685_s_at	AXL	AXL receptor tyrosine kinase	0					54.5	60.221	11	4	I	19	41725108	yes	1	AXL	7	6	4		0		0		0		2	Cortex (I) (Cognition, Dementia, Alzheimer's Disease) 29259249	0		0		0
205957_at	PLXNB3	plexin B3	2					54.5	60.221	8	4	I		153029651	0		PLXNB3	4	4	4	Temporal Cortex (I) (Cognition, Dementia, Alzheimer's Disease) 29259249	0		0		0		0		0		0		0
214859_at	FSTL4	follistatin-like 4	0					54.5	60.221	8	4	I	5	132532147	0		FSTL4	4	4	4	Temporal Cortex (D) (Cognition, Dementia, Alzheimer's Disease) 29259249	0		0		0		0		0		0		0
215789_s_at	AJAP1	adherens junctions associated protein 1	0					54.5	60.221	8	4	I	1	4714792	0		AJAP1	4	4	4	Temporal Cortex (D) (Cognition, Dementia, Alzheimer's Disease) 29259249	0		0		0		0		0		0		0
216710_x_at	ZNF287	zinc finger protein 287	0.5					54.5	60.221	8	4	I	17	16453631	0		ZNF287	4	4	4		0		0		0		0		0		0		0
236057_at	KCTD1	potassium channel tetramerization domain containing 1	-0.5					54.5	60.221	8	4	I	18	24034874	0		KCTD1	4	4	4	Temporal Cortex (D) (Cognition, Dementia, Alzheimer's Disease) 29259249	0		0		0		0		0		0		0
237767_at	FARP1	FERM, ARH/RhoGEF and pleckstrin domain protein 1	0					54.5	60.221	6	4	I	13	98794816	0		FARP1	2	2	0		2	Lymphoblast (I) (Cognition, Dementia, Alzheimer's Disease) 27701409	0		0		0		0		0		0
1564069_at	HOTTIP	HOXA distal transcript antisense RNA	3.5					54.5	60.221	5	4	I	7	27238194	yes	1	HOTTIP	1	0	0		0		0		0		0		0		0		0
1566917_at	HPYR1	Helicobacter pylori responsive 1 (non-protein coding)	-21					54.5	60.221	5	4	I	8	133572745	yes	1	HPYR1	1	0	0		0		0		0		0		0		0		0
1569644_at	LOC100132570	---	1					54.5	60.221	5	4	I	17	44344293	yes	1	LOC100132570	1	0	0		0		0		0		0		0		0		0
214509_at	HIST1H3I	histone cluster 1, H3i	0					54.5	60.221	5	4	I	6	27839623	yes	1	HIST1H3I	1	0	0		0		0		0		0		0		0		0
228276_at	SAMD1	sterile alpha motif domain containing 1	0					54.5	60.221	5	4	I	19	14198652	yes	1	SAMD1	1	0	0		0		0		0		0		0		0		0
234631_at	KRTAP4-8	keratin associated protein 4-8	5					54.5	60.221	5	4	I	17	39253233	yes	1	KRTAP4-8	1	0	0		0		0		0		0		0		0		0
236478_at	IFNAR1	interferon (alpha, beta and omega) receptor 1	2					54.5	60.221	5	4	I	21	34696734	yes	1	IFNAR1	1	0	0		0		0		0		0		0		0		0
1553478_at	KIRREL3-AS3	KIRREL3 antisense RNA 3	-4					54.5	60.221	4	4	I	11	126872805	0		KIRREL3-AS3	0	0	0		0		0		0		0		0		0		0
1554201_at	CABP4	calcium binding protein 4	-25					54.5	60.221	4	4	I	11	67219877	0		CABP4	0	0	0		0		0		0		0		0		0		0
1554294_s_at	TTBK2	tau tubulin kinase 2	-16.5					54.5	60.221	4	4	I	15	43030932	0		TTBK2	0	0	0		0		0		0		0		0		0		0
1556377_s_at	LMO7	LIM domain 7	-1					54.5	60.221	4	4	I	13	76194570	0		LMO7	0	0	0		0		0		0		0		0		0		0
1557099_at		---	-12					54.5	60.221	4	4	I						0
204707_s_at	MAPK4	mitogen-activated protein kinase 4	0					54.5	60.221	4	4	I	18	48086448	0		MAPK4	0	0	0		0		0		0		0		0		0		0
206586_at	CNR2	cannabinoid receptor 2	-10					54.5	60.221	4	4	I	1	24197016	0		CNR2	0	0	0		0		0		0		0		0		0		0
207208_at	RBMXL2	RNA binding motif protein, X-linked-like 2	0					54.5	60.221	4	4	I	11	7110165	0		RBMXL2	0	0	0		0		0		0		0		0		0		0
210456_at	PCYT1B	phosphate cytidylyltransferase 1, choline, beta	-3					54.5	60.221	4	4	I		24576204	0		PCYT1B	0	0	0		0		0		0		0		0		0		0
210617_at	PHEX	phosphate regulating endopeptidase homolog, X-linked	3					54.5	60.221	4	4	I		22050559	0		PHEX	0	0	0		0		0		0		0		0		0		0
211155_s_at	THPO	thrombopoietin	-4					54.5	60.221	4	4	I	3	184089723	0		THPO	0	0	0		0		0		0		0		0		0		0
216632_at	NAV3	neuron navigator 3	0.5					54.5	60.221	4	4	I	12	78224685	0		NAV3	0	0	0		0		0		0		0		0		0		0
217038_at	HMGB1P12	---	0					54.5	60.221	4	4	I		110677655	0		HMGB1P12	0	0	0		0		0		0		0		0		0		0
222264_at	HNRNPUL2	heterogeneous nuclear ribonucleoprotein U-like 2	-3					54.5	60.221	4	4	I	11	62480097	0		HNRNPUL2	0	0	0		0		0		0		0		0		0		0
223935_at	TRPM5	transient receptor potential cation channel, subfamily M, member 5	0					54.5	60.221	4	4	I	11	2425745	0		TRPM5	0	0	0		0		0		0		0		0		0		0
224485_s_at	SLC30A2	solute carrier family 30 (zinc transporter), member 2	0					54.5	60.221	4	4	I	1	26363743	0		SLC30A2	0	0	0		0		0		0		0		0		0		0
227886_at	IFITM10	interferon induced transmembrane protein 10	0					54.5	60.221	4	4	I	11	1753640	0		IFITM10	0	0	0		0		0		0		0		0		0		0
228034_x_at	ALKBH5	alkB homolog 5, RNA demethylase	-12.5					54.5	60.221	4	4	I	17	18086392	0		ALKBH5	0	0	0		0		0		0		0		0		0		0
229683_s_at	KCTD15	potassium channel tetramerization domain containing 15	0					54.5	60.221	4	4	I	19	34286838	0		KCTD15	0	0	0		0		0		0		0		0		0		0
230184_at	LINC01158	long intergenic non-protein coding RNA 1158	-12.5					54.5	60.221	4	4	I	2	105421883	0		LINC01158	0	0	0		0		0		0		0		0		0		0
230767_at		---	-16					54.5	60.221	4	4	I						0
236145_at		---	7.5					54.5	60.221	4	4	I						0
237073_at		---	0					54.5	60.221	4	4	I						0
237111_at	LINC01913	uncharacterized LOC388942	0					54.5	60.221	4	4	I	2	42104214	0		LINC01913	0	0	0		0		0		0		0		0		0		0
239807_at	LOC102724165	uncharacterized LOC102724165	0					54.5	60.221	4	4	I	11	0	0		LOC102724165	0	0	0		0		0		0		0		0		0		0
242043_s_at	ZNF8	zinc finger protein 8	-1.5					54.5	60.221	4	4	I	19	58790318	0		ZNF8	0	0	0		0		0		0		0		0		0		0
243503_at		---	5					54.5	60.221	4	4	I						0
211282_x_at	TNFRSF25	tumor necrosis factor receptor superfamily, member 25	-54.5	65.2695	4	4	D	-50	59.8802	4	4	D	1	6521211	0		TNFRSF25	0	0	0		0		0		0		0		0		0		0
222524_s_at	ASB6	ankyrin repeat and SOCS box containing 6	-40	47.9042	2	2	D	-50	59.8802	4	4	D	9	132396883	0		ASB6	0	0	0		0		0		0		0		0		0		0
203919_at	TCEA2	transcription elongation factor A (SII), 2	-39	46.7066	2	2	D	-50	59.8802	4	4	D	20	62681189	0		TCEA2	0	0	0		0		0		0		0		0		0		0
212263_at	QKI	QKI, KH domain containing, RNA binding	0					-50	59.8802	9	4	D	6	163835032	yes	1	QKI	5	4	4		0		0		0		0		0		0		0
232266_x_at	CDK13	cyclin-dependent kinase 13	4					-50	59.8802	9	4	D	7	39989636	yes	1	CDK13	5	4	4		0		0		0		0		0		0		0
208872_s_at	REEP5	receptor accessory protein 5	-1					-50	59.8802	8	4	D	5	112212081	0		REEP5	4	4	4		0		0		0		0		0		0		0
210379_s_at	TLK1	tousled-like kinase 1	8.5					-50	59.8802	8	4	D	2	171847333	0		TLK1	4	4	4		0		0		0		0		0		0		0
213735_s_at	COX5B	cytochrome c oxidase subunit Vb	0					-50	59.8802	8	4	D	2	98262503	0		COX5B	4	4	4		0		0		0		0		0		0		0
219498_s_at	BCL11A	B-cell CLL/lymphoma 11A (zinc finger protein)	-20					-50	59.8802	8	4	D	2	60678302	0		BCL11A	4	4	4	Temporal Cortex (D) (Cognition, Dementia, Alzheimer's Disease) 29259249	0		0		0		0		0		0		0
223592_s_at	RNF135	ring finger protein 135	4					-50	59.8802	8	4	D	17	29295803	0		RNF135	4	4	4	Temporal Cortex (I) (Cognition, Dementia, Alzheimer's Disease) 29259249	0		0		0		0		0		0		0
223741_s_at	TTYH2	tweety family member 2	-15.5					-50	59.8802	8	4	D	17	72209653	0		TTYH2	4	4	4	Temporal Cortex (I) (Cognition, Dementia, Alzheimer's Disease) 29259249	0		0		0		0		0		0		0
217728_at	S100A6	S100 calcium binding protein A6	0					-50	59.8802	5	4	D	1	153507075	yes	1	S100A6	1	0	0		0		0		0		0		0		0		0
218773_s_at	MSRB2	methionine sulfoxide reductase B2	-1					-50	59.8802	5	4	D	10	23384427	yes	1	MSRB2	1	0	0		0		0		0		0		0		0		0
239764_at	ITPR1-DT	ITPR1 antisense RNA 1 (head to head)	9					-50	59.8802	5	4	D	3	4532575	yes	1	ITPR1-DT	1	0	0		0		0		0		0		0		0		0
1557751_at		---	-4					-50	59.8802	4	4	D						0
1560128_x_at	C5orf56	chromosome 5 open reading frame 56	-7					-50	59.8802	4	4	D	5	131746328	0		C5orf56	0	0	0		0		0		0		0		0		0		0
1562353_x_at	LOC101928583	uncharacterized LOC101928583	-23					-50	59.8802	4	4	D	3	170374351	0		LOC101928583	0	0	0		0		0		0		0		0		0		0
1563166_at		---	-13.5					-50	59.8802	4	4	D						0
1564424_at	LOC105379752	uncharacterized LOC105379752	-17.5					-50	59.8802	4	4	D			0		LOC105379752	0	0	0		0		0		0		0		0		0		0
206102_at	GINS1	GINS complex subunit 1 (Psf1 homolog)	-14					-50	59.8802	4	4	D	20	25388323	0		GINS1	0	0	0		0		0		0		0		0		0		0
209511_at	POLR2F	polymerase (RNA) II (DNA directed) polypeptide F	-5.5					-50	59.8802	4	4	D	22	38348614	0		POLR2F	0	0	0		0		0		0		0		0		0		0
211841_s_at	TNFRSF25	tumor necrosis factor receptor superfamily, member 25	-11					-50	59.8802	4	4	D	1	6521211	0		TNFRSF25	0	0	0		0		0		0		0		0		0		0
213587_s_at	ATP6V0E2	ATPase, H+ transporting V0 subunit e2	-2					-50	59.8802	4	4	D	7	149570057	0		ATP6V0E2	0	0	0		0		0		0		0		0		0		0
213922_at	TTBK2	tau tubulin kinase 2	-17.5					-50	59.8802	4	4	D	15	43030932	0		TTBK2	0	0	0		0		0		0		0		0		0		0
216870_x_at	DLEU2	deleted in lymphocytic leukemia 2 (non-protein coding)	10					-50	59.8802	4	4	D	13	50556688	0		DLEU2	0	0	0		0		0		0		0		0		0		0
217923_at	PEF1	penta-EF-hand domain containing 1	4					-50	59.8802	4	4	D	1	32095463	0		PEF1	0	0	0		0		0		0		0		0		0		0
219730_at	MED18	mediator complex subunit 18	-19					-50	59.8802	4	4	D	1	28655513	0		MED18	0	0	0		0		0		0		0		0		0		0
223081_at	PHF23	PHD finger protein 23	10					-50	59.8802	4	4	D	17	7138347	0		PHF23	0	0	0		0		0		0		0		0		0		0
224627_at	GBA2	glucosidase, beta (bile acid) 2	3					-50	59.8802	4	4	D	9	35736863	0		GBA2	0	0	0		0		0		0		0		0		0		0
227805_at	METAP1D	methionyl aminopeptidase type 1D (mitochondrial)	-7.5					-50	59.8802	4	4	D	2	172864490	0		METAP1D	0	0	0		0		0		0		0		0		0		0
231843_at	DDX55	DEAD (Asp-Glu-Ala-Asp) box polypeptide 55	-12.5					-50	59.8802	4	4	D	12	124086624	0		DDX55	0	0	0		0		0		0		0		0		0		0
232946_s_at	NADSYN1	NAD synthetase 1	0					-50	59.8802	4	4	D	11	71164155	0		NADSYN1	0	0	0		0		0		0		0		0		0		0
233085_s_at	NABP1	nucleic acid binding protein 1	4.5					-50	59.8802	4	4	D	2	192542794	0		NABP1	0	0	0		0		0		0		0		0		0		0
239711_at	ADAL	adenosine deaminase-like	9					-50	59.8802	4	4	D	15	43622872	0		ADAL	0	0	0		0		0		0		0		0		0		0
240262_at		---	-19					-50	59.8802	4	4	D						0
242490_at		---	-8.5					-50	59.8802	4	4	D						0
243093_at	C2orf49	chromosome 2 open reading frame 49	-4.5					-50	59.8802	4	4	D	2	105953816	0		C2orf49	0	0	0		0		0		0		0		0		0		0
234500_at		---	52.5	72.9167	4	4	I	54	59.6685	4	4	I						0
1569294_at		---	24	33.3333	2	2	I	54	59.6685	4	4	I						0
217222_at	IGHG1	immunoglobulin heavy constant gamma 1 (G1m marker) /// src kinase associated phosphoprotein 2	0					54	59.6685	10	4	I	14	106202680	0		IGHG1	6	6	4		2	Plasma (D) (Cognition, Dementia, Alzheimer's Disease) 17071923	0		0		0		0		0		0
224344_at	COX6A1	cytochrome c oxidase subunit VIa polypeptide 1	0					54	59.6685	10	4	I	12	120875893	0		COX6A1	6	6	4		2	Blood mononuclear cell (BMC) (D) (Cognition, Dementia, Alzheimer's Disease) 16979800	0		0		0		0		0		0
210930_s_at	ERBB2	erb-b2 receptor tyrosine kinase 2	1					54	59.6685	9	4	I	17	37844167	yes	1	ERBB2	5	4	4	Temporal Cortex (I) (Cognition, Dementia, Alzheimer's Disease) 29259249 hippocampal cornu ammonis 1 (CA1) (I) (Cognition, Dementia, Alzheimer's Disease) 12391607	0		0		0		0		0		0		0
216054_x_at	MYL4	myosin light chain 4	0					54	59.6685	9	4	I	17	45277812	yes	1	MYL4	5	4	4		0		0		0		0		0		0		0
1554696_s_at	TYMS	thymidylate synthetase	13.5					54	59.6685	8	4	I	18	657604	0		TYMS	4	4	4	Temporal Cortex (I) (Cognition, Dementia, Alzheimer's Disease) 29259249	0		0		0		0		0		0		0
208677_s_at	BSG	basigin (Ok blood group)	-2					54	59.6685	8	4	I	19	571297	0		BSG	4	4	4		0		0		0		0		0		0		0
212330_at	TFDP1	transcription factor Dp-1	0					54	59.6685	8	4	I	13	114239003	0		TFDP1	4	4	4	Frontal Cortex (D) (Cognition, Dementia, Alzheimer's Disease) 29259249	0		0		0		0		0		0		0
214157_at	GNAS	GNAS complex locus	0.5					54	59.6685	8	4	I	20	57414773	0		GNAS	4	4	4		0		0		0		0		0		0		0
216303_s_at	MTMR1	myotubularin related protein 1	1					54	59.6685	8	4	I		149861435	0		MTMR1	4	4	4		0		0		0		0		0		0		0
219712_s_at	SHPK	sedoheptulokinase /// transient receptor potential cation channel, subfamily V, member 1	0					54	59.6685	8	4	I	17	3511556	0		SHPK	4	4	4	Temporal Cortex (I) (Cognition, Dementia, Alzheimer's Disease) 29259249	0		0		0		0		0		0		0
220563_s_at	SHANK1	SH3 and multiple ankyrin repeat domains 1	7.5					54	59.6685	8	4	I	19	51165084	0		SHANK1	4	4	4	Temporal Cortex (D) (Cognition, Dementia, Alzheimer's Disease) 29259249	0		0		0		0		0		0		0
207039_at	CDKN2A	cyclin-dependent kinase inhibitor 2A	1					54	59.6685	6	4	I	9	21967751	0	0	CDKN2A	2	2	0		0		2	(Cognition, Dementia, Alzheimer's Disease) 0	0		0		0		0		0
224277_at	RASGEF1B	MOP-1	0					54	59.6685	6	4	I	4	82347547	0		RASGEF1B	2	2	0		0		0		0		2	Cortex (I) (Cognition, Dementia, Alzheimer's Disease) 29259249	0		0		0
241983_at	PTPN2	protein tyrosine phosphatase, non-receptor type 2	-10.5					54	59.6685	6	4	I	18	12785477	0		PTPN2	2	2	0		2	Blood mononuclear cell (BMC) (I) (Cognition, Dementia, Alzheimer's Disease) 16979800	0		0		0		0		0		0
1566478_at	MEIOC	meiosis specific with coiled-coil domain	0					54	59.6685	5	4	I	17	42733762	yes	1	MEIOC	1	0	0		0		0		0		0		0		0		0
206847_s_at	HOXA7	homeobox A7	-7.5					54	59.6685	5	4	I	7	27193335	yes	1	HOXA7	1	0	0		0		0		0		0		0		0		0
224061_at	INMT	indolethylamine N-methyltransferase	6.5					54	59.6685	5	4	I	7	30737601	yes	1	INMT	1	0	0		0		0		0		0		0		0		0
228079_at	C3orf58	chromosome 3 open reading frame 58	0					54	59.6685	5	4	I	3	143690640	yes	1	C3orf58	1	0	0		0		0		0		0		0		0		0
228524_at	ADCK5	aarF domain containing kinase 5	3.5					54	59.6685	5	4	I	8	145596790	yes	1	ADCK5	1	0	0		0		0		0		0		0		0		0
237331_s_at	MAPT-AS1	MAPT antisense RNA 1	11.5					54	59.6685	5	4	I	17	43920722	yes	1	MAPT-AS1	1	0	0		0		0		0		0		0		0		0
1558857_at		---	13.5					54	59.6685	4	4	I						0
1565859_at	SNORA71A	small nucleolar RNA, H/ACA box 71A	0					54	59.6685	4	4	I	20	37055949	0		SNORA71A	0	0	0		0		0		0		0		0		0		0
205688_at	TFAP4	transcription factor AP-4 (activating enhancer binding protein 4)	23					54	59.6685	4	4	I	16	4307187	0		TFAP4	0	0	0		0		0		0		0		0		0		0
206438_x_at	TCTN2	tectonic family member 2	-7					54	59.6685	4	4	I	12	124155660	0		TCTN2	0	0	0		0		0		0		0		0		0		0
211884_s_at	CIITA	class II, major histocompatibility complex, transactivator	-3					54	59.6685	4	4	I	16	10971055	0		CIITA	0	0	0		0		0		0		0		0		0		0
214490_at	ARSF	arylsulfatase F	0					54	59.6685	4	4	I		2958275	0		ARSF	0	0	0		0		0		0		0		0		0		0
216554_s_at		---	-0.5					54	59.6685	4	4	I						0
217088_s_at	NCR1	natural cytotoxicity triggering receptor 1	-6					54	59.6685	4	4	I	19	55417508	0		NCR1	0	0	0		0		0		0		0		0		0		0
217215_s_at		---	0					54	59.6685	4	4	I						0
217938_s_at	KCMF1	potassium channel modulatory factor 1	0					54	59.6685	4	4	I	2	85198216	0		KCMF1	0	0	0		0		0		0		0		0		0		0
221334_s_at	FOXP3	forkhead box P3	3					54	59.6685	4	4	I		49106897	0		FOXP3	0	0	0		0		0		0		0		0		0		0
222115_x_at	GLYR1	glyoxylate reductase 1 homolog (Arabidopsis)	7.5					54	59.6685	4	4	I	16	4853204	0		GLYR1	0	0	0		0		0		0		0		0		0		0
224324_at	MRO	maestro	-19					54	59.6685	4	4	I	18	48321490	0		MRO	0	0	0		0		0		0		0		0		0		0
229358_at	IHH	indian hedgehog	0					54	59.6685	4	4	I	2	219919142	0		IHH	0	0	0		0		0		0		0		0		0		0
229936_at	GFRA3	GDNF family receptor alpha 3	14.5					54	59.6685	4	4	I	5	137588068	0		GFRA3	0	0	0		0		0		0		0		0		0		0
235087_at	UNKL	unkempt family zinc finger-like	-6					54	59.6685	4	4	I	16	1413206	0		UNKL	0	0	0		0		0		0		0		0		0		0
238128_at	TMEM200C	transmembrane protein 200C	1					54	59.6685	4	4	I	18	5882071	0		TMEM200C	0	0	0		0		0		0		0		0		0		0
239011_at	PRKCE	protein kinase C, epsilon	0					54	59.6685	4	4	I	2	45878484	0		PRKCE	0	0	0		0		0		0		0		0		0		0
241187_at	ENSG00000248624	---	-1.5					54	59.6685	4	4	I	5	31657325	0		ENSG00000248624	0	0	0		0		0		0		0		0		0		0
241231_at		---	-11.5					54	59.6685	4	4	I						0
243364_at	AUTS2	autism susceptibility candidate 2	-0.5					54	59.6685	4	4	I	7	69063905	0		AUTS2	0	0	0		0		0		0		0		0		0		0
244217_at		---	0					54	59.6685	4	4	I						0
1557551_at		---	-40.5	48.503	2	2	D	-49.5	59.2814	4	4	D						0
216813_at		---	-40	47.9042	2	2	D	-49.5	59.2814	4	4	D						0
216860_s_at	GDF11	growth differentiation factor 11	-37	44.3114	6	2	D	-49.5	59.2814	8	4	D	12	56137064	0		GDF11	4	4	4	Temporal Cortex (D) (Cognition, Dementia, Alzheimer's Disease) 29259249	0		0		0		0		0		0		0
1565889_at		---	-35	41.9162	2	2	D	-49.5	59.2814	4	4	D						0
1557457_at		---	-32.5	38.9222	2	2	D	-49.5	59.2814	4	4	D						0
226841_at	MPEG1	macrophage expressed 1	0					-49.5	59.2814	10	4	D	11	58975983	0		MPEG1	6	6	4	Temporal Cortex (I) (Cognition, Dementia, Alzheimer's Disease) 29259249	0		0		0		2	Cortex (I) (Cognition, Dementia, Alzheimer's Disease) 29259249	0		0		0
204542_at	ST6GALNAC2	ST6 (alpha-N-acetyl-neuraminyl-2,3-beta-galactosyl-1,3)-N-acetylgalactosaminide alpha-2,6-sialyltransferase 2	6					-49.5	59.2814	8	4	D	17	74559792	0		ST6GALNAC2	4	4	4	Temporal Cortex (I) (Cognition, Dementia, Alzheimer's Disease) 29259249	0		0		0		0		0		0		0
215093_at	NSDHL	NAD(P) dependent steroid dehydrogenase-like	-17					-49.5	59.2814	8	4	D		151999511	0		NSDHL	4	4	4		0		0		0		0		0		0		0
222199_s_at	BIN3	bridging integrator 3	4					-49.5	59.2814	8	4	D	8	22477931	0		BIN3	4	4	4		0		0		0		0		0		0		0
225996_at	LONRF2	LON peptidase N-terminal domain and ring finger 2	3					-49.5	59.2814	8	4	D	2	100889753	0		LONRF2	4	4	4	Temporal Cortex (D) (Cognition, Dementia, Alzheimer's Disease) 29259249	0		0		0		0		0		0		0
228519_x_at	CIRBP	cold inducible RNA binding protein	4					-49.5	59.2814	8	4	D	19	1259384	0		CIRBP	4	4	4	Temporal Cortex (I) (Cognition, Dementia, Alzheimer's Disease) 29259249	0		0		0		0		0		0		0
1556595_at	ENSG00000260816	---	2.5					-49.5	59.2814	4	4	D	16	78931062	0		ENSG00000260816	0	0	0		0		0		0		0		0		0		0
1558234_at	KCNJ2-AS1	KCNJ2 antisense RNA 1 (head to head)	-7					-49.5	59.2814	4	4	D	17	68163102	0		KCNJ2-AS1	0	0	0		0		0		0		0		0		0		0
1561760_s_at	LOC645513	uncharacterized LOC645513	-12					-49.5	59.2814	4	4	D	4	120375938	0		LOC645513	0	0	0		0		0		0		0		0		0		0
203776_at	GPKOW	G-patch domain and KOW motifs	2					-49.5	59.2814	4	4	D		48969022	0		GPKOW	0	0	0		0		0		0		0		0		0		0
205297_s_at	CD79B	CD79b molecule, immunoglobulin-associated beta	2					-49.5	59.2814	4	4	D	17	62006098	0		CD79B	0	0	0		0		0		0		0		0		0		0
208438_s_at	FGR	FGR proto-oncogene, Src family tyrosine kinase	0					-49.5	59.2814	4	4	D	1	27938575	0		FGR	0	0	0		0		0		0		0		0		0		0
211138_s_at	KMO	kynurenine 3-monooxygenase (kynurenine 3-hydroxylase)	-9.5					-49.5	59.2814	4	4	D	1	241695434	0		KMO	0	0	0		0		0		0		0		0		0		0
215201_at	REPS1	RALBP1 associated Eps domain containing 1	-16					-49.5	59.2814	4	4	D	6	139224630	0		REPS1	0	0	0		0		0		0		0		0		0		0
217503_at	STK17B	serine/threonine kinase 17b	3					-49.5	59.2814	4	4	D	2	196998290	0		STK17B	0	0	0		0		0		0		0		0		0		0
217988_at	CCNB1IP1	cyclin B1 interacting protein 1, E3 ubiquitin protein ligase	7.5					-49.5	59.2814	4	4	D	14	20779527	0		CCNB1IP1	0	0	0		0		0		0		0		0		0		0
223334_at	TMEM126A	transmembrane protein 126A	5.5					-49.5	59.2814	4	4	D	11	85358963	0		TMEM126A	0	0	0		0		0		0		0		0		0		0
223356_s_at	MTIF3	mitochondrial translational initiation factor 3	-1					-49.5	59.2814	4	4	D	13	28009776	0		MTIF3	0	0	0		0		0		0		0		0		0		0
226763_at	SESTD1	SEC14 and spectrin domains 1	0.5					-49.5	59.2814	4	4	D	2	179966419	0		SESTD1	0	0	0		0		0		0		0		0		0		0
227286_at	INO80E	INO80 complex subunit E	1					-49.5	59.2814	4	4	D	16	30006615	0		INO80E	0	0	0		0		0		0		0		0		0		0
230598_at		---	3					-49.5	59.2814	4	4	D						0
235651_at	TTC22	tetratricopeptide repeat domain 22	5					-49.5	59.2814	4	4	D	1	55245385	0		TTC22	0	0	0		0		0		0		0		0		0		0
237052_x_at	GIGYF2	GRB10 interacting GYF protein 2	1					-49.5	59.2814	4	4	D	2	233562009	0		GIGYF2	0	0	0		0		0		0		0		0		0		0
241018_at	TMEM59	transmembrane protein 59	-4.5					-49.5	59.2814	4	4	D	1	54497347	0		TMEM59	0	0	0		0		0		0		0		0		0		0
204375_at	CLSTN3	calsyntenin 3	38.5	53.4722	8	4	I	53.5	59.116	8	4	I	12	7282294	0		CLSTN3	4	4	4		0		0		0		0		0		0		0
210967_x_at	CACNB1	calcium channel, voltage-dependent, beta 1 subunit	0					53.5	59.116	9	4	I	17	37329709	yes	1	CACNB1	5	4	4	Temporal Cortex (D) (Cognition, Dementia, Alzheimer's Disease) 29259249	0		0		0		0		0		0		0
208514_at	KCNE1	potassium channel, voltage gated subfamily E regulatory beta subunit 1 /// putative uncharacterized protein LOC388820	0					53.5	59.116	5	4	I	21	35818988	yes	1	KCNE1	1	0	0		0		0		0		0		0		0		0
216339_s_at	TNXB	tenascin XA (pseudogene) /// tenascin XB	0					53.5	59.116	5	4	I	6	32008931	yes	1	TNXB	1	0	0		0		0		0		0		0		0		0
221921_s_at	CADM3	cell adhesion molecule 3	0.5					53.5	59.116	5	4	I	1	159141377	yes	1	CADM3	1	0	0		0		0		0		0		0		0		0
228182_at	ADCY5	adenylate cyclase 5	1					53.5	59.116	5	4	I	3	123001143	yes	1	ADCY5	1	0	0		0		0		0		0		0		0		0
232255_at	LINC00997	long intergenic non-protein coding RNA 997	1					53.5	59.116	5	4	I	7	32797898	yes	1	LINC00997	1	0	0		0		0		0		0		0		0		0
240693_at	LINC01974	uncharacterized LOC105371798	0					53.5	59.116	5	4	I	17	44987108	yes	1	LINC01974	1	0	0		0		0		0		0		0		0		0
1553257_at	GAL3ST3	galactose-3-O-sulfotransferase 3	0					53.5	59.116	4	4	I	11	65808236	0		GAL3ST3	0	0	0		0		0		0		0		0		0		0
1557598_at	LOC101927870	uncharacterized LOC101927870	0					53.5	59.116	4	4	I	7	103085654	0		LOC101927870	0	0	0		0		0		0		0		0		0		0
207053_at	SLC8A1	solute carrier family 8 (sodium/calcium exchanger), member 1	-7.5					53.5	59.116	4	4	I	2	40324410	0		SLC8A1	0	0	0		0		0		0		0		0		0		0
211748_x_at	PTGDS	prostaglandin D2 synthase 21kDa (brain)	-0.5					53.5	59.116	4	4	I	9	139871956	0		PTGDS	0	0	0		0		0		0		0		0		0		0
217488_x_at	PMS2P3	PMS1 homolog 2, mismatch repair system component pseudogene 3	0					53.5	59.116	4	4	I	7	75132254	0		PMS2P3	0	0	0		0		0		0		0		0		0		0
219747_at	NDNF	neuron-derived neurotrophic factor	-19					53.5	59.116	4	4	I	4	121956768	0		NDNF	0	0	0		0		0		0		0		0		0		0
221097_s_at	KCNMB2	potassium channel subfamily M regulatory beta subunit 2	-4.5					53.5	59.116	4	4	I	3	177990720	0		KCNMB2	0	0	0		0		0		0		0		0		0		0
223362_s_at		septin 3 /// WBP2 N-terminal like	-6					53.5	59.116	4	4	I						0
223593_at	AADAT	aminoadipate aminotransferase	0					53.5	59.116	4	4	I	4	170981373	0		AADAT	0	0	0		0		0		0		0		0		0		0
224545_at		---	0					53.5	59.116	4	4	I						0
227570_at	TMEM86A	transmembrane protein 86A	1					53.5	59.116	4	4	I	11	18714669	0		TMEM86A	0	0	0		0		0		0		0		0		0		0
227935_s_at	PCGF5	polycomb group ring finger 5	0					53.5	59.116	4	4	I	10	92979908	0		PCGF5	0	0	0		0		0		0		0		0		0		0
229329_s_at		---	-23					53.5	59.116	4	4	I						0
230519_at	FAM124A	family with sequence similarity 124 member A	-4					53.5	59.116	4	4	I	13	51796470	0		FAM124A	0	0	0		0		0		0		0		0		0		0
231141_at		uncharacterized LOC105370962	1					53.5	59.116	4	4	I						0
235957_at	GRIP1	glutamate receptor interacting protein 1	4.5					53.5	59.116	4	4	I	12	66741211	0		GRIP1	0	0	0		0		0		0		0		0		0		0
238975_at	MMAB	methylmalonic aciduria (cobalamin deficiency) cblB type	0					53.5	59.116	4	4	I	12	109991520	0		MMAB	0	0	0		0		0		0		0		0		0		0
239940_at		---	-5					53.5	59.116	4	4	I						0
240514_at		---	10.5					53.5	59.116	4	4	I						0
240667_at	SERP2	stress-associated endoplasmic reticulum protein family member 2	4					53.5	59.116	4	4	I	13	44947801	0		SERP2	0	0	0		0		0		0		0		0		0		0
243744_at	FTCDNL1	formiminotransferase cyclodeaminase N-terminal like	12.5					53.5	59.116	4	4	I	2	200625259	0		FTCDNL1	0	0	0		0		0		0		0		0		0		0
244499_at	THAP2	THAP domain containing, apoptosis associated protein 2	0					53.5	59.116	4	4	I	12	72056789	0		THAP2	0	0	0		0		0		0		0		0		0		0
AFFX-r2-Ec-bioD-5_at		---	0					53.5	59.116	4	4	I						0
244447_at		---	-39	46.7066	2	2	D	-49	58.6826	4	4	D						0
230534_at	ZNF678	zinc finger protein 678	-35.5	42.515	2	2	D	-49	58.6826	4	4	D	1	227751220	0		ZNF678	0	0	0		0		0		0		0		0		0		0
230876_at	ZNF883	zinc finger protein 883	-33.5	40.1198	2	2	D	-49	58.6826	4	4	D	9	115759400	0		ZNF883	0	0	0		0		0		0		0		0		0		0
214130_s_at	PDE4DIP	phosphodiesterase 4D interacting protein	-3.5					-49	58.6826	9	4	D	1	144836157	yes	1	PDE4DIP	5	4	4		0		0		0		0		0		0		0
205134_s_at	NUFIP1	nuclear fragile X mental retardation protein interacting protein 1	-11					-49	58.6826	8	4	D	13	45513384	0		NUFIP1	4	4	4	Temporal Cortex (D) (Cognition, Dementia, Alzheimer's Disease) 29259249	0		0		0		0		0		0		0
216933_x_at	APC	adenomatous polyposis coli	-24.5					-49	58.6826	8	4	D	5	112043195	0		APC	4	4	4		0		0		0		0		0		0		0
217225_x_at	NOMO1	uncharacterized LOC101060373 /// nodal modulator 3-like /// NODAL modulator 1 /// NODAL modulator 2 /// NODAL modulator 3	3					-49	58.6826	8	4	D	16	14927538	0		NOMO1	4	4	4		0		0		0		0		0		0		0
223912_s_at	CLN8	ceroid-lipofuscinosis, neuronal 8	1					-49	58.6826	8	4	D	8	1703944	0		CLN8	4	4	4		0		0		0		0		0		0		0
40420_at	STK10	serine/threonine kinase 10	0					-49	58.6826	8	4	D	5	171469074	0		STK10	4	4	4		0		0		0		0		0		0		0
219290_x_at	DAPP1	dual adaptor of phosphotyrosine and 3-phosphoinositides	4					-49	58.6826	6	4	D	4	100737981	0		DAPP1	2	2	0		0		0		0		2	Cortex (I) (Cognition, Dementia, Alzheimer's Disease) 29259249	0		0		0
201422_at	IFI30	interferon, gamma-inducible protein 30	-1					-49	58.6826	5	4	D	19	18283972	yes	1	IFI30	1	0	0		0		0		0		0		0		0		0
202839_s_at	NDUFB7	NADH dehydrogenase (ubiquinone) 1 beta subcomplex, 7, 18kDa	0					-49	58.6826	5	4	D	19	14676890	yes	1	NDUFB7	1	0	0		0		0		0		0		0		0		0
219473_at	GDAP2	ganglioside induced differentiation associated protein 2	-17					-49	58.6826	5	4	D	1	118406107	yes	1	GDAP2	1	0	0		0		0		0		0		0		0		0
227807_at	PARP9	poly(ADP-ribose) polymerase family member 9	3					-49	58.6826	5	4	D	3	122246757	yes	1	PARP9	1	0	0		0		0		0		0		0		0		0
1552719_at	CASC4	cancer susceptibility candidate 4	-19.5					-49	58.6826	4	4	D	15	44580909	0		CASC4	0	0	0		0		0		0		0		0		0		0
1561149_at		---	-2					-49	58.6826	4	4	D						0
203615_x_at	SULT1A1	sulfotransferase family 1A member 1	-0.5					-49	58.6826	4	4	D	16	28616903	0		SULT1A1	0	0	0		0		0		0		0		0		0		0
210128_s_at	LTB4R	leukotriene B4 receptor	-8					-49	58.6826	4	4	D	14	24780656	0		LTB4R	0	0	0		0		0		0		0		0		0		0
223265_at	SH3BP5L	SH3-binding domain protein 5-like	-4.5					-49	58.6826	4	4	D	1	249104648	0		SH3BP5L	0	0	0		0		0		0		0		0		0		0
225145_at	NCOA5	nuclear receptor coactivator 5	-6					-49	58.6826	4	4	D	20	44689624	0		NCOA5	0	0	0		0		0		0		0		0		0		0
225702_at	C8orf76	chromosome 8 open reading frame 76	-4.5					-49	58.6826	4	4	D	8	124232196	0		C8orf76	0	0	0		0		0		0		0		0		0		0
225903_at	PIGU	phosphatidylinositol glycan anchor biosynthesis class U	-5					-49	58.6826	4	4	D	20	33148346	0		PIGU	0	0	0		0		0		0		0		0		0		0
226869_at	MEGF6	multiple EGF-like-domains 6	-10					-49	58.6826	4	4	D	1	3404506	0		MEGF6	0	0	0		0		0		0		0		0		0		0
228184_at	DISP1	dispatched homolog 1 (Drosophila)	-9.5					-49	58.6826	4	4	D	1	222988406	0		DISP1	0	0	0		0		0		0		0		0		0		0
234304_s_at	IPO11	importin 11 /// IPO11-LRRC70 readthrough	0					-49	58.6826	4	4	D	5	61699799	0		IPO11	0	0	0		0		0		0		0		0		0		0
235263_at	STAG3L3	stromal antigen 3-like 1 (pseudogene) /// stromal antigen 3-like 2 (pseudogene) /// stromal antigen 3-like 3 (pseudogene)	3					-49	58.6826	4	4	D	7	72440227	0		STAG3L3	0	0	0		0		0		0		0		0		0		0
235694_at	TCFL5	transcription factor-like 5 (basic helix-loop-helix)	-15.5					-49	58.6826	4	4	D	20	61472467	0		TCFL5	0	0	0		0		0		0		0		0		0		0
242241_x_at		---	-13					-49	58.6826	4	4	D						0
242408_at	STYX	serine/threonine/tyrosine interacting protein	-3					-49	58.6826	4	4	D	14	53196883	0		STYX	0	0	0		0		0		0		0		0		0		0
243754_at	LOC105373098	uncharacterized LOC105373098	-4.5					-49	58.6826	4	4	D	22	50980734	0		LOC105373098	0	0	0		0		0		0		0		0		0		0
244753_at		---	-10.5					-49	58.6826	4	4	D						0
215860_at	SYT12	synaptotagmin XII	41	56.9444	4	4	I	53	58.5635	4	4	I	11	66774249	0		SYT12	0	0	0		0		0		0		0		0		0		0
231325_at	UNC5D	unc-5 netrin receptor D	28.5	39.5833	2	2	I	53	58.5635	4	4	I	8	35092975	0		UNC5D	0	0	0		0		0		0		0		0		0		0
207087_x_at	ANK1	ankyrin 1, erythrocytic	-19					53	58.5635	10	4	I	8	41510739	0		ANK1	6	6	4	EC, STG, PFC and CER (I) (Cognition, Dementia, Alzheimer's Disease) 25129077	2	Blood (I) (Cognition, Dementia, Alzheimer's Disease) 25129077	0		0		0		0		0		0
232349_x_at	DCAF6	DDB1 and CUL4 associated factor 6	0					53	58.5635	9	4	I	1	167905021	yes	1	DCAF6	5	4	4		0		0		0		0		0		0		0
1555039_a_at	ABCC4	ATP binding cassette subfamily C member 4	16.5					53	58.5635	8	4	I	13	95672083	0		ABCC4	4	4	4	Temporal Cortex (I) (Cognition, Dementia, Alzheimer's Disease) 29259249	0		0		0		0		0		0		0
210961_s_at	ADRA1D	adrenoceptor alpha 1D	7					53	58.5635	8	4	I	20	4201278	0		ADRA1D	4	4	4	Hippocampus (D) (Cognition, Dementia, Alzheimer's Disease) 16407544	0		0		0		0		0		0		0
211481_at	SLCO1A2	solute carrier organic anion transporter family, member 1A2	-4					53	58.5635	8	4	I	12	21417534	0		SLCO1A2	4	4	4	Temporal Cortex (I) (Cognition, Dementia, Alzheimer's Disease) 29259249	0		0		0		0		0		0		0
215660_s_at	MAST2	microtubule associated serine/threonine kinase 2	0					53	58.5635	8	4	I	1	46252659	0		MAST2	4	4	4		0		0		0		0		0		0		0
218063_s_at	CDC42EP4	CDC42 effector protein (Rho GTPase binding) 4	0					53	58.5635	8	4	I	17	71279763	0		CDC42EP4	4	4	4	Temporal Cortex (I) (Cognition, Dementia, Alzheimer's Disease) 29259249	0		0		0		0		0		0		0
221147_x_at	WWOX	WW domain containing oxidoreductase	0					53	58.5635	8	4	I	16	78133310	0		WWOX	4	4	4		0		0		0		0		0		0		0
231656_x_at	OSBPL10	oxysterol binding protein-like 10	-0.5					53	58.5635	8	4	I	3	31699382	0		OSBPL10	4	4	4		0		0		0		0		0		0		0
231704_at	CYP3A4	cytochrome P450, family 3, subfamily A, polypeptide 4	0.5					53	58.5635	8	4	I	7	99354583	0		CYP3A4	4	4	4		0		0		0		0		0		0		0
211649_x_at	IGH	---	-19.5					53	58.5635	5	4	I	14	106032614	0		IGH	1	1	0		0		0		0		0		0		1	(Cognition, MGIjackson, Alzheimer's Disease) 0	0
59631_at	TXNRD3	thioredoxin reductase 3 /// thioredoxin reductase 3 neighbor	4.5					53	58.5635	5	4	I	3	126290622	yes	1	TXNRD3	1	0	0		0		0		0		0		0		0		0
1553045_at	WNT9A	wingless-type MMTV integration site family, member 9A	0					53	58.5635	4	4	I	1	228106357	0		WNT9A	0	0	0		0		0		0		0		0		0		0
1553728_at	LRRC43	leucine rich repeat containing 43	0					53	58.5635	4	4	I	12	122652266	0		LRRC43	0	0	0		0		0		0		0		0		0		0
1554219_at		---	2.5					53	58.5635	4	4	I						0
[truncated: 13,729 more rows]

## Sheet: 23 probesets CFG>=12
Probesets	Genecards Symbol	Gene Title	APscores	AP Percentile	AP Internal Score	AP Change	DEscores	DE Percentile	DE Internal Score	DE Change	Internal Score	Gene	External CFG with Linkage	Linkage	Linkage score	Wizard Score	HUBRAIN	Field4	HUPER	Field6	HUGENEASSOC	Field8	HUGCNV	Field10	NHBRAIN	Field12	NHPER	Query1.Field14	NHGENEASSOC	Field16	NHGCNV	Field18	Add more ALZ HUASSoc from ALZforum
[truncated: 23 more rows]

[truncated: 3 more sheets:  138 probesets CFG >=10   , Comparison with Jansen et al. 2, Comparision with Kunkle 2019]
